# Supplementary material for: Conserved microRNAs and Flipons Shape Gene Expression during Development by Altering Promoter Conformations
Source: Int J Mol Sci. 2023 Mar 3;24(5):4884. doi: 10.3390/ijms24054884 (PMC10003719; doi:10.3390/ijms24054884)
Supplement: Supplementary file 1 [file ijms-24-04884-s001.zip]

Archive with 1 entries (1 files):
- ijms-2154413-supplementary.xlsx
