# Supplementary material for: Conserved microRNAs and Flipons Shape Gene Expression during Development by Altering Promoter Conformations
Source: Int J Mol Sci. 2023 Mar 3;24(5):4884. doi: 10.3390/ijms24054884 (PMC10003719; doi:10.3390/ijms24054884)
Supplement: Supplementary file 1 [file ijms-24-04884-s001.zip › ijms-2154413-supplementary.xlsx]

## Sheet: Index
	Index	Source for worksheet
1	c-miR	Bartel, D. P. (2018). Metazoan MicroRNAs. Cell, 173(1), 20-51. doi: 10.1016/j.cell.2018.03.006
2	Mapping of flipons to miR	Kouzine, F., Wojtowicz, D., Baranello, L., Yamane, A., Nelson, S., Resch, W., . . . Levens, D. (2017). Permanganate/S1 Nuclease Footprinting Reveals Non-B DNA Structures with Regulatory Potential across a Mammalian Genome. Cell systems, 4(3), 344-356. doi: 10.1016/j.cels.2017.01.013
3	Mapping of flipons to c-miR
4	Figure 2 Data
5	Figure 3 Data Motifs and Junctions
6	Figure 3 Data Promoter Overlaps
7	Figure 3 Data Flipons per Promoter
8	Figure 5 Data Flipons in Coding and Non-coding Transcripts
9	Figure 5 Data Argonaute ChIP-Seq Mapping	AGO1 ChIP-seq (GEO:GSE174905), AGO2 ChIP-seq (GEO: GSE136467),
10	Flipons and miR in Proximal Promoters
11	Flipons, cCRE and c-miR in Proximal Promoters
12	DAVID GO Analysis for Promoter G- and Z-flipons
13	DAVID GO Analysis for Promoter, cCRE & c-miR G- and Z-flipons
14	DAVID GO Analysis miR-210
15	DAVID GO Analysis miR 423
16	DAVID GO Analysis miR-744
17	PP Heptamer Counts

## Sheet: 1. c-miR
Table S1. Conserved Canonical miRNA Gene Families of Humans (177 families with a total of 296 genes)
The canonical miRNA genes are grouped into families based on the seed regions (nucleotides 2–8) of their mature miRNAs. Each family is named based on the names of the human miRNAs in that family, and thus to the extent that family names or gene numbers differ from those of the tables in the text, the differences are attributable to differences between human and mouse. Evolutionary data of Fromm e…
Very broadly conserved miRNAs (75 genes from 27 families)
Broadly conserved miRNAs (200 genes from 89 families)
Families conserved since the bilaterian ancestor					Families conserved to bony fish but not to other bilaterian lineages					Families conserved among placental animals but not to fish
Conservation	miRNA gene family	# of genes	Seed region		Conservation	miRNA gene family	# of genes	Seed region		Conservation	miRNA gene family	# of genes	Seed region
Bilateria	let-7/miR-98	12	GAGGUAG		Deuterostomatia	miR-103/107	3	GCAGCAU		Amniota	miR-490	1	AACCUGG
Bilateria	miR-1/206	3	GGAAUGU		Chordata	miR-129	2	UUUUUGC, AGCCCUU		Tetrapoda	miR-383	1	GAUCAGA, AGAUCAG
Bilateria	miR-7	3	GGAAGAC		Chordata	miR-135	3	AUGGCUU		Mammalia	miR-186	1	AAAGAAU
Bilateria	miR-9	3	CUUUGGU		Chordata	miR-182	1	UUGGCAA		Mammalia	miR-325	1	UUAUUGA
Bilateria	miR-10	2	ACCCUGU		Chordata	miR-217	1	ACUGCAU		Mammalia	miR-873	1	CAGGAAC, GCAGGAA
Bilateria	miR-22	1	AGCUGCC		Olfactores	miR-15/16/195/424/497	7	AGCAGCA		Theria	miR-340	1	UAUAAAG
Bilateria	miR-25/32/92/363/367	7	AUUGCAC		Olfactores	miR-126	1	CGUACCG, GUACCGU		Theria	miR-1251	1	CUCUAGC
Bilateria	miR-29	4	AGCACCA		Olfactores	miR-196	3	AGGUAGU		Eutheria	miR-28/708	2	AGGAGCU
Bilateria	miR-31	1	GGCAAGA		Vertebrate	miR-17/20/93/106/519d	7	AAAGUGC		Eutheria	miR-127	1	CGGAUCC
Bilateria	miR-33	1	UGCAUUG		Vertebrate	miR-18	2	AAGGUGC		Eutheria	miR-134	1	GUGACUG
Bilateria	miR-34/449	6	GGCAGUG		Vertebrate	miR-19	3	GUGCAAA		Eutheria	miR-136	1	CUCCAUU
Bilateria	miR-96/1271	2	UUGGCAC		Vertebrate	miR-21/590	2	AGCUUAU		Eutheria	miR-149	1	CUGGCUC
Bilateria	miR-99/100	3	ACCCGUA		Vertebrate	miR-23	2	UCACAUU		Eutheria	miR-151a	1	CGAGGAG, UAGACUG
Bilateria	miR-124	3	AAGGCAC, UAAGGCA		Vertebrate	miR-24	2	GGCUCAG		Eutheria	miR-154	1	AGGUUAU, AUCAUAC
Bilateria	miR-125	3	CCCUGAG		Vertebrate	miR-26	3	UCAAGUA		Eutheria	miR-185	1	GGAGAGA
Bilateria	miR-133	3	UGGUCCC, UUGGUCC		Vertebrate	miR-27	2	UCACAGU		Eutheria	miR-188	1	AUCCCUU
Bilateria	miR-153	2	UGCAUAG		Vertebrate	miR-30	6	GUAAACA		Eutheria	miR-224	1	AAGUCAC
Bilateria	miR-183	1	AUGGCAC, UGGCACU		Vertebrate	miR-122	1	GGAGUGU		Eutheria	miR-296	1	GGGCCCC, AGGGUUG
Bilateria	miR-184	1	GGACGGA		Vertebrate	miR-128	2	CACAGUG		Eutheria	miR-299	1	GGUUUAC, AUGUGGG
Bilateria	miR-190	2	GAUAUGU		Vertebrate	miR-130/301/454	5	AGUGCAA		Eutheria	miR-323a	1	ACAUUAC
Bilateria	miR-193	2	GGGUCUU, ACUGGCC		Vertebrate	miR-132/212	2	AACAGUC		Eutheria	miR-324	1	GCAUCCC
Bilateria	miR-200bc/429	3	AAUACUG		Vertebrate	miR-137	1	UAUUGCU		Eutheria	miR-328	1	UGGCCCU
Bilateria	miR-210	1	UGUGCGU		Vertebrate	miR-138	2	GCUGGUG		Eutheria	miR-329/362	3	AUCCUUG (miR-362 only), ACACACC
Bilateria	miR-216a	1	AAUCUCA		Vertebrate	miR-140	1	AGUGGUU, CCACAGG, ACCACAG		Eutheria	miR-330	1	CUCUGGG, CAAAGCA, AAAGCAC
Bilateria	miR-219	2	GAUUGUC		Vertebrate	miR-141/200a	2	AACACUG		Eutheria	miR-331	1	CCCCUGG
Bilateria	miR-365	2	AAUGCCC		Vertebrate	miR-142	1	AUAAAGU, GUAGUGU, UAGUGUU		Eutheria	miR-335	1	CAAGAGC
Bilateria	miR-375	1	UUGUUCG		Vertebrate	miR-143	1	GAGAUGA		Eutheria	miR-339	1	CCCUGUC
Total: 75 genes from 27 families					Vertebrate	miR-144	1	ACAGUAU		Eutheria	miR-342	1	CUCACAC
					Vertebrate	miR-145	1	UCCAGUU		Eutheria	miR-346	1	GUCUGCC
					Vertebrate	miR-146	2	GAGAACU		Eutheria	miR-361	1	UAUCAGA
					Vertebrate	miR-147	1	UGUGCGG		Eutheria	miR-369	1	AUAAUAC
					Vertebrate	miR-148/152	3	CAGUGCA		Eutheria	miR-371 (290)	1	CUCAAAC
					Vertebrate	miR-155	1	UAAUGCU		Eutheria	miR-374	2	UAUAAUA
					Vertebrate	miR-181	6	ACAUUCA		Eutheria	miR-376ab	3	UCAUAGA
					Vertebrate	miR-192/215	2	UGACCUA		Eutheria	miR-376c	1	ACAUAGA
					Vertebrate	miR-194	2	GUAACAG		Eutheria	miR-377	1	UCACACA
					Vertebrate	miR-199	3	CCAGUGU, CAGUAGU		Eutheria	miR-378a	1	CUGGACU
					Vertebrate	miR-202	1	UCCUAUG		Eutheria	miR-379	1	GGUAGAC, AUGUAAC
					Vertebrate	miR-203a	1	UGAAAUG, GAAAUGU		Eutheria	miR-381	1	AUACAAG
					Vertebrate	miR-204/211	2	UCCCUUU		Eutheria	miR-382	1	AAGUUGU, AUCAUUC
					Vertebrate	miR-205	1	CCUUCAU		Eutheria	miR-409	1	GGUUACC, AAUGUUG
					Vertebrate	miR-208	2	UAAGACG		Eutheria	miR-410	1	AUAUAAC
					Vertebrate	miR-216b	1	AAUCUCU		Eutheria	miR-411	1	AGUAGAC, UAGUAGA
					Vertebrate	miR-218	2	UGUGCUU		Eutheria	miR-412	1	GGUCGAC
					Vertebrate	miR-221/222	2	GCUACAU		Eutheria	miR-421	1	UCAACAG
					Vertebrate	miR-302abd	5	AAGUGCU		Eutheria	miR-423	1	GAGGGGC, GCUCGGU
					Vertebrate	miR-302c	1	AGUGCUU		Eutheria	miR-431	1	GUCUUGC
					Vertebrate	miR-338	1	CCAGCAU		Eutheria	miR-433	1	UCAUGAU
					Vertebrate	miR-455	1	AUGUGCC, CAGUCCA, UGCAGUC		Eutheria	miR-448	1	UGCAUAU
					Vertebrate	miR-499	1	UAAGACU		Eutheria	miR-450a	2	UUUGCGA
					Vertebrate	miR-551	2	CGACCCA		Eutheria	miR-452	1	ACUGUUU
					Vertebrate	miR-802	1	CAGUAAC		Eutheria	miR-483	1	ACUCCUC, CACUCCU
					Vertebrate	miR-1306	1	CACCUCC		Eutheria	miR-485	1	GAGGCUG
					Gnathostomata	miR-101	2	ACAGUAC, UACAGUA		Eutheria	miR-486	1	CCUGUAC
					Gnathostomata	miR-139	1	CUACAGU		Eutheria	miR-487b	1	AUCGUAC
					Gnathostomata	miR-150	1	CUCCCAA		Eutheria	miR-488	1	UGAAAGG
					Gnathostomata	miR-191	1	AACGGAA		Eutheria	miR-491	1	GUGGGGA
					Gnathostomata	miR-214	1	GCCUGUC		Eutheria	miR-493	1	UGUACAU, GAAGGUC
					Gnathostomata	miR-223	1	GUCAGUU		Eutheria	miR-494	1	GAAACAU
					Gnathostomata	miR-425	1	AUGACAC		Eutheria	miR-495	1	AACAAAC
					Osteichthyes	miR-187	1	CGUGUCU		Eutheria	miR-496	1	GAGUAUU, GUAUUAC
					Osteichthyes	miR-489	1	UGACAUC		Eutheria	miR-501/502	2	AUGCACC
					Total: 125 genes from 62 families					Eutheria	miR-503	1	AGCAGCG
										Eutheria	miR-504	1	ACCCUGG
										Eutheria	miR-505	1	GUCAACA, UCAACAC
										Eutheria	miR-532	1	AUGCCUU, CUCCCAC
										Eutheria	miR-539	1	UCAUACA
										Eutheria	miR-542	1	GUGACAG
										Eutheria	miR-543	1	AACAUUC
										Eutheria	miR-544a	1	CUUGUUA
										Eutheria	miR-582	1	UACAGUU
										Eutheria	miR-615	1	CCGAGCC
										Eutheria	miR-652	1	AUGGCGC
										Eutheria	miR-653	1	UGAAACA
										Eutheria	miR-655	1	UAAUACA
										Eutheria	miR-665	1	CCAGGAG
										Eutheria	miR-668	1	GUCACUC
										Eutheria	miR-670	1	UUCCUCA
										Eutheria	miR-744	1	GCGGGGC
										Eutheria	miR-758	1	UUGUGAC
										Eutheria	miR-760	1	GGCUCUG
										Eutheria	miR-874	1	UGCCCUG
										Eutheria	miR-875	1	AUACCUC
										Eutheria	miR-876	1	GGAUUUC
										Eutheria	miR-1193	1	AGGUCAC
										Eutheria	miR-1197	1	AGGACAC
										Eutheria	miR-1249	1	CGCCCUU
										Eutheria	miR-1298	1	UCAUUCG
										Total: 96 genes from 88 families

## Sheet: 2. Flipon miR Mapping
Flipon	Coordinates	Strand	Gene Feature	Gene Name	Gene Strand	Gene Type	Gene ID	Transcript ID	c. miR (+)	c. miR (-)	c. MJ miR (+)	c. MJ miR (-)	c. J miR (+)	c. J miR (-)	miR (+)	miR (-)	MJ miR (+)	MJ miR (-)	J miR (+)	J miR (-)	cCRE (+-200bp)	LINE/LTR (+-200bp)	Feature Group
g4	chr1:92858676-92858697	+	3' UTR	Mir149	+	miRNA	ENSMUSG00000065470.1	ENSMUST00000083536.1		miR-501/502 (1)					miR-326/miR-6954 (1), miR-669k (1), miR-669h (1), miR-6980 (1), miR-7001 (1), miR-7218 (1)		miR-615 (1)
g4	chr1:132357300-132357327	-	3' UTR	Tmcc2	-	protein_coding	ENSMUSG00000042066.16	ENSMUST00000136828.2		miR-330 (1)						miR-330 (1), miR-1249 (1), miR-1964 (1), miR-1966 (1), miR-3103/miR-6965/miR-7047/miR-7235 (1), miR-6940 (1), miR-6972 (1)		miR-5627 (1)			dELS@EM10E0450516		cCRE
g4	chr1:134299056-134299077	+	3' UTR	Myog	+	protein_coding	ENSMUSG00000026459.5	ENSMUST00000027730.5							miR-92a-2 (1), miR-5627 (1), miR-6980 (1)			miR-345 (1)			dELS@EM10E0451533, dELS@EM10E0451534		cCRE
g4	chr1:180162276-180162302	-	3' UTR	Gm38331	-	TEC	ENSMUSG00000103636.1	ENSMUST00000195719.1								miR-5627 (1), miR-6927/miR-7070 (1), miR-7030/miR-7075/miR-7076 (1), miR-7072 (1)		miR-6904/miR-6914 (1), miR-7117/miR-7212 (1)
g4	chr10:52028023-52028054	-	3' UTR	Gm24084	+	miRNA	ENSMUSG00000092914.1	ENSMUST00000175173.1								miR-5129 (1), miR-6931 (1), miR-7115 (1)		miR-6976/miR-7665 (1), miR-7658 (1)			DNase-H3K4me3@EM10E0474402		cCRE
g4	chr10:76264392-76264432	-	3' UTR	S100b	+	protein_coding	ENSMUSG00000033208.7	ENSMUST00000036387.7								miR-6976/miR-7665 (1), miR-7030/miR-7075/miR-7076 (1), miR-7072 (1), miR-7074 (1), miR-7118 (1), miR-12187 (1)		miR-6979 (1), miR-7030/miR-7075/miR-7076 (1), miR-7062 (1), miR-7072 (1), miR-12187 (1)	miR-669d (1)
g4	chr10:77294590-77294620	-	3' UTR	Gm10941	-	bidirectional_promoter_lncRNA	ENSMUSG00000078444.3	ENSMUST00000105408.3		miR-491 (1)						miR-491/miR-7003 (1), miR-466b/miR-466c/miR-466o (1), miR-5132 (1), miR-7046 (1)		miR-3087 (1), miR-7652 (1)
g4	chr10:79735663-79735719	-	3' UTR	Polrmt	-	protein_coding	ENSMUSG00000020329.12	ENSMUST00000020580.12							miR-3070 (1), miR-5626 (2)	miR-326/miR-6954 (1), miR-6931 (1), miR-6980 (1), miR-6987 (1), miR-7000 (1), miR-7001 (1), miR-7006 (1), miR-7067 (1), miR-7658 (1)					dELS (CTCF-bound)@EM10E0480683		cCRE & CTCF
g4	chr10:79736052-79736080	-	3' UTR	Polrmt	-	protein_coding	ENSMUSG00000020329.12	ENSMUST00000020580.12								miR-5132 (1)		miR-7069 (1)		miR-210 (1)
g4	chr10:80335390-80335415	-	3' UTR	Reep6	+	protein_coding	ENSMUSG00000035504.16	ENSMUST00000040081.6							miR-1247 (1)	miR-92b (1), miR-6911/miR-7028/miR-7079/miR-7662 (1), miR-6961 (1), miR-6975/miR-7005 (1), miR-6989 (1)
g4	chr10:80335462-80335489	-	3' UTR	Reep6	+	protein_coding	ENSMUSG00000035504.16	ENSMUST00000040081.6								miR-128-1/miR-128-2 (1), miR-365-1/miR-365-2 (1), miR-7035 (1), miR-7684 (1)	miR-874 (1), miR-5626 (1)	miR-6907/miR-7019 (1), miR-7659 (1)
g4	chr10:80335819-80335848	-	3' UTR	Reep6	+	protein_coding	ENSMUSG00000035504.16	ENSMUST00000040081.6							miR-345 (1)	miR-6418 (1), miR-6913 (1), miR-6958 (1), miR-6961 (1), miR-7035 (1)		miR-92a-1 (1), miR-3094 (1), miR-7009 (1)
g4	chr10:80833666-80833695	+	3' UTR	Mir1982	+	miRNA	ENSMUSG00000087993.1	ENSMUST00000157368.1							miR-1249 (1), miR-6988 (1), miR-7000 (1), miR-7056 (1)		miR-6989 (1), miR-7000 (1), miR-7001 (1), miR-7218 (1)
g4	chr10:81019773-81019800	-	3' UTR	Gng7	-	protein_coding	ENSMUSG00000048240.14	ENSMUST00000117805.7							miR-1894 (1)	miR-3083 (1), miR-6940 (1), miR-6991 (1), miR-7001 (1), miR-7067 (1)		miR-6418 (1), miR-6904/miR-6914 (1), miR-6975/miR-7005 (1), miR-6979 (1), miR-7030/miR-7075/miR-7076 (1), miR-7062 (1), miR-7072 (1)				LTR@RMER17D(+)	LINE/LTR
g4	chr10:81021760-81021780	+	3' UTR	Gm16099	+	antisense	ENSMUSG00000087114.1	ENSMUST00000151873.1							miR-1249 (1), miR-1943/miR-6967/miR-7016 (2), miR-3103/miR-6965/miR-7047/miR-7235 (1), miR-6929 (1), miR-7081 (1)		miR-1249 (1), miR-6976/miR-7665 (1), miR-7041 (1), miR-7072 (1), miR-7081 (1)	miR-1894 (1)	miR-7086 (1)	miR-320 (1)	dELS@EM10E0481777		cCRE
g4	chr10:81399660-81399690	+	3' UTR	Smim24	+	protein_coding	ENSMUSG00000078439.9	ENSMUST00000118206.1			miR-423 (1)				miR-323 (1), miR-1943/miR-6967/miR-7016 (1), miR-6929 (1), miR-7081 (1), miR-12178 (1)	miR-670 (1)	miR-665 (1), miR-423/miR-6921 (1)
g4	chr10:83393747-83393773	-	3' UTR	D10Wsu102e	+	protein_coding	ENSMUSG00000020255.8	ENSMUST00000020488.8								miR-365-1/miR-365-2 (1), miR-6971 (1), miR-7030/miR-7075/miR-7076 (1), miR-12187 (1)						LTR@RMER17A-int(-), LINE@L1_Mus1(-)	LINE/LTR
g4	chr10:83397881-83397911	+	3' UTR	D10Wsu102e	+	protein_coding	ENSMUSG00000020255.8	ENSMUST00000020488.8	miR-122 (1)						miR-122 (1), miR-6976/miR-7665 (1), miR-6995 (1), miR-7074 (1), miR-7219 (1), miR-7233 (1)	miR-3098 (1), miR-12183 (1)	miR-6971 (1)					LTR@RMER17A2(-)	LINE/LTR
g4	chr10:90970225-90970243	+	3' UTR	Gm25390	+	snRNA	ENSMUSG00000087966.1	ENSMUST00000157341.1	miR-491 (1)						miR-92a-2 (1), miR-491/miR-7003 (1), miR-1943/miR-6967/miR-7016 (1), miR-3103/miR-6965/miR-7047/miR-7235 (1)	miR-1894 (1)	miR-5627 (1), miR-7063 (1)				dELS (CTCF-bound)@EM10E0484501		cCRE & CTCF
g4	chr10:95175649-95175671	+	3' UTR	Gm48874	+	TEC	ENSMUSG00000112682.1	ENSMUST00000220149.1							miR-6968 (1), miR-7036b (1)		miR-6949 (1), miR-6980 (1), miR-7085 (1), miR-7088 (1)	miR-345 (1)			dELS@EM10E0485750, dELS@EM10E0485751		cCRE
g4	chr11:32057649-32057676	+	3' UTR	Gm12108	-	lincRNA	ENSMUSG00000086386.1	ENSMUST00000145338.1							miR-698/miR-7078 (1), miR-6931 (1), miR-6988 (1), miR-7006 (1), miR-7020 (1), miR-7240 (1)	miR-5626 (1)	miR-6959 (1), miR-7035 (1), miR-7041 (1), miR-7688 (1)
g4	chr11:43775704-43775735	-	3' UTR	Ttc1	-	protein_coding	ENSMUSG00000041278.10	ENSMUST00000048578.2		miR-491 (1)	miR-22 (1)	miR-423 (1)			miR-1894 (1)	miR-92a-2 (1), miR-491/miR-7003 (1), miR-6930 (1), miR-6931 (1), miR-7000 (1), miR-7006 (1), miR-7030/miR-7075/miR-7076 (1), miR-7058 (1), miR-7072 (1), miR-12187 (1)		miR-326/miR-6954 (1), miR-423/miR-6921 (1), miR-5623 (1), miR-6953 (1), miR-12187 (1)		miR-1968 (1)	dELS@EM10E0500079		cCRE
g4	chr11:43775769-43775794	-	3' UTR	Ttc1	-	protein_coding	ENSMUSG00000041278.10	ENSMUST00000048578.2	miR-1306 (1), miR-532 (1)			miR-122 (1)				miR-1982 (1), miR-5132 (1), miR-6922/miR-6935/miR-6993/miR-7008 (1), miR-6980 (1)		miR-122 (1), miR-1982 (1), miR-6971 (1)		miR-574 (1)	dELS@EM10E0500079		cCRE
g4	chr11:55232886-55232924	-	3' UTR	Slc36a1	+	protein_coding	ENSMUSG00000020261.15	ENSMUST00000108867.1				miR-34/449 (1)				miR-6931 (1), miR-6968 (1), miR-7006 (1), miR-7687 (2)		miR-34c/miR-34b/miR-34a/miR-449a/miR-449c (1), miR-326/miR-6954 (1), miR-328/miR-6897 (1), miR-483 (1), miR-7676 (1)
g4	chr11:68212843-68212866	+	3' UTR	Mir6406	+	miRNA	ENSMUSG00000099174.1	ENSMUST00000183592.1		miR-342 (1)		miR-331 (1)			miR-92a-2 (1), miR-1188 (1), miR-3083 (1), miR-5627 (1), miR-6940 (1), miR-7048 (1), miR-12181 (1)		miR-25 (1), miR-6978 (1)			miR-3064 (1)
g4	chr11:68212902-68212931	-	3' UTR	Mir6406	+	miRNA	ENSMUSG00000099174.1	ENSMUST00000183592.1	miR-150 (1)			miR-744 (1)			miR-150 (1)	miR-92a-2 (1), miR-193b (1), miR-1982 (1), miR-5627 (1), miR-6968 (1), miR-7069 (1), miR-7687 (1)		miR-744 (1)
g4	chr11:83419011-83419039	-	3' UTR	Rasl10b	+	protein_coding	ENSMUSG00000020684.14	ENSMUST00000164425.1			miR-532 (1)					miR-6929 (1), miR-6961 (1), miR-6975/miR-7005 (1), miR-7030/miR-7075/miR-7076 (1), miR-7072 (1), miR-7687 (1)	miR-1894 (1)	miR-1982 (1), miR-6913 (1), miR-6922/miR-6935/miR-6993/miR-7008 (1)			dELS (CTCF-bound)@EM10E0512926		cCRE & CTCF
g4	chr11:85841841-85841873	-	3' UTR	Gm11444	-	protein_coding	ENSMUSG00000069785.4	ENSMUST00000146433.1	miR-296 (1)						miR-296 (1), miR-19b-2/miR-19b-1 (1), miR-7655 (1)	miR-666 (1), miR-12191 (1)	miR-874 (1), miR-3093 (1)	miR-92a-2 (1), miR-342 (1)			dELS (CTCF-bound)@EM10E0513849, dELS (CTCF-bound)@EM10E0513850		cCRE & CTCF
g4	chr11:95123866-95123887	-	3' UTR	Dlx3	+	protein_coding	ENSMUSG00000001510.8	ENSMUST00000092768.6								miR-6976/miR-7665 (1), miR-7041 (1)			miR-12183 (1)
g4	chr11:97022629-97022650	+	3' UTR	Gm11532	-	processed_transcript	ENSMUSG00000087067.1	ENSMUST00000128111.1							miR-6968 (1), miR-7073 (1), miR-7687 (1)		miR-6980 (1), miR-12185 (1)
g4	chr11:97022690-97022716	+	3' UTR	Gm11532	-	processed_transcript	ENSMUSG00000087067.1	ENSMUST00000128111.1		miR-204/211 (1), miR-339 (1)					miR-6912 (1), miR-6946 (1), miR-6987 (1), miR-7000 (1), miR-7010/miR-7027 (1)	miR-204/miR-211 (1), miR-339 (1), miR-7211 (1)	miR-193b (1), miR-6927/miR-7070 (1), miR-7091 (1)
g4	chr11:97136245-97136268	-	3' UTR	Mir7235	-	miRNA	ENSMUSG00000099286.1	ENSMUST00000183796.1								miR-7000 (1), miR-7118 (1), miR-7231 (1)	miR-6904/miR-6914 (1)	miR-665 (1), miR-1943/miR-6967/miR-7016 (1), miR-3104 (1), miR-7226 (1)	miR-6975/miR-7005 (1)
g4	chr11:97136582-97136620	+	3' UTR	Mir7235	-	miRNA	ENSMUSG00000099286.1	ENSMUST00000183796.1							miR-331/miR-6973b (1), miR-698/miR-7078 (1), miR-6931 (1), miR-3547 (1), miR-6978 (1), miR-7091 (1)		miR-6930 (1), miR-7041 (1)
g4	chr11:98326076-98326102	-	3' UTR	Neurod2	-	protein_coding	ENSMUSG00000038255.6	ENSMUST00000041685.6								miR-1249 (1), miR-1943/miR-6967/miR-7016 (1), miR-3103/miR-6965/miR-7047/miR-7235 (1), miR-7030/miR-7075/miR-7076 (1)	miR-3098 (1)	miR-6909 (1), miR-7017 (1), miR-7233 (1)		miR-452 (1)
g4	chr11:98326165-98326185	+	3' UTR	Neurod2	-	protein_coding	ENSMUSG00000038255.6	ENSMUST00000041685.6			miR-34/449 (1)				miR-326/miR-6954 (1), miR-6929 (1), miR-7001 (1), miR-7081 (1)		miR-34c/miR-34b/miR-34a/miR-449a/miR-449c (1), miR-3087 (1), miR-7676 (1)
g4	chr11:98326233-98326257	+	3' UTR	Neurod2	-	protein_coding	ENSMUSG00000038255.6	ENSMUST00000041685.6	miR-423 (1)		miR-296 (1)				miR-423/miR-6921 (1), miR-6971 (1), miR-7030/miR-7075/miR-7076 (1)		miR-296 (1), miR-6980 (1), miR-7117/miR-7212 (1)			miR-7069 (1)
g4	chr11:101471306-101471342	+	3' UTR	Rnd2	+	protein_coding	ENSMUSG00000001313.12	ENSMUST00000001347.6							miR-326/miR-6954 (1), miR-3083 (1), miR-5107 (1), miR-6516 (1), miR-6926/miR-7055 (1), miR-6940 (1), miR-7058 (1), miR-7072 (1), miR-7085 (1)	miR-1894 (1)	miR-6927/miR-7070 (1)
g4	chr11:101963671-101963703	-	3' UTR	Sost	-	protein_coding	ENSMUSG00000001494.6	ENSMUST00000001534.6							miR-5626 (1)	miR-23a (1), miR-92a-2 (1), miR-6930 (1), miR-6931 (1), miR-7006 (1), miR-7020 (1), miR-7030/miR-7075/miR-7076 (1), miR-12192 (1)			miR-3113 (1)	miR-6900 (1)	dELS (CTCF-bound)@EM10E0520683, dELS (CTCF-bound)@EM10E0520684		cCRE & CTCF
g4	chr11:105349957-105349991	+	3' UTR	Gm11638	+	processed_transcript	ENSMUSG00000086487.1	ENSMUST00000153672.1	miR-296 (1)	miR-296 (1), miR-1249 (1)					miR-296 (1), miR-874 (1), miR-6971 (1), miR-6979 (1), miR-7001 (1), miR-7030/miR-7075/miR-7076 (1), miR-7067 (1)	miR-296 (1), miR-3070 (1)	miR-6931 (1), miR-6988 (1)
g4	chr11:105989155-105989185	-	3' UTR	Gm11651	-	antisense	ENSMUSG00000085297.1	ENSMUST00000130673.1								miR-92a-2 (1), miR-3083 (1), miR-6904/miR-6914 (1), miR-6931 (1), miR-6940 (1), miR-6980 (1), miR-7006 (1), miR-7048 (1), miR-7117/miR-7212 (1)		miR-326/miR-6954 (1), miR-5107 (1), miR-7069 (1)		miR-3062 (1)
g4	chr11:117864447-117864481	+	3' UTR	Tmem235	+	protein_coding	ENSMUSG00000070330.2	ENSMUST00000093905.2	miR-491 (1)						miR-491/miR-7003 (1), miR-5132 (2), miR-6968 (1), miR-6980 (1), miR-7030/miR-7075/miR-7076 (1)		miR-3060 (1), miR-6971 (1), miR-6980 (1)	miR-5626 (1)
g4	chr11:119541429-119541454	+	3' UTR	Nptx1	-	protein_coding	ENSMUSG00000025582.4	ENSMUST00000026670.4							miR-6971 (1), miR-6980 (1), miR-7014 (1), miR-7030/miR-7075/miR-7076 (1), miR-7117/miR-7212 (1)		miR-1249 (1), miR-3103/miR-6965/miR-7047/miR-7235 (1)
g4	chr11:120000715-120000734	-	3' UTR	Mir3065	+	miRNA	ENSMUSG00000105524.1	ENSMUST00000198674.1								miR-698/miR-7078 (2)	miR-1247 (1)
g4	chr11:120000986-120001010	+	3' UTR	Mir3065	+	miRNA	ENSMUSG00000105524.1	ENSMUST00000198674.1	miR-760 (1)
g4	chr12:27338859-27338888	+	3' UTR	Sox11	-	protein_coding	ENSMUSG00000063632.6	ENSMUST00000079063.6							miR-5129 (1), miR-6931 (1), miR-6941/miR-7023/miR-7024/miR-7119 (1), miR-6971 (1), miR-6978 (1), miR-7030/miR-7075/miR-7076 (1), miR-7658 (1)	miR-12182 (1)	miR-671 (1), miR-6976/miR-7665 (1), miR-7041 (1)				dELS@EM10E0533232, dELS@EM10E0533233		cCRE
g4	chr12:27339180-27339221	+	3' UTR	Sox11	-	protein_coding	ENSMUSG00000063632.6	ENSMUST00000079063.6	miR-34/449 (1)		miR-296 (1)				miR-34c/miR-34b/miR-34a/miR-449a/miR-449c (1), miR-326/miR-6954 (1), miR-328/miR-6897 (1), miR-3104 (1), miR-6926/miR-7055 (1), miR-6940 (1), miR-6941/miR-7023/miR-7024/miR-7119 (1), miR-6971 (2), miR-7030/miR-7075/miR-7076 (2), miR-7072 (1), miR-7085 (1), miR-7676 (1)		miR-296 (1), miR-7687 (1)		miR-3070 (1)		dELS@EM10E0533232, dELS@EM10E0533233, dELS@EM10E0533234		cCRE
g4	chr12:86519221-86519256	+	3' UTR	Esrrb	+	protein_coding	ENSMUSG00000021255.17	ENSMUST00000167891.1	miR-491 (1)	miR-1306 (1)					miR-92a-2 (1), miR-491/miR-7003 (1), miR-7020 (1), miR-7030/miR-7075/miR-7076 (2), miR-7687 (1)	miR-5626 (1)	miR-3106 (1)	miR-5626 (1)
g4	chr12:108361663-108361688	-	3' UTR	Cyp46a1	+	protein_coding	ENSMUSG00000021259.5	ENSMUST00000021684.5		miR-24 (1)					miR-1258 (1)	miR-92a-2 (1), miR-6931 (1), miR-7006 (1), miR-7218 (1)	miR-3093 (1)	miR-342 (1), miR-7006 (1)
g4	chr12:108361726-108361768	-	3' UTR	Cyp46a1	+	protein_coding	ENSMUSG00000021259.5	ENSMUST00000021684.5							miR-345 (1), miR-3093 (1)	miR-342 (1), miR-698/miR-7078 (1), miR-6978 (1), miR-6998 (1), miR-7676 (1)		miR-540 (1), miR-7069 (1)				LINE@L2b(+)	LINE/LTR
g4	chr12:109032897-109032920	+	3' UTR	Wdr25	+	protein_coding	ENSMUSG00000040877.16	ENSMUST00000221510.1							miR-92a-2 (1), miR-92a-1 (1), miR-1947 (1), miR-6930 (1), miR-6931 (1), miR-7006 (1), miR-7066 (1)		miR-7001 (1), miR-7067 (1), miR-12192 (1)
g4	chr12:109460368-109460414	-	3' UTR	Dlk1	+	protein_coding	ENSMUSG00000040856.17	ENSMUST00000109841.8				miR-491 (1)				miR-92a-2 (2), miR-6904/miR-6914 (1), miR-6931 (2), miR-6943 (1), miR-6945 (1), miR-6956 (1), miR-6964 (2), miR-6995 (1), miR-7006 (1), miR-7085 (1), miR-12192 (1)	miR-320 (1)	miR-491/miR-7003 (1), miR-3572 (1), miR-7231 (1)
g4	chr12:111293119-111293136	+	3' UTR	A230087F16Rik	+	antisense	ENSMUSG00000097381.2	ENSMUST00000181055.1							miR-92a-2 (1), miR-698/miR-7078 (1), miR-5627 (1), miR-7030/miR-7075/miR-7076 (1)		miR-326/miR-6954 (1), miR-7059 (1)
g4	chr12:111293830-111293857	+	3' UTR	A230087F16Rik	+	antisense	ENSMUSG00000097381.2	ENSMUST00000181055.1			miR-299 (1)				miR-323 (1), miR-6904/miR-6914 (1), miR-6971 (1), miR-6980 (1), miR-7030/miR-7075/miR-7076 (1), miR-7117/miR-7212 (1), miR-203b (1)		miR-6943 (1), miR-6978 (1), miR-3620 (1)	miR-7655 (1)
g4	chr12:113189390-113189415	+	3' UTR	Tmem121	+	protein_coding	ENSMUSG00000049036.7	ENSMUST00000058491.7			miR-34/449 (1), miR-744 (1)				miR-1982 (1), miR-7020 (1), miR-7048 (1)		miR-34c/miR-34b/miR-34a/miR-449a/miR-449c (1), miR-744 (1), miR-666 (1), miR-7083 (1), miR-7676 (1)
g4	chr13:31810832-31810853	+	3' UTR	Foxc1	+	protein_coding	ENSMUSG00000050295.4	ENSMUST00000062292.4							miR-6931 (1), miR-6964 (1), miR-3547 (1), miR-7020 (1), miR-7052 (1)	miR-5626 (1)	miR-6418 (1), miR-6971 (1), miR-7067 (1)	miR-1894 (1)		miR-320 (1)	dELS@EM10E0555482, dELS@EM10E0555483		cCRE
g4	chr13:31811307-31811337	-	3' UTR	Foxc1	+	protein_coding	ENSMUSG00000050295.4	ENSMUST00000062292.4		miR-744 (1)						miR-744 (1), miR-6968 (1), miR-7036b (2), miR-7687 (1)		miR-6929 (1), miR-6971 (1), miR-7030/miR-7075/miR-7076 (1)		miR-7081 (1)	dELS@EM10E0555484, dELS@EM10E0555485		cCRE
g4	chr13:31811492-31811519	+	3' UTR	Foxc1	+	protein_coding	ENSMUSG00000050295.4	ENSMUST00000062292.4		miR-1249 (1)					miR-23a (1), miR-7036a (1), miR-7074 (1), miR-7036b (1)	miR-12183 (1)	miR-6976/miR-7665 (1), miR-7041 (1)				dELS@EM10E0555484, dELS@EM10E0555485, dELS@EM10E0555486		cCRE
g4	chr13:31811557-31811594	-	3' UTR	Foxc1	+	protein_coding	ENSMUSG00000050295.4	ENSMUST00000062292.4	miR-296 (1)			miR-744 (1)			miR-296 (1), miR-12182 (1)	miR-1966 (1), miR-6925 (1), miR-6999/miR-7054 (1)		miR-744 (1), miR-7036b (1)			dELS@EM10E0555485, dELS@EM10E0555486		cCRE
g4	chr13:40717045-40717077	+	3' UTR	Gm47061	+	antisense	ENSMUSG00000114936.1	ENSMUST00000224038.1	miR-423 (1)						miR-92a-2 (1), miR-423/miR-6921 (1), miR-6941/miR-7023/miR-7024/miR-7119 (1), miR-6956 (1), miR-6971 (1), miR-6980 (1), miR-7030/miR-7075/miR-7076 (1), miR-7085 (1)						DNase-H3K4me3@EM10E0557348		cCRE
g4	chr13:40717087-40717105	+	3' UTR	Gm47061	+	antisense	ENSMUSG00000114936.1	ENSMUST00000224038.1	miR-744 (1)						miR-744 (1), miR-6968 (1), miR-7687 (1)		miR-6929 (1)		miR-6977 (1)		DNase-H3K4me3@EM10E0557348		cCRE
g4	chr13:43200228-43200256	-	3' UTR	Tbc1d7	-	protein_coding	ENSMUSG00000021368.15	ENSMUST00000021797.8				miR-491 (1)				miR-92a-2 (1), miR-698/miR-7078 (2), miR-12191 (2)		miR-491/miR-7003 (1), miR-698/miR-7078 (1), miR-6928 (1), miR-6956 (1)			CTCF-only (CTCF-bound)@EM10E0558130		CTCF
g4	chr13:54759068-54759098	+	3' UTR	Sncb	-	protein_coding	ENSMUSG00000034891.13	ENSMUST00000134110.1							miR-7048 (1)		miR-6971 (1), miR-6986 (1), miR-7091 (1)
g4	chr13:55005683-55005711	-	3' UTR	Hk3	-	protein_coding	ENSMUSG00000025877.14	ENSMUST00000123097.7	miR-532 (1)					miR-103/107 (1)	miR-320 (1), miR-7226 (1)	miR-698/miR-7078 (1), miR-6922/miR-6935/miR-6993/miR-7008 (1), miR-6958 (1)		miR-3087 (1), miR-7652 (1)			dELS@EM10E0562048		cCRE
g4	chr13:55473854-55473886	-	3' UTR	Mir6944	-	miRNA	ENSMUSG00000098341.1	ENSMUST00000183653.1							miR-7051 (1)	miR-92a-2 (1), miR-6952 (2), miR-6769b (2), miR-7115 (1)		miR-6903 (1), miR-7052 (1)			dELS@EM10E0562280, dELS (CTCF-bound)@EM10E0562281		cCRE & CTCF
g4	chr13:55539704-55539731	+	3' UTR	Ddx41	-	protein_coding	ENSMUSG00000021494.9	ENSMUST00000224765.1			miR-490 (1)				miR-883a (1), miR-6911/miR-7028/miR-7079/miR-7662 (1), miR-6957/miR-12188 (1), miR-6976/miR-7665 (1), miR-7001 (1), miR-7031 (1), miR-7041 (1), miR-7063 (1), miR-7074 (1)	miR-12183 (1)	miR-1231/miR-6905 (1), miR-6998 (1)
g4	chr13:94883655-94883686	-	3' UTR	Otp	+	protein_coding	ENSMUSG00000021685.11	ENSMUST00000022195.11	miR-339 (1)						miR-339 (1), miR-3070 (1)	miR-326/miR-6954 (1), miR-3075 (1), miR-3076 (1), miR-6941/miR-7023/miR-7024/miR-7119 (1), miR-6953 (1), miR-6971 (1), miR-6987 (1), miR-7000 (1), miR-7001 (1), miR-7030/miR-7075/miR-7076 (1), miR-7067 (1), miR-7117/miR-7212 (1)	miR-3070 (1)	miR-7115 (1)			dELS (CTCF-bound)@EM10E0568435, dELS@EM10E0568436		cCRE & CTCF
g4	chr13:94883704-94883750	-	3' UTR	Otp	+	protein_coding	ENSMUSG00000021685.11	ENSMUST00000022195.11	miR-615 (1)	miR-423 (1)					miR-1264 (1)	miR-542/miR-6966 (1), miR-423/miR-6921 (1), miR-3083 (1), miR-6929 (1), miR-6940 (1), miR-6971 (1), miR-7000 (1), miR-7030/miR-7075/miR-7076 (2), miR-7048 (1), miR-7059 (2), miR-3473h (1)		miR-7035 (1), miR-7083 (1)			dELS (CTCF-bound)@EM10E0568435, dELS@EM10E0568436		cCRE & CTCF
g4	chr13:94883763-94883809	-	3' UTR	Otp	+	protein_coding	ENSMUSG00000021685.11	ENSMUST00000022195.11	miR-615 (1)							miR-542/miR-6966 (2), miR-1249 (1), miR-6976/miR-7665 (1), miR-6986 (1), miR-7030/miR-7075/miR-7076 (1), miR-7041 (1), miR-7659 (1)		miR-666 (1), miR-6979 (1)			dELS (CTCF-bound)@EM10E0568435, dELS@EM10E0568436, dELS@EM10E0568437		cCRE & CTCF
g4	chr13:94883899-94883942	-	3' UTR	Otp	+	protein_coding	ENSMUSG00000021685.11	ENSMUST00000022195.11			miR-204/211 (1)					miR-92a-1 (1), miR-3094 (1), miR-5132 (1), miR-6979 (1), miR-7030/miR-7075/miR-7076 (1), miR-7066 (1), miR-7687 (1)	miR-204/miR-211 (1)	miR-1943/miR-6967/miR-7016 (1), miR-5627 (1), miR-6946 (1)	miR-5622 (1)	miR-7677 (1)	dELS@EM10E0568436, dELS@EM10E0568437		cCRE
g4	chr14:35580821-35580848	-	3' UTR	Gm27617	+	misc_RNA	ENSMUSG00000098696.1	ENSMUST00000184321.1								miR-666 (1), miR-698/miR-7078 (1), miR-7658 (1)		miR-3087 (1)
g4	chr14:54631985-54632021	+	3' UTR	Psmb11	+	protein_coding	ENSMUSG00000072423.5	ENSMUST00000097177.4	miR-296 (1), miR-331 (1)						miR-296 (1), miR-489 (1), miR-3070 (1), miR-3092/miR-7053 (1), miR-7010/miR-7027 (1), miR-7073 (1)	miR-7211 (1)	miR-1943/miR-6967/miR-7016 (1), miR-3103/miR-6965/miR-7047/miR-7235 (1)
g4	chr14:65396607-65396632	-	3' UTR	Pnoc	-	protein_coding	ENSMUSG00000045731.6	ENSMUST00000224594.1								miR-6988 (1), miR-7091 (1)		miR-5627 (1), miR-7091 (1)
g4	chr14:70467325-70467369	+	3' UTR	Phyhip	+	protein_coding	ENSMUSG00000003469.9	ENSMUST00000003561.9		miR-665 (1)					miR-3087 (1), miR-5627 (1), miR-6904/miR-6914 (1), miR-6975/miR-7005 (1), miR-6986 (1), miR-7659 (1), miR-12186 (1), miR-12203 (1)			miR-7655 (1)			dELS (CTCF-bound)@EM10E0586715		cCRE & CTCF
g4	chr15:76516402-76516433	+	3' UTR	Dgat1	-	protein_coding	ENSMUSG00000022555.12	ENSMUST00000023214.10	miR-744 (1)		miR-744 (1)				miR-92a-2 (1), miR-744 (1), miR-6931 (1), miR-6968 (1), miR-7006 (1), miR-7069 (1), miR-7115 (1), miR-7687 (2)		miR-744 (1), miR-7687 (1)
g4	chr15:76517393-76517421	+	3' UTR	Scrt1	-	protein_coding	ENSMUSG00000048385.9	ENSMUST00000164703.1							miR-665 (1), miR-3087 (1), miR-7001 (1), miR-7020 (1), miR-7067 (1)		miR-6418 (1)				dELS@EM10E0603518		cCRE
g4	chr15:76517514-76517556	+	3' UTR	Scrt1	-	protein_coding	ENSMUSG00000048385.9	ENSMUST00000164703.1	miR-296 (1)					miR-455 (1)	miR-92a-1 (1), miR-666 (1), miR-3547 (1), miR-6986 (1), miR-7066 (1), miR-7074 (1)	miR-7048 (1), miR-7083 (1), miR-12183 (1)	miR-6999/miR-7054 (1), miR-7072 (1), miR-12187 (1)		miR-6925 (1)		dELS@EM10E0603518		cCRE
g4	chr15:76517956-76517997	+	3' UTR	Scrt1	-	protein_coding	ENSMUSG00000048385.9	ENSMUST00000164703.1		miR-296 (1)					miR-326/miR-6954 (1), miR-1943/miR-6967/miR-7016 (1), miR-3103/miR-6965/miR-7047/miR-7235 (1), miR-3104 (1), miR-6986 (1), miR-7001 (1)	miR-296 (1)	miR-6904/miR-6914 (1), miR-6975/miR-7005 (1)				dELS@EM10E0603519		cCRE
g4	chr15:76518526-76518547	+	3' UTR	Scrt1	-	protein_coding	ENSMUSG00000048385.9	ENSMUST00000164703.1							miR-6931 (1), miR-7017 (1), miR-7030/miR-7075/miR-7076 (1)		miR-7058 (1), miR-7072 (1)		miR-7012/miR-7057 (1)	miR-6913 (1)
g4	chr15:76518646-76518669	-	3' UTR	Scrt1	-	protein_coding	ENSMUSG00000048385.9	ENSMUST00000164703.1		miR-423 (1)		miR-296 (1)	miR-423 (1)			miR-25 (1), miR-423/miR-6921 (1), miR-1964 (1), miR-6940 (1), miR-6972 (1), miR-7048 (1), miR-3473h (1)		miR-296 (1)	miR-423/miR-6921 (1)		dELS (CTCF-bound)@EM10E0603520		cCRE & CTCF
g4	chr15:78524807-78524844	+	3' UTR	C1qtnf6	-	protein_coding	ENSMUSG00000022440.9	ENSMUST00000229185.1			miR-423 (1)				miR-1249 (1), miR-1943/miR-6967/miR-7016 (1), miR-3103/miR-6965/miR-7047/miR-7235 (1), miR-6909 (2), miR-6971 (2), miR-7030/miR-7075/miR-7076 (2), miR-7058 (1), miR-7072 (1)	miR-320 (1), miR-1894 (2)	miR-25 (1), miR-423/miR-6921 (1), miR-7687 (1)
g4	chr15:78667651-78667682	+	3' UTR	1700041B01Rik	+	antisense	ENSMUSG00000116260.1	ENSMUST00000230183.1	miR-299 (1)						miR-6418 (1), miR-3547 (1), miR-7030/miR-7075/miR-7076 (1), miR-7052 (1), miR-7067 (1), miR-7072 (1)		miR-5627 (1), miR-7081 (1)		miR-6981 (1)
g4	chr15:78918447-78918475	-	3' UTR	Pdxp	+	protein_coding	ENSMUSG00000116165.1	ENSMUST00000089378.4	miR-1306 (1)			miR-24 (1)			miR-670 (1)	miR-3076 (1), miR-6418 (1), miR-7030/miR-7075/miR-7076 (1), miR-7072 (1)		miR-6963/miR-7656 (1)
g4	chr15:97857080-97857105	-	3' UTR	Hdac7	-	protein_coding	ENSMUSG00000022475.19	ENSMUST00000116408.8							miR-5626 (1)	miR-6980 (1), miR-7020 (1), miR-7073 (1), miR-7074 (1), miR-7118 (1)		miR-3087 (1), miR-5107 (1), miR-6963/miR-7656 (1)		miR-298 (1)
g4	chr15:99422120-99422140	+	3' UTR	Nckap5los	+	antisense	ENSMUSG00000089968.1	ENSMUST00000159738.1	miR-491 (1)						miR-92a-2 (1), miR-491/miR-7003 (1), miR-6931 (1), miR-6961 (1), miR-6978 (1), miR-6989 (1), miR-7091 (1)
g4	chr15:99499079-99499105	+	3' UTR	Gm49485	-	processed_pseudogene	ENSMUSG00000115863.1	ENSMUST00000229161.1	miR-330 (1)						miR-328/miR-6897 (1), miR-330 (1), miR-7226 (1), miR-12186 (1)		miR-3104 (1), miR-6911/miR-7028/miR-7079/miR-7662 (1)				dELS@EM10E0611800		cCRE
g4	chr15:99584203-99584229	-	3' UTR	Aqp2	+	protein_coding	ENSMUSG00000023013.5	ENSMUST00000023752.5							miR-874 (1)	miR-7688 (1)		miR-128-1/miR-128-2 (1)			DNase-H3K4me3 (CTCF-bound)@EM10E0611830		cCRE & CTCF
g4	chr15:101232015-101232037	+	3' UTR	Grasp	+	protein_coding	ENSMUSG00000000531.5	ENSMUST00000000543.5							miR-6998 (1), miR-7045 (1), miR-7087 (1)		miR-3547 (1), miR-7052 (1)
g4	chr15:101859801-101859823	+	3' UTR	Krt1	-	protein_coding	ENSMUSG00000046834.7	ENSMUST00000023790.4							miR-541 (1), miR-1249 (1), miR-7034/miR-7071 (1), miR-7039 (1)		miR-1966 (1), miR-3103/miR-6965/miR-7047/miR-7235 (1), miR-7074 (1), miR-7118 (1), miR-7231 (1)			miR-12183 (1)	dELS@EM10E0612978, dELS (CTCF-bound)@EM10E0612979		cCRE & CTCF
g4	chr15:103313981-103314004	+	3' UTR	Gpr84	-	protein_coding	ENSMUSG00000063234.5	ENSMUST00000079824.5		miR-193 (1), miR-328 (1)		miR-193 (1)			miR-6926/miR-7055 (1), miR-7030/miR-7075/miR-7076 (1), miR-7072 (1), miR-7085 (1)		miR-7069 (1)				dELS (CTCF-bound)@EM10E0613910, dELS (CTCF-bound)@EM10E0613911		cCRE & CTCF
g4	chr15:103314179-103314200	+	3' UTR	Gpr84	-	protein_coding	ENSMUSG00000063234.5	ENSMUST00000079824.5				miR-204/211 (1)			miR-92b (1), miR-6968 (1), miR-7687 (1)	miR-1247 (1)	miR-6946 (1), miR-6968 (1), miR-7010/miR-7027 (1)	miR-204/miR-211 (1)			dELS (CTCF-bound)@EM10E0613911, dELS (CTCF-bound)@EM10E0613912		cCRE & CTCF
g4	chr15:103314766-103314793	+	3' UTR	Gpr84	-	protein_coding	ENSMUSG00000063234.5	ENSMUST00000079824.5							miR-3087 (1), miR-3104 (1), miR-6968 (1), miR-6976/miR-7665 (1), miR-7001 (1), miR-7041 (1), miR-7067 (1), miR-7652 (1), miR-7687 (1)	miR-1894 (1)	miR-23a (1), miR-7036a (1), miR-7072 (1)				dELS (CTCF-bound)@EM10E0613912, dELS@EM10E0613913		cCRE & CTCF
g4	chr15:103314829-103314854	-	3' UTR	Gpr84	-	protein_coding	ENSMUSG00000063234.5	ENSMUST00000079824.5								miR-6909 (1), miR-6971 (1), miR-7030/miR-7075/miR-7076 (2)		miR-7010/miR-7027 (1), miR-7072 (1), miR-12187 (1)			dELS@EM10E0613913		cCRE
g4	chr15:103314902-103314931	+	3' UTR	Gpr84	-	protein_coding	ENSMUSG00000063234.5	ENSMUST00000079824.5	miR-423 (1)						miR-423/miR-6921 (1), miR-3083 (1), miR-6940 (1), miR-7058 (1), miR-7074 (1)		miR-1966 (1), miR-7035 (1)	miR-670 (1)			dELS@EM10E0613913, dELS (CTCF-bound)@EM10E0613914		cCRE & CTCF
g4	chr15:103314961-103314988	+	3' UTR	Gpr84	-	protein_coding	ENSMUSG00000063234.5	ENSMUST00000079824.5			miR-296 (1)			miR-1306 (1)	miR-1982 (1), miR-6928 (1)		miR-92a-2 (1), miR-6941/miR-7023/miR-7024/miR-7119 (1)				dELS@EM10E0613913, dELS (CTCF-bound)@EM10E0613914		cCRE & CTCF
g4	chr16:17807195-17807231	-	3' UTR	Zfp520-ps	-	processed_pseudogene	ENSMUSG00000116777.1	ENSMUST00000232392.1								miR-698/miR-7078 (1), miR-6931 (1), miR-7036a (1), miR-7036b (1)	miR-7062 (1)	miR-665 (1), miR-6955 (1)			dELS (CTCF-bound)@EM10E0617163, dELS@EM10E0617164		cCRE & CTCF
g4	chr16:18152241-18152270	-	3' UTR	Mir6366	-	miRNA	ENSMUSG00000099293.1	ENSMUST00000184472.1		miR-138 (1)		miR-491 (1)			miR-5626 (1)	miR-138 (1), miR-92a-2 (1), miR-6931 (2), miR-6940 (1), miR-6952 (1), miR-6988 (1), miR-7006 (1), miR-6769b (1)	miR-5626 (1)	miR-491/miR-7003 (1), miR-6964 (1), miR-6979 (1), miR-7030/miR-7075/miR-7076 (1)
g4	chr16:23927177-23927202	-	3' UTR	Rtp2	-	protein_coding	ENSMUSG00000047531.9	ENSMUST00000061030.9	miR-204/211 (1)	miR-491 (1)					miR-204/miR-211 (1)	miR-92a-2 (1), miR-491/miR-7003 (1), miR-3092/miR-7053 (1), miR-6931 (1), miR-6946 (1), miR-7231 (1), miR-12186 (1)		miR-6978 (1), miR-7091 (1)
g4	chr16:31897546-31897570	+	3' UTR	Meltf	+	protein_coding	ENSMUSG00000022780.5	ENSMUST00000023464.5							miR-6909 (1), miR-6931 (1)		miR-664 (1), miR-3083 (1), miR-6964 (1), miR-6971 (1)	miR-1894 (1)	miR-3064 (1)		dELS (CTCF-bound)@EM10E0620990		cCRE & CTCF
g4	chr16:44960052-44960118	-	3' UTR	Cd200r3	+	protein_coding	ENSMUSG00000036172.17	ENSMUST00000166731.1	miR-204/211 (1), miR-328 (1)		miR-486 (1)				miR-204/miR-211 (1), miR-129b (1)	miR-698/miR-7078 (2), miR-6928 (1), miR-6931 (1), miR-6946 (1), miR-6956 (1), miR-7006 (1), miR-7118 (1), miR-12185 (1)	miR-486a/miR-486b (1)	miR-365-1/miR-365-2 (1), miR-3076 (1), miR-6418 (1), miR-6941/miR-7023/miR-7024/miR-7119 (1)				LTR@MLT1H(+), LINE@L1Md_A(-), LTR@MLT1H(+)	LINE/LTR
g4	chr17:25656244-25656264	-	3' UTR	Gm22645	-	snRNA	ENSMUSG00000096451.1	ENSMUST00000180010.1			miR-193 (1)					miR-1249 (1), miR-1943/miR-6967/miR-7016 (1), miR-3103/miR-6965/miR-7047/miR-7235 (1), miR-6976/miR-7665 (1), miR-7041 (1)		miR-7001 (1), miR-7218 (1), miR-7653 (1)			dELS (CTCF-bound)@EM10E0635597		cCRE & CTCF
g4	chr17:25656477-25656511	-	3' UTR	Gm22645	-	snRNA	ENSMUSG00000096451.1	ENSMUST00000180010.1								miR-128-1/miR-128-2 (1), miR-483 (1), miR-1249 (1), miR-3103/miR-6965/miR-7047/miR-7235 (1), miR-6913 (1), miR-7056 (1)		miR-3104 (1)			dELS (CTCF-bound)@EM10E0635597		cCRE & CTCF
g4	chr17:25819923-25819948	+	3' UTR	Fbxl16	+	protein_coding	ENSMUSG00000025738.8	ENSMUST00000236165.1							miR-1843a (1), miR-7001 (1), miR-7020 (1), miR-12187 (1)	miR-1930 (1)	miR-541 (1), miR-1249 (1), miR-7039 (1)				DNase-H3K4me3@EM10E0635662		cCRE
g4	chr17:25820070-25820099	-	3' UTR	Wdr24	+	protein_coding	ENSMUSG00000025737.5	ENSMUST00000026833.5	miR-125 (1)						miR-125a/miR-125b/miR-351 (1), miR-6981 (1)	miR-7242 (1)		miR-3104 (1), miR-5104b (1)
g4	chr17:27426294-27426320	+	3' UTR	Gm49789	+	TEC	ENSMUSG00000116682.1	ENSMUST00000231804.1		miR-125 (1)	miR-296 (1)	miR-874 (1)			miR-92a-1 (1), miR-1966 (1), miR-3094 (1), miR-7066 (1)	miR-125a/miR-125b/miR-351 (1), miR-543 (1), miR-670 (1)	miR-3087 (1), miR-5107 (1), miR-7046 (1)	miR-652 (1)
g4	chr17:28837173-28837202	-	3' UTR	Brpf3	+	protein_coding	ENSMUSG00000063952.16	ENSMUST00000233088.1		miR-490 (1)	miR-532 (1)			miR-143 (1)	miR-152 (1)	miR-92a-1 (1), miR-6991 (1), miR-7066 (1)		miR-1941 (1), miR-6922/miR-6935/miR-6993/miR-7008 (1), miR-6958 (1), miR-6976/miR-7665 (1), miR-7041 (1)
g4	chr17:28837455-28837486	+	3' UTR	Brpf3	+	protein_coding	ENSMUSG00000063952.16	ENSMUST00000233088.1							miR-7045 (3)		miR-7045 (1)
g4	chr17:29832272-29832293	+	3' UTR	Gm50016	-	lincRNA	ENSMUSG00000117489.1	ENSMUST00000234919.1							miR-92a-2 (1), miR-326/miR-6954 (1), miR-328/miR-6897 (1), miR-6931 (1), miR-7001 (1), miR-7036a (1), miR-7687 (1)		miR-7069 (1)
g4	chr17:34065952-34065981	+	3' UTR	H2-Pb	-	unprocessed_pseudogene	ENSMUSG00000092383.2	ENSMUST00000172731.2		miR-331 (1)					miR-342 (1), miR-3083 (1), miR-6930 (1), miR-6940 (1), miR-6943 (1), miR-6964 (1), miR-7006 (1), miR-7048 (1)	miR-3093 (1)	miR-7083 (1)
g4	chr17:45630401-45630429	+	3' UTR	Gm25008	+	snRNA	ENSMUSG00000065743.1	ENSMUST00000083809.1							miR-92a-2 (1), miR-6909 (1), miR-6931 (1), miR-6941/miR-7023/miR-7024/miR-7119 (1), miR-6952 (1), miR-6971 (1), miR-7006 (1), miR-7030/miR-7075/miR-7076 (1)		miR-7006 (1)				dELS (CTCF-bound)@EM10E0642306, dELS (CTCF-bound)@EM10E0642307		cCRE & CTCF
g4	chr17:46444785-46444803	+	3' UTR	Gm5093	-	processed_pseudogene	ENSMUSG00000091742.2	ENSMUST00000166852.2							miR-6909 (1), miR-6971 (1), miR-7030/miR-7075/miR-7076 (1), miR-7687 (1)		miR-92a-1 (1), miR-3094 (1), miR-6968 (1)		miR-5615 (1)		dELS@EM10E0642743		cCRE
g4	chr17:46445119-46445147	+	3' UTR	Gm5093	-	processed_pseudogene	ENSMUSG00000091742.2	ENSMUST00000166852.2	miR-491 (1)	miR-133 (1), miR-504 (1)					miR-92a-2 (1), miR-491/miR-7003 (1), miR-6989 (1), miR-6990/miR-7032 (1), miR-12181 (1)	miR-1934 (1)	miR-342 (1), miR-6930 (1), miR-7006 (1), miR-7045 (1)	miR-3093 (1)			dELS@EM10E0642743		cCRE
g4	chr17:46454379-46454397	+	3' UTR	Gm5093	-	processed_pseudogene	ENSMUSG00000091742.2	ENSMUST00000166852.2			miR-24 (1)				miR-92a-2 (1), miR-6931 (1), miR-6980 (1), miR-7006 (1)		miR-3075 (1), miR-6964 (1)				dELS (CTCF-bound)@EM10E0642748, dELS (CTCF-bound)@EM10E0642749		cCRE & CTCF
g4	chr17:46455550-46455574	+	3' UTR	Gm5093	-	processed_pseudogene	ENSMUSG00000091742.2	ENSMUST00000166852.2	miR-744 (1)		miR-744 (1)				miR-744 (1), miR-92b (1), miR-7687 (1)	miR-1247 (1)	miR-744 (1), miR-7036b (1), miR-12186 (1)				dELS@EM10E0642752		cCRE
g4	chr17:46455676-46455706	+	3' UTR	Gm5093	-	processed_pseudogene	ENSMUSG00000091742.2	ENSMUST00000166852.2							miR-6904/miR-6914 (1), miR-6988 (1), miR-7672 (1)	miR-1247 (1)	miR-6940 (1)		miR-1964 (1)		dELS@EM10E0642752		cCRE
g4	chr17:46460672-46460698	-	3' UTR	Gm47119	+	antisense	ENSMUSG00000114244.1	ENSMUST00000224870.1								miR-326/miR-6954 (1), miR-328/miR-6897 (1), miR-92a-1 (1), miR-3094 (1), miR-5129 (1), miR-6980 (1), miR-7066 (1), miR-7087 (1)		miR-3104 (1), miR-6972 (1), miR-6986 (1)	miR-7033 (1)	miR-6950 (1)	dELS@EM10E0642756		cCRE
g4	chr17:47815826-47815863	+	3' UTR	Mdfi	-	protein_coding	ENSMUSG00000032717.14	ENSMUST00000113280.7							miR-92a-1 (1), miR-3104 (1), miR-6927/miR-7070 (1), miR-6968 (1), miR-7066 (1)	miR-345 (1), miR-760 (1)	miR-3090 (1), miR-6418 (1), miR-6979 (1), miR-7030/miR-7075/miR-7076 (1), miR-7072 (1)				dELS@EM10E0643505		cCRE
g4	chr17:56894398-56894434	-	3' UTR	Acsbg3	+	protein_coding	ENSMUSG00000024209.9	ENSMUST00000025048.6		miR-423 (1)						miR-423/miR-6921 (1), miR-3083 (1), miR-1231/miR-6905 (1), miR-6940 (1), miR-6952 (1), miR-7048 (1), miR-3473h (1)		miR-6923 (1), miR-6940 (1), miR-6973a (1), miR-7679 (1)
g4	chr17:83224828-83224849	+	3' UTR	Pkdcc	+	protein_coding	ENSMUSG00000024247.14	ENSMUST00000170794.7							miR-92a-2 (1), miR-6910 (1), miR-6931 (1), miR-7046 (1)		miR-665 (1), miR-6955 (1), miR-6961 (1), miR-6964 (1)				dELS@EM10E0649818		cCRE
g4	chr17:86831364-86831381	-	3' UTR	Gm29168	+	lincRNA	ENSMUSG00000099798.1	ENSMUST00000189953.1								miR-1249 (1), miR-1943/miR-6967/miR-7016 (1), miR-3103/miR-6965/miR-7047/miR-7235 (1)		miR-1943/miR-6967/miR-7016 (1), miR-3092/miR-7053 (1), miR-7073 (1)
g4	chr18:36017891-36017922	+	3' UTR	Nrg2	-	protein_coding	ENSMUSG00000060275.14	ENSMUST00000239409.1			miR-296 (1), miR-423 (1)	miR-296 (1)			miR-665 (1), miR-7058 (1), miR-7687 (1)		miR-296 (1), miR-423/miR-6921 (1), miR-5132 (1)	miR-296 (1)			dELS (CTCF-bound)@EM10E0657582		cCRE & CTCF
g4	chr18:47087416-47087447	-	3' UTR	Hspe1-rs1	+	protein_coding	ENSMUSG00000117621.1	ENSMUST00000234633.1		miR-296 (1)	miR-532 (1)		miR-483 (1)			miR-92a-2 (1), miR-92a-1 (1), miR-3094 (1), miR-6986 (1), miR-7017 (1), miR-7066 (1), miR-7218 (1), miR-7233 (1), miR-12192 (1)		miR-1982 (1), miR-6922/miR-6935/miR-6993/miR-7008 (1), miR-6956 (1), miR-12195 (1)				LINE@L1_Mus1(-)	LINE/LTR
g4	chr18:75434826-75434860	+	3' UTR	Smad7	+	protein_coding	ENSMUSG00000025880.11	ENSMUST00000174411.1							miR-6909 (2), miR-6968 (1), miR-6971 (1), miR-7030/miR-7075/miR-7076 (1), miR-7073 (1)		miR-6941/miR-7023/miR-7024/miR-7119 (1)				dELS (CTCF-bound)@EM10E0666398, dELS (CTCF-bound)@EM10E0666399		cCRE & CTCF
g4	chr18:75434975-75435005	+	3' UTR	Smad7	+	protein_coding	ENSMUSG00000025880.11	ENSMUST00000174411.1							miR-92a-2 (1), miR-698/miR-7078 (1), miR-6931 (2), miR-7006 (2), miR-7048 (1)		miR-6986 (1), miR-12185 (1)				dELS (CTCF-bound)@EM10E0666398, dELS (CTCF-bound)@EM10E0666399		cCRE & CTCF
g4	chr18:76146337-76146363	-	3' UTR	Mir6358	+	miRNA	ENSMUSG00000098276.1	ENSMUST00000184549.1			miR-10 (1), miR-328 (1), miR-339 (1)				miR-1934 (1)	miR-6988 (1), miR-7672 (1)	miR-10b/miR-10a (1), miR-339 (1)		miR-7679 (1)
g4	chr18:77254942-77254965	+	3' UTR	Loxhd1	+	protein_coding	ENSMUSG00000032818.16	ENSMUST00000096547.10	miR-193 (1)	miR-339 (1)			miR-494 (1)		miR-193a (1), miR-1249 (1), miR-3103/miR-6965/miR-7047/miR-7235 (1), miR-6913 (1), miR-7030/miR-7075/miR-7076 (1)	miR-339 (1)	miR-147 (1), miR-6912 (1), miR-6959 (1)
g4	chr18:78755080-78755108	-	3' UTR	Gm23895	+	snRNA	ENSMUSG00000088733.1	ENSMUST00000158108.1							miR-7239 (1)	miR-298 (1), miR-3087 (1), miR-5107 (1), miR-6998 (2), miR-7001 (1)		miR-6988 (1), miR-7045 (1), miR-7218 (1)
g4	chr19:10712775-10712804	-	3' UTR	Vps37c	+	protein_coding	ENSMUSG00000048832.9	ENSMUST00000235921.1							miR-5618 (1), miR-7660 (1)	miR-7020 (1)		miR-6904/miR-6914 (1), miR-6975/miR-7005 (1)
g4	chr19:41600732-41600754	+	3' UTR	Mir8091	+	miRNA	ENSMUSG00000098286.1	ENSMUST00000183602.1				miR-874 (1)	miR-103/107 (1)		miR-326/miR-6954 (1), miR-328/miR-6897 (1), miR-6909 (1), miR-7001 (1)		miR-3087 (1), miR-3547 (1)
g4	chr19:42198475-42198505	-	3' UTR	Sfrp5	-	protein_coding	ENSMUSG00000018822.7	ENSMUST00000018966.7		miR-346 (1)					miR-5107 (1)	miR-346 (1), miR-6904/miR-6914 (1), miR-6907/miR-7019 (1), miR-7009 (1)		miR-7049 (1), miR-7059 (1)
g4	chr19:42198574-42198603	+	3' UTR	Sfrp5	-	protein_coding	ENSMUSG00000018822.7	ENSMUST00000018966.7					miR-329/362 (1)		miR-3091 (1), miR-6943 (1), miR-7006 (1)	miR-345 (1)	miR-6945 (1), miR-6980 (1), miR-6995 (1), miR-12185 (1)		miR-362/miR-500 (1)
g4	chr2:6100147-6100168	+	3' UTR	Proser2	-	protein_coding	ENSMUSG00000045319.13	ENSMUST00000054254.11							miR-92a-2 (1), miR-328/miR-6897 (1), miR-6931 (1), miR-6980 (1)		miR-6968 (1), miR-6980 (1), miR-7117/miR-7212 (1), miR-7688 (1)	miR-12182 (1)
g4	chr2:30795504-30795546	-	3' UTR	1700001O22Rik	-	protein_coding	ENSMUSG00000044320.14	ENSMUST00000050003.8	miR-133 (1), miR-873 (1)						miR-873a (1), miR-7088 (1), miR-203b (1)	miR-23b (1), miR-23a (1), miR-1941 (1), miR-6898 (1), miR-6931 (1), miR-6964 (1)		miR-6989 (1)				LTR@RLTR13C3(+)	LINE/LTR
g4	chr2:35729385-35729401	-	3' UTR	Dab2ip	+	protein_coding	ENSMUSG00000026883.17	ENSMUST00000112983.7								miR-6971 (1), miR-7030/miR-7075/miR-7076 (1)		miR-1249 (1), miR-6909 (1), miR-6987 (1)			dELS@EM10E0693385, dELS (CTCF-bound)@EM10E0693386		cCRE & CTCF
g4	chr2:61812446-61812492	-	3' UTR	Tbr1	+	protein_coding	ENSMUSG00000035033.15	ENSMUST00000102737.4								miR-128-1/miR-128-2 (2), miR-328/miR-6897 (1), miR-6980 (1), miR-7117/miR-7212 (1), miR-7688 (1)	miR-874 (1)	miR-5132 (1), miR-6940 (1), miR-7679 (1)			dELS (CTCF-bound)@EM10E0697075, dELS@EM10E0697076		cCRE & CTCF
g4	chr2:71532548-71532575	-	3' UTR	Dlx1	+	protein_coding	ENSMUSG00000041911.3	ENSMUST00000037119.3		miR-423 (1)				miR-873 (1)	miR-212 (1)	miR-128-1/miR-128-2 (1), miR-483 (1), miR-423/miR-6921 (1), miR-6913 (1), miR-7077 (1)		miR-7082 (1)	miR-3074 (1)	miR-6901 (1)	dELS@EM10E0698642, dELS@EM10E0698644, dELS@EM10E0698643		cCRE
g4	chr2:71532635-71532657	+	3' UTR	Dlx1	+	protein_coding	ENSMUSG00000041911.3	ENSMUST00000037119.3			miR-491 (1)				miR-92a-2 (1), miR-6931 (1), miR-6978 (1), miR-7006 (1), miR-7067 (1)		miR-491/miR-7003 (1), miR-6986 (1)				dELS@EM10E0698644, dELS@EM10E0698643		cCRE
g4	chr2:74655367-74655395	+	3' UTR	Evx2	-	protein_coding	ENSMUSG00000001815.15	ENSMUST00000173623.1	miR-491 (1)	miR-150 (1)	miR-296 (1)				miR-92a-1 (1), miR-491/miR-7003 (1), miR-3061 (1), miR-5132 (1), miR-6956 (1), miR-6995 (1), miR-7058 (1), miR-7066 (1), miR-7658 (1)	miR-150 (1), miR-1894 (1)	miR-6986 (1), miR-7046 (1), miR-7072 (1)	miR-652 (1)			dELS@EM10E0699730, dELS (CTCF-bound)@EM10E0699731		cCRE & CTCF
g4	chr2:74655454-74655484	-	3' UTR	Evx2	-	protein_coding	ENSMUSG00000001815.15	ENSMUST00000173623.1								miR-92a-1 (1), miR-1249 (1), miR-3094 (1), miR-6929 (1), miR-6941/miR-7023/miR-7024/miR-7119 (1), miR-6971 (1), miR-6976/miR-7665 (1), miR-7030/miR-7075/miR-7076 (1), miR-7041 (1), miR-7066 (1), miR-7081 (1), miR-7653 (1), miR-12185 (1)		miR-3094 (1), miR-6980 (1), miR-12185 (1)			dELS@EM10E0699730, dELS (CTCF-bound)@EM10E0699731		cCRE & CTCF
g4	chr2:74655505-74655532	-	3' UTR	Evx2	-	protein_coding	ENSMUSG00000001815.15	ENSMUST00000173623.1								miR-615 (1), miR-6968 (1), miR-7034/miR-7071 (1)		miR-3104 (1)			dELS@EM10E0699730, dELS (CTCF-bound)@EM10E0699731		cCRE & CTCF
g4	chr2:74747136-74747170	+	3' UTR	Haglr	-	bidirectional_promoter_lncRNA	ENSMUSG00000075277.5	ENSMUST00000100000.2	miR-423 (1), miR-744 (1)	miR-296 (1)					miR-326/miR-6954 (1), miR-744 (1), miR-423/miR-6921 (1), miR-6953 (1), miR-7676 (1), miR-7687 (1)	miR-296 (1)	miR-92a-2 (1), miR-6952 (1)				dELS@EM10E0699910, dELS@EM10E0699911		cCRE
g4	chr2:92985826-92985846	-	3' UTR	4631405J19Rik	+	antisense	ENSMUSG00000075027.10	ENSMUST00000111270.7				miR-744 (2)				miR-698/miR-7078 (1), miR-7048 (1), miR-7658 (1), miR-7687 (1)		miR-675 (1), miR-744 (2), miR-6940 (1), miR-7048 (1), miR-7083 (2), miR-7679 (1)			dELS@EM10E0702923		cCRE
g4	chr2:111933413-111933439	-	3' UTR	Gm13928	+	processed_pseudogene	ENSMUSG00000081069.1	ENSMUST00000120326.1								miR-365-1/miR-365-2 (1), miR-6941/miR-7023/miR-7024/miR-7119 (1), miR-6971 (1)	miR-5626 (1)	miR-6980 (1)				LINE@L1Md_F2(+), LINE@L1Md_F2(-)	LINE/LTR
g4	chr2:131171637-131171657	+	3' UTR	Spef1	-	protein_coding	ENSMUSG00000027329.9	ENSMUST00000110218.8		miR-615 (1)							miR-671 (1), miR-3075 (1), miR-3547 (1), miR-7684 (1)				dELS (CTCF-bound)@EM10E0710395		cCRE & CTCF
g4	chr2:145640536-145640589	-	3' UTR	Gm11763	-	processed_pseudogene	ENSMUSG00000081722.1	ENSMUST00000119964.1		let-7/miR-98 (1)						let-7g/let-7i/let-7d/let-7a/let-7b/let-7c/let-7e/let-7f/miR-98 (1), miR-128-1/miR-128-2 (1), miR-1982 (1), miR-3083 (1), miR-3094 (1), miR-3103/miR-6965/miR-7047/miR-7235 (1), miR-6909 (1), miR-6927/miR-7070 (1), miR-6931 (1), miR-6998 (1), miR-7035 (1), miR-7087 (1)		miR-6964 (1), miR-6986 (1)
g4	chr2:151593333-151593361	+	3' UTR	Sdcbp2	+	protein_coding	ENSMUSG00000027456.8	ENSMUST00000028950.8							miR-698/miR-7078 (1), miR-5129 (1), miR-7020 (1), miR-12178 (1)		miR-326/miR-6954 (1), miR-12187 (1)
g4	chr2:157944439-157944460	-	3' UTR	Vstm2l	+	protein_coding	ENSMUSG00000037843.6	ENSMUST00000109523.1								miR-3083 (1), miR-5132 (1), miR-6940 (1), miR-6980 (1), miR-7048 (1)	miR-320 (1)	miR-496a (1), miR-7653 (1), miR-3473h (1)
g4	chr2:157944481-157944512	-	3' UTR	Vstm2l	+	protein_coding	ENSMUSG00000037843.6	ENSMUST00000109523.1							miR-3072 (1)	miR-25 (1), miR-615 (1), miR-6930 (1), miR-7020 (1)		miR-6988 (1), miR-7672 (1)
g4	chr2:158615032-158615080	-	3' UTR	Gm14205	-	antisense	ENSMUSG00000087563.1	ENSMUST00000138427.1						miR-485 (1)		miR-92a-2 (1), miR-6931 (2), miR-6956 (2), miR-6968 (1), miR-7006 (2), miR-7069 (1), miR-7085 (2), miR-7658 (1), miR-7687 (1)		miR-3083 (1), miR-6995 (1), miR-7020 (1), miR-7035 (1), miR-3083b (1)		miR-485 (1)	dELS@EM10E0716596, dELS@EM10E0716597		cCRE
g4	chr2:158615149-158615174	+	3' UTR	Gm14205	-	antisense	ENSMUSG00000087563.1	ENSMUST00000138427.1							miR-92a-2 (1), miR-1249 (1), miR-1943/miR-6967/miR-7016 (1), miR-3103/miR-6965/miR-7047/miR-7235 (1), miR-6941/miR-7023/miR-7024/miR-7119 (1), miR-6971 (1), miR-7030/miR-7075/miR-7076 (1)		miR-542/miR-6966 (1)				dELS@EM10E0716597		cCRE
g4	chr2:163863580-163863608	+	3' UTR	Kcnk15	+	protein_coding	ENSMUSG00000035238.4	ENSMUST00000109396.1							miR-92a-2 (2), miR-3097 (1), miR-6931 (1), miR-6964 (1), miR-6987 (1), miR-12192 (2)		miR-3087 (1), miR-5107 (1)			miR-130a (1)
g4	chr2:164997493-164997527	-	3' UTR	Slc12a5	+	protein_coding	ENSMUSG00000017740.17	ENSMUST00000202479.3		miR-330 (1), miR-760 (1)						miR-128-1/miR-128-2 (1), miR-330 (1), miR-7069 (1), miR-7117/miR-7212 (1)				miR-12203 (1)	DNase-H3K4me3@EM10E0718151, dELS@EM10E0718152		cCRE
g4	chr2:164997566-164997600	-	3' UTR	Slc12a5	+	protein_coding	ENSMUSG00000017740.17	ENSMUST00000202479.3	miR-874 (1)			miR-193 (1)			miR-543 (1)	miR-7010/miR-7027 (1), miR-7653 (1), miR-12201 (1)		miR-193a (1), miR-7213 (1)			DNase-H3K4me3@EM10E0718151, dELS@EM10E0718152		cCRE
g4	chr2:164997759-164997786	-	3' UTR	Slc12a5	+	protein_coding	ENSMUSG00000017740.17	ENSMUST00000202479.3	miR-615 (1)	miR-491 (1)					miR-1247 (1)	miR-1249 (1), miR-491/miR-7003 (1), miR-92b (1), miR-5132 (1), miR-7030/miR-7075/miR-7076 (1)		miR-92a-2 (1), miR-7048 (1), miR-7083 (1)			dELS@EM10E0718152, dELS@EM10E0718153		cCRE
g4	chr3:73047954-73047971	-	3' UTR	Gm37056	-	TEC	ENSMUSG00000102753.1	ENSMUST00000192141.1		miR-423 (1)		miR-193 (1)		miR-431 (1)		miR-1249 (1), miR-423/miR-6921 (1), miR-1943/miR-6967/miR-7016 (1), miR-3103/miR-6965/miR-7047/miR-7235 (1), miR-7030/miR-7075/miR-7076 (1)	miR-5626 (1), miR-7239 (1)	miR-193a (1)		miR-431 (1)
g4	chr3:123373017-123373052	+	3' UTR	Mettl14	-	protein_coding	ENSMUSG00000028114.16	ENSMUST00000090371.13							miR-92a-2 (1), miR-698/miR-7078 (1)		miR-6941/miR-7023/miR-7024/miR-7119 (1), miR-6971 (1), miR-6986 (1)					LINE@Lx(+)	LINE/LTR
g4	chr4:45423714-45423736	+	3' UTR	Slc25a51	-	protein_coding	ENSMUSG00000045973.18	ENSMUST00000116341.3					miR-151a (1)		miR-92a-2 (1), miR-3083 (1), miR-6931 (1), miR-6940 (1), miR-7006 (1), miR-7048 (1), miR-12192 (1), miR-3473h (1)		miR-6930 (1), miR-6931 (1), miR-6964 (1), miR-7081 (1)		miR-151 (1)
g4	chr4:46664751-46664793	-	3' UTR	Tbc1d2	-	protein_coding	ENSMUSG00000039813.14	ENSMUST00000084621.11							miR-874 (1)	miR-128-1/miR-128-2 (1), miR-1943/miR-6967/miR-7016 (1), miR-3087 (1), miR-6904/miR-6914 (1), miR-6955 (1), miR-6979 (1), miR-7001 (1), miR-7062 (1)		miR-6987 (1)		miR-7649 (1)	dELS@EM10E0754970		cCRE
g4	chr4:109982717-109982742	-	3' UTR	Dmrta2	+	protein_coding	ENSMUSG00000047143.3	ENSMUST00000061187.3	miR-874 (1)	miR-151a (1)		miR-423 (1)				miR-151 (1), miR-3087 (1), miR-7001 (1), miR-7081 (1)		miR-665 (1), miR-423/miR-6921 (1)			dELS@EM10E0764786, dELS@EM10E0764787		cCRE
g4	chr4:109982773-109982788	+	3' UTR	Dmrta2	+	protein_coding	ENSMUSG00000047143.3	ENSMUST00000061187.3				miR-532 (1)			miR-698/miR-7078 (1)		miR-6922/miR-6935/miR-6993/miR-7008 (1)				dELS@EM10E0764786, dELS@EM10E0764787		cCRE
g4	chr4:115068773-115068800	+	3' UTR	Tal1	+	protein_coding	ENSMUSG00000028717.12	ENSMUST00000162489.1		miR-874 (1)	miR-331 (1)				miR-3087 (1), miR-7087 (1)		miR-6963/miR-7656 (1)		miR-3070 (1)
g4	chr4:118479573-118479599	-	3' UTR	Tie1	-	protein_coding	ENSMUSG00000033191.14	ENSMUST00000184261.7				miR-330 (1)			miR-7239 (1)	miR-12201 (1)		miR-330 (1), miR-6907/miR-7019 (1), miR-3547 (1), miR-7684 (1)
g4	chr4:120267824-120267860	+	3' UTR	Foxo6	-	protein_coding	ENSMUSG00000052135.8	ENSMUST00000102656.3	miR-491 (1)		miR-7 (1)	miR-551 (1)			miR-491/miR-7003 (1), miR-3072 (1), miR-6956 (1), miR-6971 (1), miR-6989 (1), miR-7020 (1), miR-7059 (1), miR-7085 (1)		miR-7a/miR-7b (1), miR-3547 (1), miR-7074 (1), miR-7213 (1), miR-7688 (1)		miR-7116 (1)		dELS@EM10E0767037, dELS@EM10E0767038		cCRE
g4	chr4:127236368-127236400	-	3' UTR	Smim12	+	protein_coding	ENSMUSG00000042380.8	ENSMUST00000142029.1								miR-6961 (1)					dELS (CTCF-bound)@EM10E0768860		cCRE & CTCF
g4	chr4:127236833-127236859	-	3' UTR	Smim12	+	protein_coding	ENSMUSG00000042380.8	ENSMUST00000142029.1	miR-140 (1)						miR-760 (1)	miR-298 (1), miR-5107 (1), miR-6911/miR-7028/miR-7079/miR-7662 (1), miR-6918 (1), miR-6998 (1), miR-3620 (1)	miR-7226 (1)	miR-5627 (1), miR-6988 (1), miR-12181 (1)			dELS (CTCF-bound)@EM10E0768861, dELS (CTCF-bound)@EM10E0768862		cCRE & CTCF
g4	chr4:128565345-128565364	+	3' UTR	Zscan20	-	protein_coding	ENSMUSG00000061894.15	ENSMUST00000097877.8		miR-501/502 (1)		miR-329/362 (1)			miR-698/miR-7078 (1), miR-669k (1), miR-669h (1), miR-12178 (1)		miR-698/miR-7078 (2), miR-7014 (1)		miR-466d/miR-466i (1)
g4	chr4:130822887-130822908	+	3' UTR	Gm26716	-	antisense	ENSMUSG00000097224.1	ENSMUST00000181227.1									miR-6945 (1), miR-7020 (1)
g4	chr4:132113494-132113522	+	3' UTR	Gm37711	-	TEC	ENSMUSG00000102796.1	ENSMUST00000194907.1	miR-423 (1), miR-493 (1)			miR-150 (1)			miR-423/miR-6921 (1), miR-7118 (1), miR-12187 (1)	miR-302a (1)	miR-1982 (1)	miR-150 (1)			DNase-H3K4me3@EM10E0770654		cCRE
g4	chr4:133293387-133293420	+	3' UTR	Gm13259	-	processed_pseudogene	ENSMUSG00000083241.1	ENSMUST00000120792.1	miR-19 (1)		miR-299 (1)				miR-25 (1), miR-5627 (1), miR-3547 (1), miR-7052 (1), miR-12201 (1)		miR-540 (1), miR-698/miR-7078 (1)	miR-5618 (1)			dELS@EM10E0771391, dELS@EM10E0771392		cCRE
g4	chr4:133293535-133293559	+	3' UTR	Gm13259	-	processed_pseudogene	ENSMUSG00000083241.1	ENSMUST00000120792.1	miR-491 (1)						miR-92a-2 (1), miR-1249 (1), miR-491/miR-7003 (1), miR-698/miR-7078 (1), miR-1943/miR-6967/miR-7016 (1), miR-3103/miR-6965/miR-7047/miR-7235 (1), miR-7030/miR-7075/miR-7076 (1), miR-7087 (1)		miR-1249 (1), miR-3072 (1), miR-6998 (1)	miR-615 (1)		miR-7009 (1)	dELS@EM10E0771391, dELS@EM10E0771392		cCRE
g4	chr4:133294161-133294196	+	3' UTR	Gm13259	-	processed_pseudogene	ENSMUSG00000083241.1	ENSMUST00000120792.1	miR-665 (1)						miR-3083 (1), miR-6900 (1), miR-6940 (1), miR-7688 (1)	miR-874 (1), miR-3113 (1)	miR-6996 (1)			miR-7015 (1)
g4	chr4:133422964-133422992	+	3' UTR	Mir5122	+	miRNA	ENSMUSG00000092745.1	ENSMUST00000175004.1							miR-27a (1), miR-7085 (1)		miR-1249 (1)				CTCF-only (CTCF-bound)@EM10E0771476		CTCF
g4	chr4:137570206-137570223	-	3' UTR	Ldlrad2	-	protein_coding	ENSMUSG00000094035.3	ENSMUST00000178923.1	miR-532 (1)							miR-1982 (1), miR-3083 (1), miR-6922/miR-6935/miR-6993/miR-7008 (1), miR-6940 (1)		miR-7000 (1), miR-7081 (1)
g4	chr4:137570238-137570264	-	3' UTR	Ldlrad2	-	protein_coding	ENSMUSG00000094035.3	ENSMUST00000178923.1								miR-92a-2 (1), miR-6910 (1), miR-6931 (1), miR-6978 (1), miR-7091 (1)		miR-5129 (1), miR-6941/miR-7023/miR-7024/miR-7119 (2), miR-7073 (1)		miR-466d/miR-466i (1)
g4	chr4:140786372-140786393	+	3' UTR	Padi4	-	protein_coding	ENSMUSG00000025330.6	ENSMUST00000026381.6							miR-92a-2 (1), miR-5627 (1), miR-6941/miR-7023/miR-7024/miR-7119 (1), miR-6971 (1), miR-7020 (1), miR-7030/miR-7075/miR-7076 (1)		miR-6904/miR-6914 (1), miR-6980 (1), miR-7117/miR-7212 (1), miR-12178 (1)
g4	chr4:141256888-141256918	+	3' UTR	Gm13055	-	antisense	ENSMUSG00000085774.1	ENSMUST00000127875.1		miR-296 (1)					miR-675 (1), miR-7688 (1)	miR-296 (1), miR-874 (1), miR-7688 (1)	miR-7045 (1)	miR-874 (1)		miR-6919 (1)
g4	chr4:148952736-148952758	-	3' UTR	Gm13205	-	antisense	ENSMUSG00000086606.1	ENSMUST00000123548.1								miR-7030/miR-7075/miR-7076 (1), miR-7687 (1)					dELS@EM10E0777447, dELS (CTCF-bound)@EM10E0777448		cCRE & CTCF
g4	chr4:152120485-152120510	+	3' UTR	Tnfrsf25	+	protein_coding	ENSMUSG00000024793.14	ENSMUST00000035275.7	miR-491 (1)						miR-92a-2 (1), miR-326/miR-6954 (1), miR-491/miR-7003 (1), miR-6943 (1), miR-6978 (1), miR-7001 (1), miR-7020 (1), miR-7067 (1)						dELS@EM10E0779044, dELS@EM10E0779045		cCRE
g4	chr4:152120715-152120740	+	3' UTR	Tnfrsf25	+	protein_coding	ENSMUSG00000024793.14	ENSMUST00000035275.7			miR-299 (1)				miR-23a (1), miR-6971 (1), miR-7030/miR-7075/miR-7076 (1)		miR-3104 (1), miR-7048 (1)				dELS@EM10E0779045		cCRE
g4	chr4:154983920-154983950	-	3' UTR	Pank4	+	protein_coding	ENSMUSG00000029056.13	ENSMUST00000070953.10			miR-296 (1)	miR-296 (1)			miR-1247 (1), miR-7688 (1)	miR-92b (1), miR-6975/miR-7005 (1), miR-6989 (1), miR-7688 (1)	miR-296 (1)	miR-296 (1), miR-874 (1), miR-3104 (1)			dELS@EM10E0780016		cCRE
g4	chr4:154986032-154986056	-	3' UTR	Pank4	+	protein_coding	ENSMUSG00000029056.13	ENSMUST00000070953.10								miR-92a-2 (1), miR-6931 (1), miR-6941/miR-7023/miR-7024/miR-7119 (1), miR-6968 (1), miR-7006 (1), miR-7073 (1), miR-7074 (1), miR-7115 (1), miR-7118 (1), miR-7687 (1)		miR-5129 (1), miR-7069 (1)			dELS (CTCF-bound)@EM10E0780018, dELS (CTCF-bound)@EM10E0780019		cCRE & CTCF
g4	chr4:154986066-154986089	+	3' UTR	Pank4	+	protein_coding	ENSMUSG00000029056.13	ENSMUST00000070953.10			miR-491 (1)	miR-328 (1), miR-486 (1)			miR-92a-2 (1), miR-3087 (1), miR-6931 (1), miR-6978 (1), miR-7001 (1), miR-7067 (1), miR-5104b (1)		miR-491/miR-7003 (1)	miR-486a/miR-486b (1)			dELS (CTCF-bound)@EM10E0780018, dELS (CTCF-bound)@EM10E0780019		cCRE & CTCF
g4	chr4:155156641-155156666	+	3' UTR	Ski	-	protein_coding	ENSMUSG00000029050.15	ENSMUST00000084103.9		miR-331 (1)					miR-665 (1), miR-6953 (1), miR-7001 (1), miR-7067 (1)	miR-3070 (2), miR-7014 (1)	miR-1231/miR-6905 (1), miR-6998 (1)
g4	chr5:34001977-34002001	+	3' UTR	Nat8l	+	protein_coding	ENSMUSG00000048142.9	ENSMUST00000056355.8	miR-876 (1)		miR-491 (1)				miR-92a-2 (1), miR-876 (1), miR-6928 (1), miR-6931 (1), miR-6980 (1), miR-7006 (1)		miR-92a-2 (1), miR-491/miR-7003 (1), miR-6952 (1), miR-7000 (1)
g4	chr5:36953171-36953192	+	3' UTR	Wfs1	-	protein_coding	ENSMUSG00000039474.13	ENSMUST00000166339.7								miR-3072 (1)	miR-7001 (1)
g4	chr5:92653331-92653357	+	3' UTR	Ccdc158	-	protein_coding	ENSMUSG00000050050.17	ENSMUST00000060930.9							miR-6971 (1), miR-7030/miR-7075/miR-7076 (2), miR-7058 (1), miR-7072 (1), miR-7118 (1), miR-12187 (1)		miR-1249 (1), miR-3103/miR-6965/miR-7047/miR-7235 (1)
g4	chr5:101659123-101659160	+	3' UTR	Nkx6-1	-	protein_coding	ENSMUSG00000035187.10	ENSMUST00000044125.10		miR-324 (1)					miR-540 (1), miR-6904/miR-6914 (1), miR-3547 (1), miR-6975/miR-7005 (1), miR-6986 (1), miR-7052 (1), miR-7036b (1), miR-7659 (1)	miR-324 (1)	miR-7045 (1)				dELS@EM10E0795215, dELS@EM10E0795216		cCRE
g4	chr5:114612565-114612587	-	3' UTR	Trpv4	-	protein_coding	ENSMUSG00000014158.12	ENSMUST00000112222.7								miR-698/miR-7078 (1), miR-5627 (1)	miR-1894 (1)	miR-1943/miR-6967/miR-7016 (1), miR-6971 (1)		miR-325 (1)	DNase-H3K4me3 (CTCF-bound)@EM10E0799434		cCRE & CTCF
g4	chr5:114612873-114612899	+	3' UTR	Trpv4	-	protein_coding	ENSMUSG00000014158.12	ENSMUST00000112217.1		miR-133 (1), miR-532 (1), miR-665 (1)	miR-330 (1)			miR-1193 (1)	miR-1982 (1), miR-6904/miR-6914 (1), miR-6922/miR-6935/miR-6993/miR-7008 (1), miR-6926/miR-7055 (1), miR-6975/miR-7005 (1), miR-6989 (1)	miR-1934 (1), miR-7050 (1)	miR-330 (1), miR-3090 (1), miR-5627 (1), miR-7213 (1), miR-12193 (1)			miR-370 (1)
g4	chr5:115454495-115454523	-	3' UTR	Pla2g1b	+	protein_coding	ENSMUSG00000029522.12	ENSMUST00000145785.7		miR-193 (1)						miR-193a (1), miR-92a-2 (1), miR-6976/miR-7665 (1), miR-12192 (1)		miR-6930 (1)
g4	chr5:115454563-115454585	-	3' UTR	Pla2g1b	+	protein_coding	ENSMUSG00000029522.12	ENSMUST00000145785.7			miR-339 (1)				miR-320 (1), miR-1247 (1)	miR-92b (1), miR-6971 (1), miR-7030/miR-7075/miR-7076 (1), miR-12187 (1)	miR-339 (1)	miR-365-1/miR-365-2 (1), miR-1249 (1), miR-6912 (1)
g4	chr5:124062078-124062108	-	3' UTR	Gm43661	-	lincRNA	ENSMUSG00000104818.1	ENSMUST00000199099.1				miR-423 (1)			miR-7051 (1), miR-7655 (1)	miR-6940 (1), miR-6952 (1), miR-6955 (1), miR-7048 (1), miR-6769b (1), miR-7679 (1)	miR-3093 (1)	miR-342 (1), miR-423/miR-6921 (1), miR-7081 (1), miR-3473h (1)		miR-7086 (1)	dELS@EM10E0803651		cCRE
g4	chr5:134657087-134657115	+	3' UTR	Eif4h	-	protein_coding	ENSMUSG00000040731.13	ENSMUST00000202622.3							miR-3075 (1), miR-6941/miR-7023/miR-7024/miR-7119 (1), miR-7020 (1), miR-7117/miR-7212 (1), miR-7213 (1), miR-12178 (1)		miR-3620 (1)		miR-770 (1)	miR-3102-5p.2 (1)
g4	chr5:135073394-135073418	-	3' UTR	Vps37d	-	protein_coding	ENSMUSG00000043614.13	ENSMUST00000076203.2								miR-92a-2 (1), miR-3083 (1), miR-6931 (1), miR-6940 (1), miR-6964 (1), miR-6998 (1), miR-7001 (1), miR-7006 (1), miR-7117/miR-7212 (1), miR-12192 (1)		miR-667 (1), miR-7218 (1)			dELS@EM10E0806511		cCRE
g4	chr5:140623309-140623329	+	3' UTR	Lfng	+	protein_coding	ENSMUSG00000029570.5	ENSMUST00000031555.2							miR-12195 (1)		miR-665 (1), miR-7218 (1)
g4	chr5:142721496-142721520	-	3' UTR	Slc29a4	+	protein_coding	ENSMUSG00000050822.11	ENSMUST00000058418.7								miR-326/miR-6954 (1), miR-328/miR-6897 (1), miR-3104 (1), miR-7001 (1), miR-7067 (1)	miR-7655 (1)	miR-1231/miR-6905 (1), miR-6998 (1)
g4	chr6:48024462-48024491	+	3' UTR	Gm45738	-	sense_intronic	ENSMUSG00000108101.1	ENSMUST00000203645.1							miR-1249 (1), miR-92b (1), miR-6976/miR-7665 (1), miR-7041 (1), miR-7074 (1), miR-7118 (1), miR-12201 (1)	miR-1247 (1), miR-12183 (1)	miR-6904/miR-6914 (1), miR-6975/miR-7005 (1), miR-7017 (1), miR-7231 (1)				DNase-H3K4me3 (CTCF-bound)@EM10E0819195		cCRE & CTCF
g4	chr6:83151852-83151874	-	3' UTR	Wdr54	-	protein_coding	ENSMUSG00000030032.12	ENSMUST00000153148.7								miR-328/miR-6897 (1), miR-3104 (1), miR-7030/miR-7075/miR-7076 (1), miR-7072 (1), miR-12187 (1)		miR-1943/miR-6967/miR-7016 (1), miR-3104 (1)
g4	chr6:83162404-83162426	-	3' UTR	Dctn1	+	protein_coding	ENSMUSG00000031865.16	ENSMUST00000077407.11								miR-541 (1), miR-1249 (1), miR-7039 (1)		miR-1943/miR-6967/miR-7016 (1), miR-6929 (1)		miR-6925 (1)	dELS (CTCF-bound)@EM10E0824776, dELS (CTCF-bound)@EM10E0824777		cCRE & CTCF
g4	chr6:84574183-84574206	-	3' UTR	Cyp26b1	-	protein_coding	ENSMUSG00000063415.12	ENSMUST00000205228.2		miR-423 (1), miR-491 (1)	miR-140 (1), miR-532 (1)					miR-92a-2 (1), miR-423/miR-6921 (1), miR-491/miR-7003 (1), miR-3083 (1), miR-6931 (1), miR-6940 (1), miR-7030/miR-7075/miR-7076 (1), miR-7048 (1), miR-3473h (1)		miR-1982 (1), miR-5129 (1), miR-6922/miR-6935/miR-6993/miR-7008 (1), miR-6964 (1), miR-6979 (1), miR-7062 (1), miR-12192 (1)			dELS (CTCF-bound)@EM10E0825257, dELS (CTCF-bound)@EM10E0825258		cCRE & CTCF
g4	chr6:113170871-113170907	+	3' UTR	Lhfpl4	-	protein_coding	ENSMUSG00000042873.11	ENSMUST00000162280.1	miR-194 (1), miR-491 (1)	miR-10 (1), miR-339 (1)					miR-194 (1), miR-92a-2 (1), miR-491/miR-7003 (1), miR-6904/miR-6914 (1), miR-6931 (1), miR-6964 (1), miR-6987 (1), miR-6989 (1), miR-7000 (1)	miR-10b/miR-10a (1), miR-339 (1)	miR-7001 (1)					LTR@RLTR20A4(-)	LINE/LTR
g4	chr6:123818413-123818435	-	3' UTR	Gm23079	-	snoRNA	ENSMUSG00000088472.1	ENSMUST00000157847.1							miR-5626 (1)	miR-6906 (1), miR-6980 (1)						LTR@ERVB4_2-I_MM-int(-), LTR@RLTR45-int(-)	LINE/LTR
g4	chr6:128322934-128323015	+	3' UTR	Rpl18-ps2	+	processed_pseudogene	ENSMUSG00000053173.12	ENSMUST00000118863.1							miR-326/miR-6954 (6), miR-6953 (6), miR-7001 (7), miR-7067 (7)	miR-3070 (6)	miR-326/miR-6954 (1), miR-3087 (1), miR-5107 (1), miR-6953 (1)	miR-3070 (1)	miR-298 (1)
g4	chr7:12572465-12572532	+	3' UTR	Gm45475	+	processed_pseudogene	ENSMUSG00000110022.1	ENSMUST00000209381.1		miR-328 (1), miR-329/362 (1)		miR-486 (1)			miR-698/miR-7078 (2), miR-3572 (1), miR-6931 (1), miR-6956 (2), miR-6971 (1), miR-6980 (1), miR-7006 (1), miR-7072 (1), miR-7085 (1)	miR-129b (1)	miR-3076 (1), miR-6418 (1)	miR-486a/miR-486b (1)				LINE@L1Md_F2(+), LTR@RLTR13B4(+)	LINE/LTR
g4	chr7:13044015-13044039	+	3' UTR	Ube2m	-	protein_coding	ENSMUSG00000005575.16	ENSMUST00000165394.8		miR-296 (1)					miR-7653 (1), miR-7671 (1)	miR-296 (1)	miR-669h (1), miR-3547 (1), miR-12186 (1)				dELS (CTCF-bound)@EM10E0841689, dELS (CTCF-bound)@EM10E0841690		cCRE & CTCF
g4	chr7:13044540-13044568	+	3' UTR	Ube2m	-	protein_coding	ENSMUSG00000005575.16	ENSMUST00000165394.8				miR-551 (1), miR-665 (1)			miR-6975/miR-7005 (1), miR-7652 (1), miR-7678 (1), miR-1911 (1)		miR-7213 (1)				dELS@EM10E0841691, dELS@EM10E0841692		cCRE
g4	chr7:16749082-16749104	-	3' UTR	Ap2s1	+	protein_coding	ENSMUSG00000008036.11	ENSMUST00000205607.1								miR-7048 (1), miR-7653 (1), miR-3473h (1)	miR-7655 (1)	miR-6955 (1), miR-6976/miR-7665 (1), miR-6999/miR-7054 (1)		miR-6925 (1)
g4	chr7:18958657-18958687	-	3' UTR	Nanos2	+	protein_coding	ENSMUSG00000051965.8	ENSMUST00000063563.8								miR-3094 (1), miR-7058 (1), miR-7073 (1), miR-7074 (2), miR-7081 (1), miR-7086 (1), miR-7118 (2), miR-7231 (1)		miR-1249 (1), miR-6976/miR-7665 (1), miR-7041 (1), miR-7074 (1)			dELS@EM10E0842506		cCRE
g4	chr7:19495347-19495370	-	3' UTR	Exoc3l2	+	protein_coding	ENSMUSG00000011263.16	ENSMUST00000011407.7	miR-324 (1)						miR-324 (1)	miR-3083 (1), miR-6940 (1)		miR-487b (1), miR-6972 (1)			dELS@EM10E0842865		cCRE
g4	chr7:19495431-19495457	-	3' UTR	Exoc3l2	+	protein_coding	ENSMUSG00000011263.16	ENSMUST00000011407.7		miR-381 (1)	miR-338 (1)					miR-675 (1), miR-1943/miR-6967/miR-7016 (1), miR-5627 (1), miR-6929 (1), miR-7081 (1), miR-7678 (1)		miR-7035 (1)			dELS@EM10E0842865		cCRE
g4	chr7:19756199-19756223	+	3' UTR	Gm45114	-	TEC	ENSMUSG00000109136.1	ENSMUST00000208280.1	miR-873 (1)						miR-92a-1 (1), miR-3094 (1), miR-6901 (1), miR-6931 (1), miR-6964 (1), miR-7066 (1)	miR-3074 (1)	miR-3087 (1), miR-6923 (1), miR-6989 (1), miR-12186 (1)				dELS (CTCF-bound)@EM10E0843050, dELS@EM10E0843051		cCRE & CTCF
g4	chr7:19756402-19756438	-	3' UTR	Gm45114	-	TEC	ENSMUSG00000109136.1	ENSMUST00000208280.1	miR-1306 (1)						miR-130b (1), miR-7211 (1)	miR-92a-2 (1), miR-1249 (1), miR-1943/miR-6967/miR-7016 (1), miR-1982 (1), miR-3083 (1), miR-3103/miR-6965/miR-7047/miR-7235 (1), miR-6940 (1), miR-7030/miR-7075/miR-7076 (1), miR-7035 (1), miR-7041 (1), miR-7048 (1), miR-7069 (1)		miR-665 (1), miR-3104 (1)			dELS@EM10E0843051		cCRE
g4	chr7:25244140-25244179	+	3' UTR	Gsk3a	-	protein_coding	ENSMUSG00000057177.12	ENSMUST00000108411.1							miR-92b (1), miR-6961 (1), miR-6971 (1), miR-6979 (1), miR-6980 (1), miR-7030/miR-7075/miR-7076 (1), miR-7117/miR-7212 (1), miR-7687 (1)	miR-1247 (1)
g4	chr7:25244201-25244232	+	3' UTR	Gsk3a	-	protein_coding	ENSMUSG00000057177.12	ENSMUST00000108411.1				miR-125 (1)			miR-92a-2 (1), miR-698/miR-7078 (1), miR-6931 (2), miR-6952 (1), miR-6956 (1), miR-6964 (1), miR-7006 (1), miR-7085 (1), miR-12192 (1)			miR-125a/miR-125b/miR-351 (1), miR-670 (1), miR-7655 (1)
g4	chr7:27516548-27516579	-	3' UTR	Hipk4	+	protein_coding	ENSMUSG00000040424.15	ENSMUST00000108353.8				miR-491 (1)				miR-92a-2 (1), miR-3087 (1), miR-6956 (1), miR-7001 (1), miR-7074 (1), miR-7218 (1)		miR-491/miR-7003 (1), miR-3547 (1), miR-7052 (1)
g4	chr7:28467745-28467766	-	3' UTR	Lrfn1	+	protein_coding	ENSMUSG00000030600.15	ENSMUST00000055110.10			miR-504 (1)				miR-3072 (1)	miR-7046 (1)	miR-504 (1), miR-6904/miR-6914 (1)	miR-6990/miR-7032 (1), miR-12186 (1)			dELS (CTCF-bound)@EM10E0844755, dELS (CTCF-bound)@EM10E0844756		cCRE & CTCF
g4	chr7:28467759-28467784	+	3' UTR	Lrfn1	+	protein_coding	ENSMUSG00000030600.15	ENSMUST00000108288.8	miR-504 (1)		miR-423 (1)	miR-296 (1)			miR-326/miR-6954 (1), miR-504 (1), miR-3072 (1), miR-6904/miR-6914 (1), miR-7001 (1), miR-7067 (1)	miR-3070 (1), miR-6990/miR-7032 (1)	miR-423/miR-6921 (1)	miR-296 (1)			dELS (CTCF-bound)@EM10E0844755, dELS (CTCF-bound)@EM10E0844756		cCRE & CTCF
g4	chr7:44359233-44359257	-	3' UTR	Gm44780	+	antisense	ENSMUSG00000108509.1	ENSMUST00000205409.1								miR-3572 (1), miR-7030/miR-7075/miR-7076 (1), miR-7073 (1)		miR-1249 (1), miR-1943/miR-6967/miR-7016 (2), miR-3103/miR-6965/miR-7047/miR-7235 (1), miR-6929 (1)			dELS@EM10E0847712, dELS@EM10E0847713		cCRE
g4	chr7:44359386-44359412	-	3' UTR	Gm44780	+	antisense	ENSMUSG00000108509.1	ENSMUST00000205409.1								miR-92a-2 (1), miR-6931 (1), miR-6964 (1), miR-6980 (1), miR-7073 (1), miR-7118 (1), miR-12201 (1)		miR-6986 (1), miR-7072 (1)			dELS@EM10E0847712, dELS@EM10E0847713		cCRE
g4	chr7:44359507-44359541	+	3' UTR	Gm44780	+	antisense	ENSMUSG00000108509.1	ENSMUST00000205409.1				miR-532 (1)			miR-6931 (1), miR-6971 (1), miR-6978 (1), miR-7030/miR-7075/miR-7076 (1)		miR-1982 (1), miR-6922/miR-6935/miR-6993/miR-7008 (1), miR-6940 (1)		miR-1964 (1)		dELS@EM10E0847712, dELS@EM10E0847713		cCRE
g4	chr7:44399566-44399592	-	3' UTR	Gm45124	+	TEC	ENSMUSG00000108372.1	ENSMUST00000206723.1	miR-188 (1)	miR-873 (1)					miR-188 (1), miR-760 (1), miR-3074 (1)	miR-3091 (1), miR-6901 (1), miR-6999/miR-7054 (1), miR-7020 (1)		miR-5627 (1), miR-12181 (1), miR-12202 (1)	miR-6715 (1)
g4	chr7:44490884-44490913	-	3' UTR	Emc10	-	protein_coding	ENSMUSG00000008140.18	ENSMUST00000118515.8								miR-92a-2 (1), miR-6968 (1), miR-7069 (1), miR-7687 (1)		miR-326/miR-6954 (1), miR-328/miR-6897 (1), miR-7069 (1), miR-7117/miR-7212 (1)
g4	chr7:44601933-44601961	-	3' UTR	Gm44832	-	antisense	ENSMUSG00000108832.1	ENSMUST00000208849.1	miR-149 (1), miR-331 (1)			miR-423 (1)			miR-149 (1), miR-1894 (1)	miR-6909 (1), miR-6931 (1), miR-7006 (1), miR-7216 (1)		miR-423/miR-6921 (1), miR-7059 (1)
g4	chr7:44602060-44602082	+	3' UTR	Gm44832	-	antisense	ENSMUSG00000108832.1	ENSMUST00000208849.1							miR-3083 (1), miR-3092/miR-7053 (1), miR-6940 (1), miR-6975/miR-7005 (1), miR-7010/miR-7027 (1), miR-7231 (1)	miR-7211 (1)	miR-6995 (1), miR-7035 (1), miR-7688 (1)	miR-5618 (1)
g4	chr7:44602967-44603003	-	3' UTR	Gm44832	-	antisense	ENSMUSG00000108832.1	ENSMUST00000208849.1							miR-874 (1)	miR-128-1/miR-128-2 (1), miR-92a-1 (1), miR-3075 (1), miR-3094 (2), miR-7066 (1)	miR-670 (1)	miR-6978 (1), miR-7091 (1)
g4	chr7:45803650-45803678	-	3' UTR	Cyth2	-	protein_coding	ENSMUSG00000003269.17	ENSMUST00000211783.1	miR-324 (1)	miR-193 (1)					miR-324 (1)	miR-193a (1), miR-3083 (1), miR-6940 (1), miR-7048 (1), miR-7213 (1), miR-7653 (1), miR-3473h (1)						LINE@L2(-)	LINE/LTR
g4	chr7:45803805-45803829	-	3' UTR	Cyth2	-	protein_coding	ENSMUSG00000003269.17	ENSMUST00000211783.1								miR-3083 (1), miR-6940 (1), miR-6988 (1), miR-7048 (1), miR-7056 (1)	miR-7062 (1)	miR-6955 (1), miR-6980 (1), miR-7117/miR-7212 (1)
g4	chr7:45803837-45803867	-	3' UTR	Cyth2	-	protein_coding	ENSMUSG00000003269.17	ENSMUST00000211783.1							miR-345 (1)			miR-6418 (1), miR-6930 (1), miR-12186 (1)
g4	chr7:68226455-68226476	+	3' UTR	Pgpep1l	-	protein_coding	ENSMUSG00000030553.3	ENSMUST00000032770.3							miR-6968 (1), miR-7030/miR-7075/miR-7076 (1), miR-7687 (2)		miR-7072 (1), miR-7216 (1), miR-7658 (1)	miR-1894 (1)
g4	chr7:68227332-68227356	-	3' UTR	Pgpep1l	-	protein_coding	ENSMUSG00000030553.3	ENSMUST00000207874.1							miR-3093 (1)	miR-92a-2 (1), miR-342 (1), miR-667 (1), miR-698/miR-7078 (1), miR-6941/miR-7023/miR-7024/miR-7119 (1), miR-6971 (1), miR-7030/miR-7075/miR-7076 (1)		miR-6931 (1), miR-6964 (1), miR-6978 (1), miR-6988 (1)
g4	chr7:80876426-80876490	-	3' UTR	Zscan2	+	protein_coding	ENSMUSG00000038797.13	ENSMUST00000044115.8	miR-128 (1)	miR-296 (1), miR-491 (1)	miR-204/211 (1), miR-532 (1)					miR-1249 (1), miR-491/miR-7003 (1), miR-5129 (2), miR-6909 (1), miR-6971 (2), miR-6980 (1), miR-7017 (1), miR-7030/miR-7075/miR-7076 (3), miR-7687 (1)	miR-204/miR-211 (1)	miR-6922/miR-6935/miR-6993/miR-7008 (1), miR-6946 (1), miR-6995 (1)
g4	chr7:85130057-85130088	-	3' UTR	Vmn2r67	-	protein_coding	ENSMUSG00000095664.2	ENSMUST00000233734.1	miR-874 (1)				miR-483 (1)			miR-92a-1 (1), miR-3087 (1), miR-6971 (1), miR-7001 (1), miR-7030/miR-7075/miR-7076 (1), miR-7067 (1)		miR-6956 (1), miR-12195 (1)				LTR@RMER15(-), LTR@RMER15(-), LINE@L1_Mus2(-)	LINE/LTR
g4	chr7:140070212-140070242	+	3' UTR	Caly	-	protein_coding	ENSMUSG00000025468.15	ENSMUST00000211044.1	miR-31 (1)	miR-339 (1), miR-431 (1), miR-874 (1)		miR-874 (1), miR-1249 (1)			miR-31 (1), miR-3087 (1), miR-7001 (1), miR-7652 (1)	miR-339 (1), miR-431 (1), miR-7660 (1), miR-12196 (1)	miR-7010/miR-7027 (1)	miR-7660 (1)			dELS@EM10E0868020		cCRE
g4	chr7:140676155-140676180	-	3' UTR	Olfr45	+	protein_coding	ENSMUSG00000066122.6	ENSMUST00000214637.2								miR-6968 (2), miR-7687 (2)		miR-6909 (1), miR-6929 (1), miR-7030/miR-7075/miR-7076 (1)				LTR@RLTR13E(+), LTR@MMERVK9C_I-int(+)	LINE/LTR
g4	chr7:141999036-141999062	+	3' UTR	Mir3104	+	miRNA	ENSMUSG00000092652.1	ENSMUST00000174911.1	miR-423 (1)						miR-666 (1), miR-423/miR-6921 (1), miR-7001 (1), miR-7030/miR-7075/miR-7076 (1), miR-7048 (1), miR-7072 (1), miR-3473h (1)		miR-6955 (1), miR-7059 (1)	miR-7062 (1)
g4	chr7:142355686-142355712	+	3' UTR	Ifitm10	-	protein_coding	ENSMUSG00000045777.14	ENSMUST00000084412.5		miR-501/502 (1)					miR-669k (1), miR-669h (1), miR-1943/miR-6967/miR-7016 (1), miR-7001 (1), miR-7218 (1), miR-7226 (1)		miR-3087 (1), miR-1231/miR-6905 (1), miR-6998 (1)
g4	chr7:142651525-142651554	-	3' UTR	Mir483	-	miRNA	ENSMUSG00000070140.1	ENSMUST00000093631.1							miR-760 (1), miR-874 (1)	miR-665 (1), miR-6904/miR-6914 (1)		miR-12181 (1)			dELS@EM10E0869019		cCRE
g4	chr8:23158029-23158058	-	3' UTR	Nkx6-3	+	protein_coding	ENSMUSG00000063672.7	ENSMUST00000071588.7	miR-296 (1), miR-330 (1), miR-339 (1), miR-874 (1)						miR-296 (1), miR-330 (1), miR-339 (1), miR-7660 (1)	miR-6911/miR-7028/miR-7079/miR-7662 (1), miR-7058 (1), miR-7653 (1)		miR-6929 (1), miR-7030/miR-7075/miR-7076 (1), miR-7072 (1)			DNase-H3K4me3 (CTCF-bound)@EM10E0873135, dELS (CTCF-bound)@EM10E0873136		cCRE & CTCF
g4	chr8:25573961-25573986	-	3' UTR	Gm16159	-	antisense	ENSMUSG00000086134.1	ENSMUST00000126122.1		miR-423 (1)						miR-423/miR-6921 (1), miR-698/miR-7078 (1), miR-6927/miR-7070 (1), miR-6928 (1), miR-6953 (1)		miR-12187 (1), miR-12193 (1)
g4	chr8:25574070-25574104	-	3' UTR	Gm16159	-	antisense	ENSMUSG00000086134.1	ENSMUST00000126122.1		miR-193 (1)					miR-1930 (1)	miR-193a (1), miR-1843a (1), miR-6943 (1), miR-6957/miR-12188 (1), miR-7006 (1), miR-7058 (1), miR-12185 (1)		miR-3103/miR-6965/miR-7047/miR-7235 (1), miR-7073 (1), miR-7118 (1)		miR-6957/miR-12188 (1)
g4	chr8:70385972-70386003	+	3' UTR	Comp	+	protein_coding	ENSMUSG00000031849.9	ENSMUST00000003659.8					miR-103/107 (1)		miR-6931 (1), miR-6940 (1), miR-6953 (1), miR-7001 (1), miR-7048 (1), miR-7067 (1), miR-7679 (1), miR-7687 (1)	miR-3070 (1)	miR-1231/miR-6905 (1), miR-6998 (1)
g4	chr8:104350194-104350211	-	3' UTR	Cmtm3	+	protein_coding	ENSMUSG00000031875.7	ENSMUST00000034343.4	miR-874 (1)		miR-874 (1)					miR-3087 (1), miR-7001 (1)		miR-3087 (1)
g4	chr8:104350253-104350270	-	3' UTR	Cmtm3	+	protein_coding	ENSMUSG00000031875.7	ENSMUST00000034343.4	miR-874 (1)		miR-874 (1)					miR-3087 (1), miR-7001 (1)		miR-3087 (1)
g4	chr8:104969132-104969168	-	3' UTR	Ces2g	+	protein_coding	ENSMUSG00000031877.9	ENSMUST00000043183.7		miR-491 (1)						miR-491/miR-7003 (1), miR-6949 (1), miR-6963/miR-7656 (1), miR-7020 (2), miR-7085 (1), miR-7118 (1), miR-7687 (1), miR-12178 (2)		miR-7041 (1), miR-7063 (1)				LTR@MLT1A1(-), LINE@Lx(-)	LINE/LTR
g4	chr8:107374606-107374649	-	3' UTR	Nqo1	-	protein_coding	ENSMUSG00000003849.8	ENSMUST00000003947.8		miR-185 (1)	miR-204/211 (1)	miR-185 (1)			miR-7211 (1), miR-12179 (1)	miR-185 (1), miR-1249 (1), miR-1943/miR-6967/miR-7016 (1), miR-3103/miR-6965/miR-7047/miR-7235 (3), miR-6987 (1), miR-7000 (1), miR-7010/miR-7027 (1), miR-7041 (1)	miR-204/miR-211 (1)	miR-185 (1), miR-1943/miR-6967/miR-7016 (1), miR-3103/miR-6965/miR-7047/miR-7235 (1), miR-6946 (1)	miR-676 (1)
g4	chr8:107374672-107374693	-	3' UTR	Nqo1	-	protein_coding	ENSMUSG00000003849.8	ENSMUST00000003947.8	miR-204/211 (1)		miR-204/211 (1)	miR-185 (1)			miR-204/miR-211 (1), miR-7211 (2)	miR-6946 (1), miR-7010/miR-7027 (2), miR-7041 (1)	miR-204/miR-211 (1)	miR-185 (1), miR-6946 (1), miR-7041 (1)
g4	chr8:121789838-121789862	+	3' UTR	Gm20406	+	antisense	ENSMUSG00000092418.1	ENSMUST00000173993.1							miR-3087 (1), miR-6971 (1), miR-7030/miR-7075/miR-7076 (1), miR-7058 (1)	miR-3064 (1)	miR-3060 (1), miR-7034/miR-7071 (1), miR-7226 (1)
g4	chr9:19341665-19341691	+	3' UTR	Olfr845	+	protein_coding	ENSMUSG00000061614.5	ENSMUST00000071259.2			miR-744 (1)	miR-532 (1)			miR-92a-1 (1), miR-698/miR-7078 (1), miR-3094 (1), miR-6956 (1), miR-6986 (1), miR-7066 (1)		miR-326/miR-6954 (1), miR-744 (1), miR-6922/miR-6935/miR-6993/miR-7008 (1), miR-6949 (1), miR-6995 (1), miR-7087 (1)					LINE@L1_Mus2(+)	LINE/LTR
g4	chr9:21947791-21947820	+	3' UTR	Swsap1	+	protein_coding	ENSMUSG00000051238.6	ENSMUST00000053583.6		miR-1306 (1), miR-296 (1)	miR-744 (1)				miR-6971 (1), miR-7030/miR-7075/miR-7076 (1), miR-7658 (1), miR-7687 (2)	miR-296 (1)	miR-128-1/miR-128-2 (1), miR-744 (1)				DNase-H3K4me3@EM10E0898190		cCRE
g4	chr9:37545189-37545231	+	3' UTR	Vsig2	+	protein_coding	ENSMUSG00000001943.8	ENSMUST00000215271.1	miR-330 (1)						miR-330 (1), miR-3103/miR-6965/miR-7047/miR-7235 (1), miR-6907/miR-7019 (1), miR-6909 (1), miR-6971 (1), miR-7030/miR-7075/miR-7076 (1), miR-7687 (1)	miR-1955 (1)	miR-6945 (1), miR-6958 (1)				dELS (CTCF-bound)@EM10E0901008, dELS@EM10E0901009		cCRE & CTCF
g4	chr9:40087763-40087813	+	3' UTR	Olfr983	-	protein_coding	ENSMUSG00000044205.7	ENSMUST00000050996.5							miR-365-1/miR-365-2 (1), miR-702/miR-3102 (1), miR-5129 (1), miR-6941/miR-7023/miR-7024/miR-7119 (1), miR-6956 (1), miR-6976/miR-7665 (1), miR-7073 (1), miR-7118 (1)							LINE@Lx7(-), LINE@L1Md_F3(+), LINE@Lx7(-)	LINE/LTR
g4	chr9:43805683-43805708	-	3' UTR	Gm30015	-	processed_transcript	ENSMUSG00000111334.1	ENSMUST00000216604.1	miR-483 (2)							miR-3083 (1), miR-6929 (1), miR-6940 (1), miR-6956 (1), miR-6964 (1), miR-7085 (1), miR-3620 (1), miR-12192 (1)		miR-1943/miR-6967/miR-7016 (1), miR-7051 (1), miR-7226 (1)	miR-1966 (1)
g4	chr9:43805790-43805823	-	3' UTR	Gm30015	-	processed_transcript	ENSMUSG00000111334.1	ENSMUST00000216604.1		miR-34/449 (1)					miR-1955 (1)	miR-34c/miR-34b/miR-34a/miR-449a/miR-449c (1), miR-3083 (1), miR-3087 (1), miR-6940 (1), miR-7035 (1), miR-7676 (1)		miR-6923 (1)
g4	chr9:56619432-56619454	-	3' UTR	Gm26868	+	lincRNA	ENSMUSG00000097870.2	ENSMUST00000181927.2								miR-92a-2 (1), miR-326/miR-6954 (1), miR-328/miR-6897 (1), miR-6996 (1), miR-7001 (1), miR-7069 (1), miR-7218 (1), miR-9769 (1)	miR-1247 (1), miR-615 (1)	miR-3072 (1), miR-6912 (1)
g4	chr9:58196508-58196525	-	3' UTR	Gm47174	-	TEC	ENSMUSG00000110969.1	ENSMUST00000215092.1								miR-1249 (1), miR-3103/miR-6965/miR-7047/miR-7235 (1)		miR-1249 (1), miR-1943/miR-6967/miR-7016 (1), miR-3103/miR-6965/miR-7047/miR-7235 (1)			dELS@EM10E0906918		cCRE
g4	chr9:58196543-58196570	-	3' UTR	Gm47174	-	TEC	ENSMUSG00000110969.1	ENSMUST00000215092.1							miR-5626 (1)	miR-92a-2 (1), miR-6931 (1), miR-6941/miR-7023/miR-7024/miR-7119 (1), miR-6986 (1), miR-7006 (1), miR-7020 (1), miR-7045 (1)		miR-6998 (1), miR-7087 (1), miR-7117/miR-7212 (1), miR-7688 (1)			dELS@EM10E0906918, dELS@EM10E0906919		cCRE
g4	chr9:58196664-58196693	+	3' UTR	Gm47174	-	TEC	ENSMUSG00000110969.1	ENSMUST00000215092.1	miR-491 (1)						miR-491/miR-7003 (1), miR-3572 (1), miR-5132 (1), miR-6913 (1), miR-6927/miR-7070 (1), miR-6943 (1), miR-7072 (1), miR-7231 (1)	miR-1894 (1)	miR-6904/miR-6914 (1), miR-6964 (1)				dELS@EM10E0906918, dELS@EM10E0906919		cCRE
g4	chr9:58499686-58499710	+	3' UTR	Insyn1	+	protein_coding	ENSMUSG00000066607.5	ENSMUST00000216294.1				miR-324 (1)			miR-6968 (1), miR-6980 (1), miR-7687 (1), miR-12185 (1)		miR-3473h (1)	miR-324 (1)
g4	chr9:66815532-66815556	+	3' UTR	Ppp1r2-ps4	-	processed_pseudogene	ENSMUSG00000059237.6	ENSMUST00000112182.2			miR-122 (1)	miR-504 (1)			miR-1943/miR-6967/miR-7016 (1), miR-6912 (1)		miR-122 (1), miR-1249 (1), miR-3103/miR-6965/miR-7047/miR-7235 (1), miR-6990/miR-7032 (1)	miR-221 (1)	miR-574 (1)			LINE@Lx4B(+), LINE@L1_Mur3(-)	LINE/LTR
g4	chr9:119147706-119147799	-	3' UTR	Acaa1b	-	protein_coding	ENSMUSG00000010651.4	ENSMUST00000010795.4								miR-3083 (7), miR-6910 (2), miR-6940 (7), miR-6961 (1), miR-7048 (6), miR-7117/miR-7212 (2)		miR-1231/miR-6905 (1), miR-7688 (1)
g4	chr9:120168110-120168126	+	3' UTR	Gm38642	+	processed_transcript	ENSMUSG00000111219.1	ENSMUST00000216004.1				miR-532 (1)			miR-1249 (1), miR-1943/miR-6967/miR-7016 (1), miR-3103/miR-6965/miR-7047/miR-7235 (1)		miR-1982 (1), miR-6922/miR-6935/miR-6993/miR-7008 (1)
g4	chr9:121669583-121669612	-	3' UTR	Vipr1	+	protein_coding	ENSMUSG00000032528.5	ENSMUST00000035115.4		miR-491 (1)	miR-331 (1)					miR-491/miR-7003 (1), miR-5132 (1), miR-5627 (1), miR-6940 (1), miR-7030/miR-7075/miR-7076 (1), miR-7048 (1), miR-7679 (1)	miR-3070 (1), miR-6950 (1)	miR-665 (1), miR-7033 (1), miR-7653 (1), miR-3473h (1)			dELS (CTCF-bound)@EM10E0922667		cCRE & CTCF
g4	chr9:121768874-121768911	-	3' UTR	Klhl40	+	protein_coding	ENSMUSG00000074001.3	ENSMUST00000098272.3		miR-15/16/195/424/497 (1)	miR-338 (1)					miR-15b/miR-195a/miR-15a/miR-16/miR-322/miR-497a (1), miR-1966 (1), miR-3083 (1), miR-7035 (1)		miR-6978 (1), miR-7035 (1)
g4	chrX:7923123-7923161	-	3' UTR	Pcsk1n	+	protein_coding	ENSMUSG00000039278.10	ENSMUST00000041096.3	miR-665 (1)	miR-296 (1)						miR-23a (1)		miR-7001 (1)
g4	chrX:93297609-93297637	-	3' UTR	Arx	+	protein_coding	ENSMUSG00000035277.15	ENSMUST00000113947.5	miR-339 (1)						miR-339 (1)	miR-6912 (1), miR-6987 (1)		miR-3087 (1), miR-7001 (1), miR-7067 (1), miR-7087 (1), miR-7652 (1)			dELS@EM10E0927752, dELS@EM10E0927753		cCRE
h-dna	chr1:105845142-105845205	.	3' UTR	Gm37779	-	TEC	ENSMUSG00000102690.1	ENSMUST00000194221.1							miR-12179 (1)	miR-881 (6), miR-7042 (1)
h-dna	chr1:131611776-131611803	.	3' UTR	Avpr1b	+	protein_coding	ENSMUSG00000026432.7	ENSMUST00000190410.1							miR-6916/miR-6942 (1), miR-6925 (1), miR-6957/miR-12188 (1)	miR-3059/miR-5616 (1), miR-12183 (2)	miR-881 (1), miR-6916/miR-6942 (1), miR-7081 (1), miR-7086 (1)					LINE@Lx9(+), LTR@MTD(+)	LINE/LTR
h-dna	chr1:131611810-131611832	.	3' UTR	Avpr1b	+	protein_coding	ENSMUSG00000026432.7	ENSMUST00000190410.1							miR-6916/miR-6942 (2), miR-6925 (1), miR-7081 (2), miR-7086 (1)		miR-6925 (1), miR-7081 (1), miR-7086 (1)					LINE@Lx9(+), LTR@MTD(+)	LINE/LTR
h-dna	chr10:3464690-3464730	.	3' UTR	Gm24482	+	miRNA	ENSMUSG00000080655.1	ENSMUST00000117005.1								miR-6983 (1), miR-6999/miR-7054 (4), miR-12201 (4)
h-dna	chr10:61626493-61626523	.	3' UTR	Gm28447	-	processed_transcript	ENSMUSG00000101792.1	ENSMUST00000186677.1													dELS@EM10E0476357		cCRE
h-dna	chr10:75015878-75015910	.	3' UTR	Rsph14	-	protein_coding	ENSMUSG00000009070.14	ENSMUST00000159994.1				miR-129 (1)						miR-129 (1)
h-dna	chr10:76264403-76264421	.	3' UTR	S100b	+	protein_coding	ENSMUSG00000033208.7	ENSMUST00000036387.7								miR-6976/miR-7665 (1)		miR-7030/miR-7075/miR-7076 (1), miR-7072 (1), miR-12187 (1)
h-dna	chr10:77293473-77293492	.	3' UTR	Gm10941	-	bidirectional_promoter_lncRNA	ENSMUSG00000078444.3	ENSMUST00000105408.3				miR-423 (1)				miR-6929 (2), miR-6971 (1), miR-7030/miR-7075/miR-7076 (1), miR-7081 (2)		miR-423/miR-6921 (1), miR-1943/miR-6967/miR-7016 (1), miR-3103/miR-6965/miR-7047/miR-7235 (1), miR-7048 (1), miR-3473h (1)
h-dna	chr10:81020300-81020317	.	3' UTR	Gm16099	+	antisense	ENSMUSG00000087114.1	ENSMUST00000151873.1		miR-185 (1)						miR-185 (1), miR-881 (2), miR-3103/miR-6965/miR-7047/miR-7235 (1)	miR-130b (1)	miR-7058 (1), miR-7661 (1)		miR-6909 (1)		LTR@RMER17D(+)	LINE/LTR
h-dna	chr10:81021696-81021727	.	3' UTR	Gm16099	+	antisense	ENSMUSG00000087114.1	ENSMUST00000151873.1	miR-185 (1)			miR-1306 (1)	miR-491 (1)		miR-185 (1), miR-6916/miR-6942 (2), miR-6969 (1), miR-7012/miR-7057 (1), miR-7081 (2), miR-7086 (2)		miR-92a-2 (1), miR-1943/miR-6967/miR-7016 (1), miR-6929 (1)		miR-491/miR-7003 (1)		dELS@EM10E0481777		cCRE
h-dna	chr10:81021750-81021778	.	3' UTR	Gm16099	+	antisense	ENSMUSG00000087114.1	ENSMUST00000151873.1	miR-185 (1)						miR-185 (1), miR-1249 (2), miR-1943/miR-6967/miR-7016 (2), miR-3103/miR-6965/miR-7047/miR-7235 (1), miR-6929 (1), miR-6976/miR-7665 (1), miR-7041 (1), miR-7081 (2), miR-7086 (1)		miR-7012/miR-7057 (1), miR-7072 (1), miR-7086 (1)	miR-1894 (1)			dELS@EM10E0481777		cCRE
h-dna	chr10:81400890-81400915	.	3' UTR	Smim24	+	protein_coding	ENSMUSG00000078439.9	ENSMUST00000118206.1													dELS@EM10E0482104		cCRE
h-dna	chr10:83405515-83405540	.	3' UTR	D10Wsu102e	+	protein_coding	ENSMUSG00000020255.8	ENSMUST00000020488.8	miR-185 (1)						miR-185 (1), miR-1943/miR-6967/miR-7016 (1), miR-3103/miR-6965/miR-7047/miR-7235 (1), miR-6909 (1), miR-6910 (1)		miR-326/miR-6954 (1), miR-328/miR-6897 (1), miR-6980 (1), miR-7087 (1)	miR-5626 (1)				LTR@RMER17A-int(-), LTR@RMER17A2(-)	LINE/LTR
h-dna	chr10:83405909-83405935	.	3' UTR	D10Wsu102e	+	protein_coding	ENSMUSG00000020255.8	ENSMUST00000020488.8	miR-185 (2)						miR-185 (2), miR-6912 (1), miR-6996 (1), miR-9769 (1)		miR-6958 (1), miR-9769 (1)		miR-6996 (1)			LTR@RMER17A2(-)	LINE/LTR
h-dna	chr10:83415350-83415373	.	3' UTR	D10Wsu102e	+	protein_coding	ENSMUSG00000020255.8	ENSMUST00000020488.8							miR-881 (2)		miR-881 (1)	miR-3110 (1)				LTR@IAPLTR2a2_Mm(-), LTR@MURVY-int(-)	LINE/LTR
h-dna	chr10:83418803-83418844	.	3' UTR	D10Wsu102e	+	protein_coding	ENSMUSG00000020255.8	ENSMUST00000020488.8	miR-185 (1)						miR-185 (1), miR-881 (4), miR-3103/miR-6965/miR-7047/miR-7235 (1)		miR-6969 (1)					LTR@IAPEz-int(-), LTR@IAPLTR2a2_Mm(-)	LINE/LTR
h-dna	chr10:83418847-83418914	.	3' UTR	D10Wsu102e	+	protein_coding	ENSMUSG00000020255.8	ENSMUST00000020488.8	miR-185 (3)						miR-185 (3), miR-881 (4), miR-3103/miR-6965/miR-7047/miR-7235 (3)		miR-881 (1)					LTR@IAPEz-int(-), LTR@IAPLTR2a2_Mm(-)	LINE/LTR
h-dna	chr10:95175648-95175672	.	3' UTR	Gm48874	+	TEC	ENSMUSG00000112682.1	ENSMUST00000220149.1							miR-6968 (1), miR-6980 (1), miR-7036b (1)		miR-6949 (1), miR-7085 (1), miR-7088 (1)	miR-345 (1)			dELS@EM10E0485750, dELS@EM10E0485751		cCRE
h-dna	chr11:43775581-43775603	.	3' UTR	Ttc1	-	protein_coding	ENSMUSG00000041278.10	ENSMUST00000048578.2							miR-881 (2), miR-6957/miR-12188 (1)						dELS@EM10E0500079		cCRE
h-dna	chr11:55232905-55232925	.	3' UTR	Slc36a1	+	protein_coding	ENSMUSG00000020261.15	ENSMUST00000108867.1										miR-483 (1), miR-6968 (1), miR-7687 (1)
h-dna	chr11:75266144-75266165	.	3' UTR	Gm47300	-	miRNA	ENSMUSG00000106179.1	ENSMUST00000198372.1								miR-7661 (2)
h-dna	chr11:95125275-95125293	.	3' UTR	Dlx3	+	protein_coding	ENSMUSG00000001510.8	ENSMUST00000092768.6								miR-12183 (1)
h-dna	chr11:98326508-98326531	.	3' UTR	Neurod2	-	protein_coding	ENSMUSG00000038255.6	ENSMUST00000041685.6								miR-7661 (2)
h-dna	chr11:102778563-102778640	.	3' UTR	Adam11	+	protein_coding	ENSMUSG00000020926.16	ENSMUST00000103081.9		miR-185 (1)					miR-130a (1), miR-130b (2)	miR-185 (1), miR-881 (7), miR-3103/miR-6965/miR-7047/miR-7235 (1), miR-7661 (2)					dELS@EM10E0521235, dELS@EM10E0521236		cCRE
h-dna	chr11:117158156-117158176	.	3' UTR	Gm11745	+	processed_pseudogene	ENSMUSG00000084052.1	ENSMUST00000121669.1								miR-7661 (1)	miR-511 (1)	miR-7092 (1)		miR-3092/miR-7053 (1)	dELS@EM10E0526952		cCRE
h-dna	chr11:119036941-119036957	.	3' UTR	Cbx8	-	protein_coding	ENSMUSG00000025578.9	ENSMUST00000026663.7				miR-129 (1)					miR-7092 (1)	miR-129 (1)		miR-511 (1)	DNase-H3K4me3@EM10E0528100, DNase-H3K4me3@EM10E0528101		cCRE
h-dna	chr11:120001468-120001494	.	3' UTR	Mir3065	+	miRNA	ENSMUSG00000105524.1	ENSMUST00000198674.1
h-dna	chr12:5080683-5080699	.	3' UTR	Gm9110	-	processed_pseudogene	ENSMUSG00000112723.1	ENSMUST00000219035.1												miR-3068 (1)
h-dna	chr12:27339183-27339207	.	3' UTR	Sox11	-	protein_coding	ENSMUSG00000063632.6	ENSMUST00000079063.6	miR-34/449 (1)						miR-34c/miR-34b/miR-34a/miR-449a/miR-449c (1), miR-326/miR-6954 (1), miR-328/miR-6897 (1), miR-3104 (1), miR-6926/miR-7055 (1), miR-6941/miR-7023/miR-7024/miR-7119 (1), miR-6971 (1), miR-7030/miR-7075/miR-7076 (2), miR-7085 (1), miR-7676 (1)		miR-6971 (1), miR-7030/miR-7075/miR-7076 (1), miR-7072 (1)		miR-7687 (1)		dELS@EM10E0533232, dELS@EM10E0533233, dELS@EM10E0533234		cCRE
h-dna	chr12:27339413-27339429	.	3' UTR	Sox11	-	protein_coding	ENSMUSG00000063632.6	ENSMUST00000079063.6													dELS@EM10E0533233, dELS@EM10E0533234		cCRE
h-dna	chr12:34049112-34049201	.	3' UTR	Twist1	+	protein_coding	ENSMUSG00000035799.6	ENSMUST00000049089.6								miR-881 (7), miR-3105 (1), miR-7646 (1)	miR-12179 (1)	miR-539 (1)		miR-7042 (1)
h-dna	chr12:75721519-75721553	.	3' UTR	Sgpp1	-	protein_coding	ENSMUSG00000021054.6	ENSMUST00000220285.1							miR-6916/miR-6942 (3), miR-6925 (1), miR-7081 (3), miR-7086 (1)		miR-6981 (1), miR-6985 (1), miR-7081 (1)
h-dna	chr12:75721630-75721665	.	3' UTR	Sgpp1	-	protein_coding	ENSMUSG00000021054.6	ENSMUST00000220285.1			miR-205 (1)						miR-205 (1), miR-712 (1)
h-dna	chr12:76799877-76799898	.	3' UTR	Gpx2	-	protein_coding	ENSMUSG00000042808.8	ENSMUST00000082431.3							miR-6957/miR-12188 (1), miR-7661 (1)		miR-7661 (1)	miR-130b (1)
h-dna	chr12:107915185-107915208	.	3' UTR	Bcl11b	-	protein_coding	ENSMUSG00000048251.15	ENSMUST00000109887.7
h-dna	chr14:30061206-30061249	.	3' UTR	Gm18760	-	processed_pseudogene	ENSMUSG00000114705.1	ENSMUST00000225370.1				miR-185 (1), miR-491 (1)				miR-881 (4)	miR-1894 (1)	miR-185 (1), miR-491/miR-7003 (1), miR-881 (1)		miR-92a-2 (1)
h-dna	chr14:70584568-70584585	.	3' UTR	Nudt18	+	protein_coding	ENSMUSG00000045211.5	ENSMUST00000228768.1						miR-485 (1)	miR-12179 (1)	miR-7081 (1), miR-7086 (1)		miR-6916/miR-6942 (1), miR-6982 (1), miR-7056 (1), miR-7081 (1)		miR-485 (1)	dELS (CTCF-bound)@EM10E0586808		cCRE & CTCF
h-dna	chr14:99313413-99313444	.	3' UTR	Klf5	+	protein_coding	ENSMUSG00000005148.8	ENSMUST00000226784.1													dELS@EM10E0589666		cCRE
h-dna	chr14:122479398-122479416	.	3' UTR	Zic2	+	protein_coding	ENSMUSG00000061524.8	ENSMUST00000075888.5			miR-452 (1)							miR-290b (1)			dELS@EM10E0592557, dELS@EM10E0592558		cCRE
h-dna	chr15:78524816-78524844	.	3' UTR	C1qtnf6	-	protein_coding	ENSMUSG00000022440.9	ENSMUST00000229185.1			miR-423 (1)				miR-6909 (2), miR-6971 (2), miR-7030/miR-7075/miR-7076 (1), miR-7058 (1)	miR-320 (1), miR-1894 (2)	miR-25 (1), miR-423/miR-6921 (1), miR-1943/miR-6967/miR-7016 (1), miR-7072 (1)		miR-3103/miR-6965/miR-7047/miR-7235 (1)
h-dna	chr17:19398824-19398858	.	3' UTR	4930549P19Rik	+	lincRNA	ENSMUSG00000116984.1	ENSMUST00000231951.1							miR-12183 (3)	miR-7038 (1)		miR-6916/miR-6942 (1)	miR-130b (1)			LTR@IAPEY2_LTR(+), LINE@L1_Mus2(-)	LINE/LTR
h-dna	chr17:29605520-29605536	.	3' UTR	Tbc1d22bos	-	antisense	ENSMUSG00000089900.2	ENSMUST00000163069.1										miR-6961 (1), miR-6980 (1), miR-7117/miR-7212 (1)
h-dna	chr17:34632546-34632564	.	3' UTR	Prrt1	+	protein_coding	ENSMUSG00000015476.6	ENSMUST00000015620.6		miR-151a (1)	miR-28/708 (1)					miR-151 (1), miR-7012/miR-7057 (1), miR-7086 (1)	miR-28a/miR-708 (1), miR-1894 (1)	miR-6975/miR-7005 (1), miR-7216 (1)			dELS (CTCF-bound)@EM10E0640198		cCRE & CTCF
h-dna	chr17:46454545-46454575	.	3' UTR	Gm5093	-	processed_pseudogene	ENSMUSG00000091742.2	ENSMUST00000166852.2								miR-12196 (1)					dELS (CTCF-bound)@EM10E0642749, dELS@EM10E0642750		cCRE & CTCF
h-dna	chr17:56413000-56413031	.	3' UTR	Mir6977	-	miRNA	ENSMUSG00000098339.1	ENSMUST00000184960.1													dELS@EM10E0645131		cCRE
h-dna	chr18:25478662-25478682	.	3' UTR	Gm16558	+	processed_pseudogene	ENSMUSG00000089908.1	ENSMUST00000163015.1
h-dna	chr18:38186069-38186089	.	3' UTR	Pcdh1	-	protein_coding	ENSMUSG00000051375.15	ENSMUST00000057185.12									miR-7661 (1)				dELS (CTCF-bound)@EM10E0658331, dELS@EM10E0658332		cCRE & CTCF
h-dna	chr19:6536010-6536044	.	3' UTR	Gm14964	-	antisense	ENSMUSG00000052188.6	ENSMUST00000149574.1			miR-483 (1)					miR-6916/miR-6942 (4), miR-7081 (3)	miR-320 (1)
h-dna	chr19:42268666-42268689	.	3' UTR	Gm26339	+	miRNA	ENSMUSG00000076323.1	ENSMUST00000102368.1										miR-6958 (1)
h-dna	chr19:43615447-43615466	.	3' UTR	Nkx2-3	+	protein_coding	ENSMUSG00000044220.13	ENSMUST00000057178.10							miR-7661 (2)		miR-6971 (1)	miR-1894 (1)			dELS@EM10E0679322, dELS@EM10E0679323		cCRE
h-dna	chr19:45736829-45736855	.	3' UTR	Fgf8	-	protein_coding	ENSMUSG00000025219.13	ENSMUST00000111924.7													DNase-H3K4me3@EM10E0680358		cCRE
h-dna	chr2:6100019-6100045	.	3' UTR	Proser2	-	protein_coding	ENSMUSG00000045319.13	ENSMUST00000054254.11
h-dna	chr2:18026406-18026425	.	3' UTR	Gm13330	+	antisense	ENSMUSG00000085319.1	ENSMUST00000136400.1													dELS (CTCF-bound)@EM10E0686907, dELS@EM10E0686908		cCRE & CTCF
h-dna	chr2:32068865-32068884	.	3' UTR	Gm16534	-	processed_transcript	ENSMUSG00000090157.7	ENSMUST00000149300.7							miR-298 (1), miR-6979 (1), miR-7030/miR-7075/miR-7076 (1), miR-7058 (1), miR-7072 (2)	miR-3110 (1)	miR-298 (1), miR-5134 (1), miR-6979 (1), miR-7030/miR-7075/miR-7076 (1), miR-7058 (1)				dELS (CTCF-bound)@EM10E0691436		cCRE & CTCF
h-dna	chr2:33407432-33407449	.	3' UTR	Zbtb34	-	protein_coding	ENSMUSG00000068966.10	ENSMUST00000091037.2							miR-881 (2)		miR-7058 (1), miR-7646 (1)	miR-669d (1)	miR-6909 (1)			LTR@RLTR31D_MM(+)	LINE/LTR
h-dna	chr2:33564234-33564291	.	3' UTR	Gm38011	+	TEC	ENSMUSG00000104403.1	ENSMUST00000193312.1							miR-7661 (6)				miR-7661 (1)
h-dna	chr2:88318897-88318920	.	3' UTR	Olfr1174	-	protein_coding	ENSMUSG00000080713.3	ENSMUST00000213348.1										miR-669b (1)		miR-669b (1)		LTR@ORR1A1-int(-), LTR@ORR1A1(-), LTR@ORR1A1(-)	LINE/LTR
h-dna	chr2:131855055-131855119	.	3' UTR	Erv3	-	protein_coding	ENSMUSG00000037482.2	ENSMUST00000040941.2							miR-1249 (1), miR-1943/miR-6967/miR-7016 (1), miR-3103/miR-6965/miR-7047/miR-7235 (1), miR-6925 (1), miR-6929 (1), miR-6999/miR-7054 (6), miR-12201 (6)		miR-1843a (1)	miR-1930 (1)
h-dna	chr2:152634920-152634945	.	3' UTR	Rem1	+	protein_coding	ENSMUSG00000000359.3	ENSMUST00000000369.3
h-dna	chr2:164389407-164389427	.	3' UTR	Rbpjl	+	protein_coding	ENSMUSG00000017007.9	ENSMUST00000017151.1													dELS (CTCF-bound)@EM10E0717807, dELS (CTCF-bound)@EM10E0717808		cCRE & CTCF
h-dna	chr2:182002131-182002153	.	3' UTR	Gm14496	+	protein_coding	ENSMUSG00000098505.3	ENSMUST00000236373.1							miR-1249 (2), miR-1943/miR-6967/miR-7016 (1), miR-1982 (1), miR-6907/miR-7019 (1), miR-7039 (1), miR-7041 (1)		miR-3105 (1)	miR-7211 (1)				LINE@Lx3_Mus(+)	LINE/LTR
h-dna	chr3:101042518-101042558	.	3' UTR	Cd101	-	protein_coding	ENSMUSG00000086564.9	ENSMUST00000147399.8								miR-6909 (1), miR-6929 (1), miR-6968 (1), miR-6971 (1), miR-7030/miR-7075/miR-7076 (1), miR-7081 (1), miR-7687 (1)		miR-6929 (1), miR-6971 (1), miR-7030/miR-7075/miR-7076 (1)
h-dna	chr3:101042563-101042583	.	3' UTR	Cd101	-	protein_coding	ENSMUSG00000086564.9	ENSMUST00000147399.8				miR-1197 (1)				miR-6916/miR-6942 (2), miR-7081 (2)		miR-1982 (1), miR-3075 (1), miR-6907/miR-7019 (1), miR-6916/miR-6942 (1), miR-6929 (1)
h-dna	chr3:108392365-108392381	.	3' UTR	Psrc1	+	protein_coding	ENSMUSG00000068744.12	ENSMUST00000102629.7									miR-130a (1), miR-3059/miR-5616 (1)				dELS@EM10E0741160		cCRE
h-dna	chr4:104816231-104816253	.	3' UTR	Gm17662	+	protein_coding	ENSMUSG00000095386.1	ENSMUST00000179793.1	miR-495 (1)			miR-142 (1)			miR-12200 (1)	miR-669b (1)						LTR@MTD(+)	LINE/LTR
h-dna	chr4:109983143-109983161	.	3' UTR	Dmrta2	+	protein_coding	ENSMUSG00000047143.3	ENSMUST00000061187.3						miR-582 (1)				miR-130a (1), miR-7221 (1)		miR-582 (1)	dELS@EM10E0764787		cCRE
h-dna	chr4:121054928-121054951	.	3' UTR	Col9a2	+	protein_coding	ENSMUSG00000028626.5	ENSMUST00000030372.5							miR-92a-1 (1), miR-1249 (1), miR-1943/miR-6967/miR-7016 (1), miR-3094 (1), miR-3103/miR-6965/miR-7047/miR-7235 (2), miR-6941/miR-7023/miR-7024/miR-7119 (1), miR-6971 (1), miR-7030/miR-7075/miR-7076 (1), miR-7066 (1), miR-12185 (1)		miR-677 (1), miR-7216 (1)
h-dna	chr4:125710783-125710873	.	3' UTR	Mir692-2	+	miRNA	ENSMUSG00000094403.1	ENSMUST00000102081.1		miR-873 (2)					miR-3074 (2)	miR-6901 (2), miR-6999/miR-7054 (10), miR-12201 (9)
h-dna	chr4:137296932-137296951	.	3' UTR	Wnt4	+	protein_coding	ENSMUSG00000036856.4	ENSMUST00000045747.4							miR-7661 (2)		miR-7661 (1)		miR-7661 (1)
h-dna	chr4:152120860-152120879	.	3' UTR	Tnfrsf25	+	protein_coding	ENSMUSG00000024793.14	ENSMUST00000035275.7			miR-129 (1)						miR-129 (1), miR-129b (1)	miR-7661 (1)		miR-7661 (1)	dELS@EM10E0779045		cCRE
h-dna	chr5:24482850-24482870	.	3' UTR	Agap3	+	protein_coding	ENSMUSG00000023353.14	ENSMUST00000199856.1		miR-185 (2)						miR-185 (2), miR-881 (1), miR-7012/miR-7057 (1), miR-7086 (1)		miR-6906 (1), miR-7240 (1)			dELS (CTCF-bound)@EM10E0783023		cCRE & CTCF
h-dna	chr5:67095995-67096012	.	3' UTR	Phox2b	-	protein_coding	ENSMUSG00000012520.10	ENSMUST00000174251.1											miR-210 (1)		dELS (CTCF-bound)@EM10E0790380, dELS@EM10E0790381, dELS@EM10E0790382		cCRE & CTCF
h-dna	chr5:92653339-92653357	.	3' UTR	Ccdc158	-	protein_coding	ENSMUSG00000050050.17	ENSMUST00000060930.9							miR-7030/miR-7075/miR-7076 (1), miR-7072 (1), miR-7118 (1), miR-12187 (1)		miR-6971 (1), miR-7030/miR-7075/miR-7076 (1), miR-7058 (1)
h-dna	chr5:101659174-101659214	.	3' UTR	Nkx6-1	-	protein_coding	ENSMUSG00000035187.10	ENSMUST00000044125.10					miR-296 (1)				miR-7018 (1)	miR-294/miR-292b (1)			dELS@EM10E0795215, dELS@EM10E0795216		cCRE
h-dna	chr5:111454860-111454893	.	3' UTR	Gm43119	+	TEC	ENSMUSG00000106560.1	ENSMUST00000196957.1								miR-7661 (2)			miR-338 (1)
h-dna	chr5:119883519-119883566	.	3' UTR	Gm43269	+	lincRNA	ENSMUSG00000107084.1	ENSMUST00000202075.1			miR-185 (1)				miR-881 (6)		miR-185 (1), miR-881 (1)			miR-1894 (1)
h-dna	chr5:120440664-120440707	.	3' UTR	Gm27199	-	antisense	ENSMUSG00000098649.2	ENSMUST00000185026.2							miR-6999/miR-7054 (2), miR-7661 (2), miR-12201 (2)		miR-7661 (1)	miR-130b (1)			dELS@EM10E0801765, dELS (CTCF-bound)@EM10E0801766		cCRE & CTCF
h-dna	chr5:120440723-120440812	.	3' UTR	Gm27199	-	antisense	ENSMUSG00000098649.2	ENSMUST00000185026.2			miR-185 (1)				miR-881 (10), miR-7661 (1)	miR-130b (1)	miR-185 (1), miR-6971 (1)	miR-1894 (1)			dELS (CTCF-bound)@EM10E0801766		cCRE & CTCF
h-dna	chr5:129606662-129606682	.	3' UTR	Gm6139	-	processed_pseudogene	ENSMUSG00000057244.6	ENSMUST00000079261.6								miR-6999/miR-7054 (2), miR-12201 (2)
h-dna	chr5:131439295-131439313	.	3' UTR	Gm29681	-	lincRNA	ENSMUSG00000105387.1	ENSMUST00000198696.1				miR-331 (1)							miR-6418 (1)
h-dna	chr5:138976515-138976533	.	3' UTR	Pdgfa	-	protein_coding	ENSMUSG00000025856.15	ENSMUST00000046901.13										miR-208a/miR-208b (1)
h-dna	chr6:38292027-38292049	.	3' UTR	Zc3hav1l	-	protein_coding	ENSMUSG00000047749.2	ENSMUST00000058524.2			miR-185 (1)				miR-1249 (1), miR-1943/miR-6967/miR-7016 (2), miR-3103/miR-6965/miR-7047/miR-7235 (2), miR-6929 (1), miR-7081 (1)		miR-185 (1), miR-7072 (1)	miR-1894 (1)
h-dna	chr6:48024463-48024491	.	3' UTR	Gm45738	-	sense_intronic	ENSMUSG00000108101.1	ENSMUST00000203645.1							miR-1249 (1), miR-92b (1), miR-6976/miR-7665 (1), miR-7041 (1), miR-7074 (1), miR-12201 (1)	miR-1247 (1), miR-12183 (1)	miR-6904/miR-6914 (1), miR-6975/miR-7005 (1), miR-7017 (1), miR-7118 (1), miR-7231 (1)				DNase-H3K4me3 (CTCF-bound)@EM10E0819195		cCRE & CTCF
h-dna	chr6:48569086-48569167	.	3' UTR	Rarres2	-	protein_coding	ENSMUSG00000009281.6	ENSMUST00000009425.6							miR-130b (1)	miR-881 (9), miR-7661 (1)	miR-12179 (1)				dELS@EM10E0819308, dELS@EM10E0819309		cCRE
h-dna	chr6:83151854-83151874	.	3' UTR	Wdr54	-	protein_coding	ENSMUSG00000030032.12	ENSMUST00000153148.7								miR-328/miR-6897 (1), miR-3104 (1), miR-7030/miR-7075/miR-7076 (1), miR-7072 (1), miR-12187 (1)		miR-1943/miR-6967/miR-7016 (1), miR-3104 (1)
h-dna	chr7:7382512-7382536	.	3' UTR	Gm3912	-	transcribed_unprocessed_pseudogene	ENSMUSG00000109654.1	ENSMUST00000210164.1			miR-186 (1)						miR-186 (1)					LINE@L1_Mus2(+)	LINE/LTR
h-dna	chr7:25244146-25244164	.	3' UTR	Gsk3a	-	protein_coding	ENSMUSG00000057177.12	ENSMUST00000108411.1									miR-6961 (1), miR-6971 (1), miR-6979 (1), miR-6980 (1), miR-7030/miR-7075/miR-7076 (1), miR-7117/miR-7212 (1)
h-dna	chr7:37479181-37479204	.	3' UTR	Gm44806	-	TEC	ENSMUSG00000108790.1	ENSMUST00000205574.1									miR-129b (1)
h-dna	chr7:80876448-80876472	.	3' UTR	Zscan2	+	protein_coding	ENSMUSG00000038797.13	ENSMUST00000044115.8				miR-296 (1)				miR-5129 (1), miR-6909 (1), miR-6971 (1), miR-6980 (1), miR-7030/miR-7075/miR-7076 (1)		miR-6971 (1), miR-7017 (1), miR-7030/miR-7075/miR-7076 (1)
h-dna	chr7:127806583-127806600	.	3' UTR	9430064I24Rik	-	TEC	ENSMUSG00000108402.1	ENSMUST00000206516.1				miR-216b (1)			miR-881 (2)			miR-216b (1)		miR-466l (1)
h-dna	chr7:127806604-127806623	.	3' UTR	9430064I24Rik	-	TEC	ENSMUSG00000108402.1	ENSMUST00000206516.1		miR-216b (1)	miR-185 (1)	miR-150 (1)			miR-881 (2)	miR-216b (1)	miR-185 (1), miR-881 (1), miR-6958 (1)	miR-150 (1)
h-dna	chr7:140676155-140676175	.	3' UTR	Olfr45	+	protein_coding	ENSMUSG00000066122.6	ENSMUST00000214637.2								miR-6968 (1), miR-7687 (2)		miR-6929 (1), miR-6968 (1), miR-7030/miR-7075/miR-7076 (1)		miR-6909 (1)		LTR@RLTR13E(+), LTR@MMERVK9C_I-int(+)	LINE/LTR
h-dna	chr8:13743067-13743088	.	3' UTR	Gm7669	-	processed_pseudogene	ENSMUSG00000109617.1	ENSMUST00000210184.1									miR-290b (1)	miR-669b (1)		miR-669b (1)
h-dna	chr8:23157922-23157939	.	3' UTR	Nkx6-3	+	protein_coding	ENSMUSG00000063672.7	ENSMUST00000071588.7							miR-7661 (1)	miR-12183 (2)	miR-6957/miR-12188 (1), miR-7086 (1)		miR-7081 (1)		DNase-H3K4me3 (CTCF-bound)@EM10E0873135, dELS (CTCF-bound)@EM10E0873136		cCRE & CTCF
h-dna	chr8:83939981-83940002	.	3' UTR	Gm44330	-	miRNA	ENSMUSG00000105878.1	ENSMUST00000200106.1														LTR@RLTR13D3A1(-)	LINE/LTR
h-dna	chr8:107374602-107374619	.	3' UTR	Nqo1	-	protein_coding	ENSMUSG00000003849.8	ENSMUST00000003947.8	miR-204/211 (1)			miR-185 (1)			miR-204/miR-211 (1), miR-7211 (1)	miR-6946 (1), miR-7010/miR-7027 (1), miR-7041 (1)	miR-3059/miR-5616 (1)	miR-185 (1), miR-3103/miR-6965/miR-7047/miR-7235 (1)		miR-6925 (1)
h-dna	chr8:107374630-107374649	.	3' UTR	Nqo1	-	protein_coding	ENSMUSG00000003849.8	ENSMUST00000003947.8		miR-185 (1)						miR-185 (1), miR-1249 (1), miR-1943/miR-6967/miR-7016 (1), miR-3103/miR-6965/miR-7047/miR-7235 (2)		miR-1943/miR-6967/miR-7016 (1), miR-3103/miR-6965/miR-7047/miR-7235 (1), miR-7000 (1)	miR-676 (1)	miR-6987 (1)
h-dna	chr8:107374666-107374699	.	3' UTR	Nqo1	-	protein_coding	ENSMUSG00000003849.8	ENSMUST00000003947.8	miR-204/211 (2)	miR-185 (1)		miR-185 (1)			miR-204/miR-211 (2), miR-7211 (2)	miR-185 (1), miR-6946 (2), miR-7010/miR-7027 (2), miR-7041 (2)	miR-3059/miR-5616 (1)	miR-185 (1), miR-881 (1), miR-6925 (1), miR-6999/miR-7054 (1)		miR-12201 (1)
h-dna	chr8:107374705-107374722	.	3' UTR	Nqo1	-	protein_coding	ENSMUSG00000003849.8	ENSMUST00000003947.8		miR-185 (1)						miR-185 (1), miR-1249 (1), miR-1943/miR-6967/miR-7016 (1), miR-3103/miR-6965/miR-7047/miR-7235 (1)		miR-3103/miR-6965/miR-7047/miR-7235 (1)
h-dna	chr9:22018422-22018473	.	3' UTR	Prkcsh	+	protein_coding	ENSMUSG00000003402.14	ENSMUST00000115331.9								miR-881 (6)	miR-3059/miR-5616 (1)	miR-6969 (1)
h-dna	chr9:42967992-42968012	.	3' UTR	Gm5831	+	processed_pseudogene	ENSMUSG00000111133.1	ENSMUST00000216016.1	miR-205 (1), miR-532 (1)						miR-205 (1), miR-532 (1), miR-3059/miR-5616 (1), miR-712 (1)	miR-6925 (1), miR-6999/miR-7054 (1)		miR-298 (1), miR-3087 (1), miR-5107 (1), miR-7012/miR-7057 (1)
h-dna	chr9:45753263-45753281	.	3' UTR	2610028D06Rik	-	TEC	ENSMUSG00000110997.1	ENSMUST00000215216.1
h-dna	chr9:56619355-56619373	.	3' UTR	Gm26868	+	lincRNA	ENSMUSG00000097870.2	ENSMUST00000181927.2				miR-1306 (1), miR-342 (1), miR-377 (1)			miR-1943/miR-6967/miR-7016 (1), miR-3087 (1), miR-6929 (1), miR-7001 (1), miR-7081 (1)		miR-6981 (1), miR-7081 (1)	miR-6902 (1)	miR-466d/miR-466i (1)
h-dna	chr9:107651004-107651026	.	3' UTR	Slc38a3	-	protein_coding	ENSMUSG00000010064.15	ENSMUST00000167868.7		miR-1306 (1)	miR-193 (1)				miR-92a-2 (1), miR-6931 (1), miR-6964 (1), miR-6988 (1), miR-7006 (1), miR-7056 (1), miR-12192 (1)		miR-193a (1)				dELS@EM10E0918484		cCRE
sidd	chr1:72862208-72862317	.	3' UTR	Igfbp5	-	protein_coding	ENSMUSG00000026185.8	ENSMUST00000027377.8	miR-129 (1), miR-143 (1), miR-203a (1), miR-670 (1)	miR-216b (1), miR-1251 (1), miR-668 (1)			miR-122 (1)		miR-295 (1), miR-1264 (1), miR-1249 (1), miR-6904/miR-6914 (1), miR-6931 (1), miR-6964 (1), miR-6988 (1), miR-7056 (1), miR-219c (1)	miR-1224 (1), miR-216b (1), miR-1251 (1), miR-3071 (2), miR-3092/miR-7053 (1), miR-6962 (1), miR-6985 (1)	miR-1943/miR-6967/miR-7016 (1), miR-3103/miR-6965/miR-7047/miR-7235 (1), miR-6979 (1)		miR-122 (1)		CTCF-only (CTCF-bound)@EM10E0441079		CTCF
sidd	chr1:75474520-75474641	.	3' UTR	Gm37264	-	TEC	ENSMUSG00000102605.1	ENSMUST00000194916.1		miR-182 (1), miR-142 (1)					miR-24-1/miR-24-2 (1)	miR-133a (1), miR-182 (1), miR-320 (1), miR-668/miR-467e (1), miR-702/miR-3102 (1), miR-1982 (1), miR-6929 (1), miR-7224 (1), miR-7651 (1), miR-122b (1)	miR-1264 (1)				dELS@EM10E0442194		cCRE
sidd	chr1:105845165-105845289	.	3' UTR	Gm37779	-	TEC	ENSMUSG00000102690.1	ENSMUST00000194221.1	miR-488 (1)	miR-204/211 (1), miR-188 (1), miR-324 (1)					miR-6946 (1), miR-7043 (1)	miR-188 (1), miR-204/miR-211 (1), miR-324 (1), miR-881 (5)	miR-7647 (1)	miR-881 (1)
sidd	chr1:131611658-131611791	.	3' UTR	Avpr1b	+	protein_coding	ENSMUSG00000026432.7	ENSMUST00000190410.1		miR-204/211 (1), miR-154 (1), miR-382 (1)					miR-294/miR-292b (1), miR-881 (1), miR-1943/miR-6967/miR-7016 (1), miR-6916/miR-6942 (1), miR-6946 (1), miR-6976/miR-7665 (2), miR-7041 (1), miR-7043 (1), miR-7073 (1), miR-7074 (2), miR-7661 (1)	miR-154 (1), miR-204/miR-211 (1), miR-676 (1), miR-12183 (1), miR-12196 (2)	miR-6925 (1), miR-7012/miR-7057 (1)			miR-3059/miR-5616 (1)		LTR@MTD(+), LINE@Lx9(+), LTR@MTD(+)	LINE/LTR
sidd	chr1:155212816-155212946	.	3' UTR	Gm37622	+	antisense	ENSMUSG00000103670.1	ENSMUST00000192162.1	miR-216b (2), miR-149 (1)						miR-149 (1), miR-153 (1), miR-452 (1), miR-216b (2), miR-3101 (1)	miR-450b (1), miR-505 (1), miR-3090 (1), miR-6907/miR-7019 (1), miR-7026 (1), miR-7031 (1)	miR-7653 (1)		miR-6953 (1)		dELS (CTCF-bound)@EM10E0455465, dELS (CTCF-bound)@EM10E0455466		cCRE & CTCF
sidd	chr1:192496565-192496773	.	3' UTR	Gm22265	+	snRNA	ENSMUSG00000094131.1	ENSMUST00000082947.1	miR-455 (1), miR-325 (1), miR-296 (1)	miR-27 (1), miR-128 (1), miR-203a (1)					miR-743b/miR-6948 (1), miR-7068 (1), miR-7667 (1), miR-7669 (1), miR-290b (1)	miR-345 (1), miR-652 (1), miR-504 (1), miR-1933 (1), miR-6537 (1), miR-6911/miR-7028/miR-7079/miR-7662 (1), miR-7048 (1), miR-7094-1 (1)		miR-541 (1), miR-7039 (1)	miR-463 (1)			LTR@ORR1A2(-)	LINE/LTR
sidd	chr10:20399879-20400020	.	3' UTR	Gm48537	-	processed_pseudogene	ENSMUSG00000111351.1	ENSMUST00000213596.1	miR-342 (1), miR-374 (1), miR-496 (2)	miR-501/502 (1)					miR-126a (1), miR-374b (1), miR-344d-2 (1), miR-669k (1)	miR-126a (1), miR-574 (1), miR-3091 (1), miR-7236 (1)
sidd	chr10:43002998-43003156	.	3' UTR	Gm47815	+	antisense	ENSMUSG00000111171.1	ENSMUST00000213522.1	miR-30 (1)	miR-495 (2)					miR-30a/miR-30b/miR-30e/miR-30c/miR-30d/miR-384 (1), miR-1897 (1), miR-6961 (1), miR-7214 (2), miR-7234 (1), miR-3618 (1)	miR-295 (1), miR-7227 (1), miR-290b (1), miR-12200 (2)	miR-7041 (1)				dELS@EM10E0473308, dELS (CTCF-bound)@EM10E0473309		cCRE & CTCF
sidd	chr10:61626446-61626558	.	3' UTR	Gm28447	-	processed_transcript	ENSMUSG00000101792.1	ENSMUST00000186677.1		miR-200bc/429 (1)					miR-5627 (1), miR-6957/miR-12188 (1), miR-6974 (1), miR-7226 (1)	miR-7213 (1)	miR-1231/miR-6905 (1)				dELS@EM10E0476357		cCRE
sidd	chr10:75015822-75015960	.	3' UTR	Rsph14	-	protein_coding	ENSMUSG00000009070.14	ENSMUST00000159994.1		miR-129 (1)					miR-301a/miR-301b (1), miR-7236 (1), miR-122b (1), miR-1970c (1)	miR-129 (1), miR-433 (1)	miR-7688 (1)
sidd	chr10:76264224-76264372	.	3' UTR	S100b	+	protein_coding	ENSMUSG00000033208.7	ENSMUST00000036387.7	miR-17/20/93/106/519d (1), miR-130/301/454 (1), miR-338 (1), miR-544a (1)	miR-146 (1), miR-185 (1)					miR-106a/miR-106b/miR-20a/miR-93/miR-17/miR-20b (1), miR-148a/miR-148b (1), miR-350 (1), miR-452 (1), miR-465a/miR-465b/miR-465c/miR-465d (1), miR-450b (1), miR-544 (1), miR-6516 (1), miR-6949 (1), miR-6991 (1), miR-7052 (1), miR-7088 (1), miR-126b (1)	miR-146a/miR-146b (1), miR-185 (1), miR-29a (1), miR-1964 (1), miR-7094b-2 (1), miR-7217 (1), miR-7240 (1)	miR-294/miR-292b (1), miR-3058 (1), miR-693 (1)	miR-6936 (1)
sidd	chr10:79736145-79736308	.	3' UTR	Polrmt	-	protein_coding	ENSMUSG00000020329.12	ENSMUST00000020580.12	miR-379 (1)						miR-184 (1), miR-363 (1), miR-379/miR-1193 (1), miR-1839 (1), miR-6899 (1), miR-6996 (1), miR-7679 (1)	miR-345 (1), miR-592 (1), miR-1929 (1), miR-3097 (1), miR-7015 (1)
sidd	chr10:81030709-81030858	.	3' UTR	Slc39a3	-	protein_coding	ENSMUSG00000046822.14	ENSMUST00000168076.1	miR-9 (1), miR-24 (1), miR-146 (1), miR-208 (1), miR-136 (1)	miR-145 (1), miR-328 (1)	miR-504 (1)				miR-9 (1), miR-136 (1), miR-146a/miR-146b (1), miR-3065 (1), miR-3081 (1), miR-6943 (1), miR-6972 (1), miR-6978 (1), miR-12193 (1)	miR-145a (1), miR-148a/miR-148b (1), miR-3078 (1), miR-6936 (1), miR-6992 (1), miR-7667 (1), miR-1970b (1)	miR-5134 (1)	miR-6990/miR-7032 (1)		miR-92a-2 (1)
sidd	chr10:83375400-83375514	.	3' UTR	D10Wsu102e	+	protein_coding	ENSMUSG00000020255.8	ENSMUST00000020488.8	miR-670 (1)	miR-203a (1)		miR-130/301/454 (1)			miR-1224 (1), miR-6918 (1), miR-7090 (1)	miR-698/miR-7078 (1), miR-6988 (1), miR-6999/miR-7054 (1)	miR-7222 (1)	miR-350 (1)			dELS (CTCF-bound)@EM10E0482721	LTR@RLTR51B_Mm(-), LTR@RLTR13B1(-)	cCRE & LINE/LTR & CTCF
sidd	chr10:83375755-83375947	.	3' UTR	D10Wsu102e	+	protein_coding	ENSMUSG00000020255.8	ENSMUST00000020488.8	miR-143 (1), miR-329/362 (1)	miR-138 (1), miR-181 (1), miR-186 (1)			miR-330 (1)		miR-377/miR-672 (1), miR-669a/miR-669f/miR-669l/miR-669p (1), miR-505 (1), miR-6976/miR-7665 (1), miR-7007 (1), miR-7012/miR-7057 (1), miR-7050 (1), miR-12193 (1)	miR-138 (1), miR-181a/miR-181b/miR-181c/miR-181d (1), miR-186 (1), miR-3059/miR-5616 (1), miR-669b (1), miR-743a/miR-871 (1), miR-6947 (1), miR-7043 (1), miR-7670 (1), miR-216c (1), miR-1970c (1)		miR-7037 (1)			dELS (CTCF-bound)@EM10E0482721, dELS@EM10E0482722	LTR@RLTR13B1(-)	cCRE & LINE/LTR & CTCF
sidd	chr10:83381243-83381434	.	3' UTR	D10Wsu102e	+	protein_coding	ENSMUSG00000020255.8	ENSMUST00000020488.8	miR-203a (1), miR-488 (1)	miR-193 (1), miR-499 (1), miR-139 (1), miR-582 (1)					miR-127 (1), miR-669o (1), miR-3079 (1), miR-6987 (1), miR-6989 (1), miR-7000 (1), miR-7652 (1), miR-7688 (1), miR-12204 (1)	miR-29b-1 (1), miR-193a (1), miR-139 (1), miR-200c (1), miR-29b-2 (1), miR-543 (1), miR-3099 (1), miR-499 (1), miR-582 (1), miR-6971 (1), miR-7210 (1), miR-7660 (1), miR-7673 (1)	miR-345 (1), miR-6955 (1)					LTR@MERVK26-int(-), LTR@MURVY-LTR(-)	LINE/LTR
sidd	chr10:83385714-83385906	.	3' UTR	D10Wsu102e	+	protein_coding	ENSMUSG00000020255.8	ENSMUST00000020488.8	miR-122 (1), miR-338 (1), miR-425 (1), miR-369 (1), miR-374 (1), miR-655 (1)	miR-181 (1), miR-505 (1)					miR-122 (1), miR-425 (1), miR-374b (1), miR-3079 (1), miR-374c (1), miR-5134 (1), miR-7077 (1)	miR-124 (1), miR-181a/miR-181b/miR-181c/miR-181d (1), miR-29a (1), miR-212 (1), miR-669b (1), miR-743a/miR-871 (1), miR-421 (1), miR-878 (1), miR-669d (1), miR-7670 (1)	miR-7001 (1), miR-7218 (1), miR-12193 (1)				dELS@EM10E0482734	LTR@RLTR13D5(-), LTR@MT2_Mm(+)	cCRE & LINE/LTR
sidd	chr10:83393535-83393770	.	3' UTR	D10Wsu102e	+	protein_coding	ENSMUSG00000020255.8	ENSMUST00000020488.8	miR-335 (1)	miR-203a (2)					miR-127 (1), miR-208a/miR-208b (1), miR-335 (1), miR-3068 (1), miR-7215 (1)	miR-365-1/miR-365-2 (1), miR-3065 (1), miR-3086 (1), miR-290b (1), miR-12187 (1)		miR-6971 (1), miR-7030/miR-7075/miR-7076 (1)				LTR@RMER17A-int(-), LINE@L1_Mus1(-)	LINE/LTR
sidd	chr10:83410262-83410359	.	3' UTR	D10Wsu102e	+	protein_coding	ENSMUSG00000020255.8	ENSMUST00000020488.8	miR-124 (1), miR-494 (1), miR-543 (1), miR-653 (1)						miR-294/miR-292b (1), miR-101b (1), miR-6945 (1), miR-7026 (1)	miR-1955 (1), miR-12202 (1)	miR-3104 (1), miR-7001 (1), miR-7067 (1)		miR-128-1/miR-128-2 (1), miR-5107 (1)			LTR@LTRIS4B(-), LTR@MURVY-int(-)	LINE/LTR
sidd	chr10:83415099-83415212	.	3' UTR	D10Wsu102e	+	protein_coding	ENSMUSG00000020255.8	ENSMUST00000020488.8	miR-146 (1), miR-185 (1), miR-431 (1)	miR-181 (1), miR-532 (1), miR-543 (1)					miR-146a/miR-146b (1), miR-185 (1), miR-431 (1), miR-669b (1), miR-5618 (1), miR-6922/miR-6935/miR-6993/miR-7008 (1), miR-6952 (1), miR-6958 (1), miR-6769b (1)	miR-181a/miR-181b/miR-181c/miR-181d (1), miR-148a/miR-148b (1), miR-547 (1), miR-3067 (1), miR-6970 (1)						LTR@IAPLTR2a2_Mm(-), LTR@MURVY-int(-)	LINE/LTR
sidd	chr10:83416281-83416502	.	3' UTR	D10Wsu102e	+	protein_coding	ENSMUSG00000020255.8	ENSMUST00000020488.8	miR-22 (1), miR-369 (1), miR-655 (1)	miR-873 (1)		miR-382 (1)			miR-669c (1), miR-883b (1), miR-878 (1), miR-374c (1), miR-7661 (1), miR-1258 (1)	miR-539 (1), miR-873a (1), miR-3087 (1), miR-5623 (1), miR-7020 (1), miR-7035 (1), miR-7688 (1)		miR-5107 (1), miR-6998 (1)				LTR@IAPEz-int(-), LTR@IAPEz-int(-)	LINE/LTR
sidd	chr10:83437012-83437130	.	3' UTR	D10Wsu102e	+	protein_coding	ENSMUSG00000020255.8	ENSMUST00000020488.8	miR-340 (1)	miR-15/16/195/424/497 (1)					miR-340 (1), miR-6978 (1), miR-7091 (1), miR-6715 (1), miR-9768 (1)	miR-15b/miR-195a/miR-15a/miR-16/miR-322/miR-497a (1), miR-693 (1)						LTR@RLTR10-int(-), LTR@MMERVK10D3_I-int(-)	LINE/LTR
sidd	chr10:83445340-83445519	.	3' UTR	D10Wsu102e	+	protein_coding	ENSMUSG00000020255.8	ENSMUST00000020488.8	miR-33 (1), miR-129 (1), miR-186 (1), miR-433 (1)	miR-433 (1)					miR-129 (1), miR-186 (1), miR-201 (1), miR-33 (1), miR-376a (1), miR-543 (1), miR-495 (1), miR-7660 (1), miR-129b (1), miR-12196 (1)	miR-3475 (1), miR-6934 (1), miR-6769b (1), miR-7652 (1)	miR-344/miR-344d-3/miR-344d-1/miR-344b/miR-344c/miR-344g (1)					LTR@RLTR44E(-), LINE@L1_Mus3(-)	LINE/LTR
sidd	chr10:83458461-83458609	.	3' UTR	Aldh1l2	-	protein_coding	ENSMUSG00000020256.14	ENSMUST00000146640.7	miR-340 (1)	miR-186 (1), miR-154 (1), miR-448 (1), miR-876 (1)					miR-340 (1), miR-501 (1), miR-466h/miR-669m/miR-466m (1)	miR-1a-1/miR-1a-2 (1), miR-186 (1), miR-489 (1), miR-876 (1), miR-1897 (1), miR-290b (1)	miR-669h (1)					LTR@RLTR10A(-), LTR@MMERVK9C_I-int(-)	LINE/LTR
sidd	chr10:128913522-128913654	.	3' UTR	Cd63	+	protein_coding	ENSMUSG00000025351.14	ENSMUST00000026407.8	miR-140 (1), miR-205 (1), miR-325 (1), miR-361 (1), miR-532 (1)	miR-137 (1)	miR-379 (1)			miR-22 (1)	miR-205 (1), miR-344/miR-344d-3/miR-344d-1/miR-344b/miR-344c/miR-344g (1), miR-361 (1), miR-541 (1), miR-6939 (1), miR-6944 (1), miR-129b (1)	miR-29b-1 (1), miR-29b-2 (1), miR-551b (1), miR-6922/miR-6935/miR-6993/miR-7008 (1)	miR-379/miR-1193 (1)		miR-5623 (1)		DNase-H3K4me3 (CTCF-bound)@EM10E0492569		cCRE & CTCF
sidd	chr11:3704112-3704246	.	3' UTR	Gm16518	-	processed_pseudogene	ENSMUSG00000083015.1	ENSMUST00000117960.1	miR-376ab (1), miR-483 (1)	miR-214 (1), miR-489 (1), miR-374 (1), miR-410 (1), miR-483 (1)					miR-153 (1), miR-3060 (1), miR-3112 (1), miR-6918 (1), miR-6981 (1), miR-6715 (1), miR-7681 (1), miR-9768 (1)	miR-214 (1), miR-378a (1), miR-374b (1), miR-3060 (1), miR-6908 (1), miR-7013 (1), miR-7043 (1), miR-7116 (1)	miR-880 (1), miR-7012/miR-7057 (1)			miR-6537 (1), miR-12202 (1)
sidd	chr11:46588809-46588973	.	3' UTR	BC053393	+	protein_coding	ENSMUSG00000046974.6	ENSMUST00000050937.6	miR-142 (1), miR-455 (1), miR-376ab (1)	miR-21/590 (1), miR-192/215 (1)					miR-142a (1), miR-208a/miR-208b (1), miR-320 (1), miR-539 (1), miR-455 (1), miR-3112 (1), miR-6957/miR-12188 (1)	miR-192/miR-215 (1), miR-21a/miR-590 (1), miR-328/miR-6897 (1), miR-3104 (1)	miR-6915 (1)	miR-141 (1)	miR-6900 (1)	miR-3113 (1)		LTR@RMER12(+)	LINE/LTR
sidd	chr11:63888998-63889127	.	3' UTR	Hs3st3b1	-	protein_coding	ENSMUSG00000070407.5	ENSMUST00000094103.3	miR-493 (1)	miR-22 (1), miR-21/590 (1), miR-374 (1)					miR-126a (1), miR-493 (1), miR-3086 (1), miR-5623 (1), miR-6913 (1), miR-6939 (1), miR-7072 (1)	miR-297a/miR-297b/miR-297c (1), miR-21a/miR-590 (1), miR-374b (1), miR-693 (1), miR-881 (1), miR-1894 (1)	miR-201 (1)	miR-1199 (1), miR-12204 (1)
sidd	chr11:70045279-70045375	.	3' UTR	Asgr1	+	protein_coding	ENSMUSG00000020884.15	ENSMUST00000146411.8	miR-493 (1)						miR-153 (1), miR-1249 (1), miR-702/miR-3102 (1), miR-6903 (1), miR-6907/miR-7019 (1), miR-6917 (1), miR-6983 (1), miR-7030/miR-7075/miR-7076 (1), miR-7039 (1), miR-7072 (1), miR-7651 (1), miR-12184 (1), miR-12187 (1)	miR-551b (1), miR-693 (1), miR-7686 (1)	miR-452 (1), miR-3091 (1), miR-7020 (1)
sidd	chr11:77469864-77470068	.	3' UTR	Coro6	+	protein_coding	ENSMUSG00000020836.15	ENSMUST00000079770.2	miR-10 (1), miR-15/16/195/424/497 (1), miR-421 (1)	miR-22 (1)					miR-15b/miR-195a/miR-15a/miR-16/miR-322/miR-497a (1), miR-27b (1), miR-10b/miR-10a (1), miR-298 (1), miR-103-1/miR-103-2/miR-107 (1), miR-470 (1), miR-3099 (1), miR-5134 (1), miR-5623 (1), miR-6957/miR-12188 (1), miR-7002 (1), miR-7007 (1)	miR-152 (1), miR-92a-2 (1), miR-380 (1), miR-539 (1), miR-667 (1), miR-653 (1), miR-3112 (1), miR-6926/miR-7055 (1), miR-6952 (1), miR-3547 (1), miR-6975/miR-7005 (1), miR-7009 (1), miR-7022 (1), miR-6769b (1), miR-7074 (1), miR-12192 (1)	miR-539 (1)	miR-344/miR-344d-3/miR-344d-1/miR-344b/miR-344c/miR-344g (1)
sidd	chr11:79579866-79580057	.	3' UTR	Rab11fip4	+	protein_coding	ENSMUSG00000017639.13	ENSMUST00000017783.12	miR-802 (1), miR-101 (1), miR-410 (1)	miR-182 (1), miR-30 (1), miR-325 (1)					miR-802 (1), miR-743a/miR-871 (1), miR-6903 (1), miR-6945 (1), miR-7684 (1)	miR-30a/miR-30b/miR-30e/miR-30c/miR-30d/miR-384 (1), miR-126a (1), miR-182 (1), miR-668/miR-467e (1), miR-3101 (1)
sidd	chr11:85841568-85841774	.	3' UTR	Gm11444	-	protein_coding	ENSMUSG00000069785.4	ENSMUST00000146433.1	miR-296 (1), miR-329/362 (1), miR-493 (2)	miR-21/590 (1), miR-216b (1), miR-330 (1), miR-331 (1), miR-486 (1)					miR-153 (1), miR-296 (1), miR-328/miR-6897 (1), miR-362/miR-500 (1), miR-465a/miR-465b/miR-465c/miR-465d (1), miR-874 (1), miR-493 (2), miR-3104 (1), miR-7084 (1)	miR-21a/miR-590 (1), miR-330 (1), miR-338 (1), miR-486a/miR-486b (1), miR-216b (1), miR-1948 (1), miR-3100 (1), miR-3108 (1), miR-6904/miR-6914 (2), miR-6907/miR-7019 (1), miR-6975/miR-7005 (1), miR-6989 (1), miR-7650 (1), miR-7684 (1), miR-12186 (1)	miR-212 (1)	miR-7077 (1)			dELS (CTCF-bound)@EM10E0513848, dELS (CTCF-bound)@EM10E0513849		cCRE & CTCF
sidd	chr11:95125209-95125327	.	3' UTR	Dlx3	+	protein_coding	ENSMUSG00000001510.8	ENSMUST00000092768.6	miR-140 (1), miR-101 (1)	miR-340 (1), miR-346 (1)				miR-335 (1)	miR-320 (1), miR-3071 (1)	miR-340 (1), miR-346 (1), miR-1934 (1), miR-12183 (1)		miR-3083 (1), miR-6975/miR-7005 (1), miR-3083b (1)		miR-335 (1), miR-7030/miR-7075/miR-7076 (1)
sidd	chr11:98326333-98326471	.	3' UTR	Neurod2	-	protein_coding	ENSMUSG00000038255.6	ENSMUST00000041685.6	miR-153 (1), miR-24 (1), miR-137 (1)	miR-185 (1)					miR-126a (2), miR-148a/miR-148b (1), miR-592 (1), miR-511 (1), miR-7214 (1), miR-7241 (1)	miR-152 (1), miR-185 (1), miR-3088 (1), miR-7092 (1), miR-7647 (1)	miR-7668 (1)	miR-7090 (1)		miR-880 (1)
sidd	chr11:102778573-102778697	.	3' UTR	Adam11	+	protein_coding	ENSMUSG00000020926.16	ENSMUST00000103081.9	miR-379 (1)	miR-181 (1), miR-185 (1)		miR-331 (1)			miR-130a (1), miR-130b (2), miR-468 (1), miR-7227 (1)	miR-181a/miR-181b/miR-181c/miR-181d (1), miR-185 (1), miR-881 (6), miR-874 (1), miR-872 (1), miR-3103/miR-6965/miR-7047/miR-7235 (1), miR-6994 (1), miR-7661 (2)	miR-328/miR-6897 (1), miR-3104 (1)	miR-881 (1)			dELS@EM10E0521235, dELS@EM10E0521236		cCRE
sidd	chr11:118489732-118489856	.	3' UTR	Gm11748	-	processed_transcript	ENSMUSG00000087036.1	ENSMUST00000153825.1	miR-200bc/429 (1), miR-369 (1)	miR-144 (1)					miR-29b-1 (1), miR-132 (1), miR-3073a/miR-3073b (1), miR-3095 (1), miR-6917 (1), miR-7659 (1), miR-7661 (1)	miR-126a (1), miR-130b (1), miR-429 (1), miR-1188 (1), miR-7686 (1), miR-12196 (1)	miR-671 (1)	miR-344e/miR-344h (1)	miR-6904/miR-6914 (1)
sidd	chr11:118491097-118491224	.	3' UTR	Gm11748	-	processed_transcript	ENSMUSG00000087036.1	ENSMUST00000153825.1	miR-129 (1), miR-205 (1)						miR-129 (1), miR-205 (1), miR-669b (2), miR-5615 (1), miR-7660 (1), miR-3618 (1)	miR-320 (1), miR-3065 (1), miR-7652 (1)					dELS (CTCF-bound)@EM10E0527907		cCRE & CTCF
sidd	chr11:120001425-120001561	.	3' UTR	Mir3065	+	miRNA	ENSMUSG00000105524.1	ENSMUST00000198674.1		miR-1251 (1), miR-149 (1), miR-448 (1)					miR-669h (1)	miR-149 (1), miR-1251 (1)
sidd	chr11:120290701-120290845	.	3' UTR	Gm47297	+	miRNA	ENSMUSG00000104657.1	ENSMUST00000197891.1		miR-191 (1), miR-325 (1)	miR-665 (1)	miR-193 (1)			miR-29b-1 (1), miR-29b-2 (1), miR-429 (1), miR-3058 (1), miR-3109 (1)	miR-191 (1), miR-448 (1), miR-367 (1), miR-669b (1), miR-7061 (1)
sidd	chr12:9581412-9581528	.	3' UTR	Osr1	+	protein_coding	ENSMUSG00000048387.8	ENSMUST00000057021.8		miR-17/20/93/106/519d (1), miR-142 (1)	miR-183 (1)				miR-101b (1), miR-3068 (1), miR-3081 (1), miR-6715 (1)	miR-142a (1), miR-106a/miR-106b/miR-20a/miR-93/miR-17/miR-20b (1), miR-509 (1), miR-6908 (1), miR-12195 (1)		miR-467a (1)			dELS@EM10E0530914, dELS@EM10E0530915		cCRE
sidd	chr12:12936887-12936990	.	3' UTR	Mycn	-	protein_coding	ENSMUSG00000037169.15	ENSMUST00000130990.1	miR-34/449 (1), miR-19 (1), miR-134 (1), miR-505 (2), miR-543 (1)	miR-133 (2), miR-299 (1), miR-339 (1), miR-409 (1), miR-495 (1)					miR-134 (1), miR-34c/miR-34b/miR-34a/miR-449a/miR-449c (1), miR-551b (1), miR-3069 (1), miR-3076 (1), miR-6418 (1), miR-6920 (1)	miR-299a (1), miR-339 (1), miR-7210 (1), miR-12200 (1)			miR-7683 (1)		dELS@EM10E0531339		cCRE
sidd	chr12:75721555-75721692	.	3' UTR	Sgpp1	-	protein_coding	ENSMUSG00000021054.6	ENSMUST00000220285.1	miR-205 (1)	miR-539 (1)					miR-126a (1), miR-205 (1), miR-712 (1), miR-6997 (1)	miR-670 (1), miR-3086 (1), miR-3091 (1), miR-6908 (1)		miR-541 (1)
sidd	chr12:84594474-84594603	.	3' UTR	Abcd4	-	protein_coding	ENSMUSG00000021240.6	ENSMUST00000021666.5	miR-190 (1)	miR-224 (1), miR-582 (1)					miR-190a/miR-190b (1), miR-6951 (1), miR-7653 (1), miR-5104b (1)	miR-101a (1), miR-224 (1), miR-92a-1 (1), miR-582 (1), miR-3094 (1), miR-6925 (1), miR-6980 (1), miR-6982 (1), miR-12185 (1)		miR-323 (1), miR-6931 (1), miR-7006 (1)		miR-3073a/miR-3073b (1)
sidd	chr12:109028362-109028505	.	3' UTR	Wdr25	+	protein_coding	ENSMUSG00000040877.16	ENSMUST00000221510.1	miR-499 (1), miR-532 (1)	miR-299 (1), miR-382 (1), miR-582 (1)					miR-206 (1), miR-673 (1), miR-499 (1), miR-1933 (1), miR-6912 (1), miR-7116 (1), miR-12205 (1)	miR-299a (1), miR-743a/miR-871 (1), miR-582 (1), miR-1982 (1), miR-5134 (1), miR-6922/miR-6935/miR-6993/miR-7008 (1), miR-6925 (1), miR-6929 (1), miR-6952 (1), miR-7670 (1)		miR-7681 (1)				LTR@ORR1C2(+)	LINE/LTR
sidd	chr12:111292969-111293099	.	3' UTR	A230087F16Rik	+	antisense	ENSMUSG00000097381.2	ENSMUST00000181055.1	miR-146 (1), miR-325 (1)	miR-325 (1)	miR-125 (1)				miR-146a/miR-146b (1), miR-880 (1), miR-3067 (1)	miR-29b-1 (1), miR-148a/miR-148b (1), miR-1199 (1), miR-3067 (1), miR-6939 (1), miR-7117/miR-7212 (1), miR-12204 (1)	miR-125a/miR-125b/miR-351 (1), miR-12202 (1)	miR-193b (1), miR-6715 (1)
sidd	chr12:112498320-112498402	.	3' UTR	A530016L24Rik	+	protein_coding	ENSMUSG00000043122.7	ENSMUST00000223266.1	miR-202 (1), miR-499 (1)	miR-873 (2)					miR-202 (1), miR-499 (1), miR-3074 (1), miR-3083 (1), miR-6940 (1), miR-7035 (1), miR-7661 (1)	miR-873a (1), miR-6901 (1), miR-290b (1)		miR-1231/miR-6905 (1), miR-6961 (1), miR-6998 (1)
sidd	chr12:112908697-112908827	.	3' UTR	Mir6941	-	miRNA	ENSMUSG00000098338.1	ENSMUST00000184711.1	miR-381 (1)	miR-153 (1)			miR-202 (1)		miR-212 (1), miR-669b (1), miR-3088 (1), miR-7234 (1), miR-7678 (1), miR-12206 (1)	miR-344/miR-344d-3/miR-344d-1/miR-344b/miR-344c/miR-344g (1), miR-302b/miR-302c/miR-302d (1), miR-466h/miR-669m/miR-466m (1), miR-7077 (1), miR-7243 (1)		miR-7062 (1)	miR-202 (1)
sidd	chr12:113189450-113189564	.	3' UTR	Tmem121	+	protein_coding	ENSMUSG00000049036.7	ENSMUST00000058491.7	miR-24 (1), miR-149 (1), miR-582 (1)	miR-30 (1)					miR-149 (1), miR-153 (1), miR-19a (1), miR-669b (1), miR-582 (1), miR-669d (1), miR-3078 (1), miR-3098 (1), miR-7090 (1), miR-7681 (1), miR-12179 (1)	miR-30a/miR-30b/miR-30e/miR-30c/miR-30d/miR-384 (1), miR-874 (1), miR-6418 (1), miR-6936 (1), miR-7001 (1), miR-7064 (1), miR-7067 (1), miR-7668 (1), miR-12186 (1)			miR-3473h (1)
sidd	chr13:40716692-40716831	.	3' UTR	Gm47061	+	antisense	ENSMUSG00000114936.1	ENSMUST00000224038.1		miR-495 (1)					miR-127 (1)	miR-148a/miR-148b (1), miR-3065 (1), miR-12200 (1)			miR-7002 (1)		DNase-H3K4me3@EM10E0557348		cCRE
sidd	chr13:55005952-55006058	.	3' UTR	Hk3	-	protein_coding	ENSMUSG00000025877.14	ENSMUST00000126234.7	miR-122 (1), miR-137 (1)	miR-135 (1), miR-181 (1)		miR-346 (1)			miR-122 (1), miR-541 (1), miR-3620 (1)	miR-135a/miR-135b (1), miR-181a/miR-181b/miR-181c/miR-181d (1), miR-463 (1), miR-7646 (1)	miR-5107 (1), miR-6998 (1)	miR-346 (1)			dELS@EM10E0562048, dELS@EM10E0562049		cCRE
sidd	chr13:94884909-94885149	.	3' UTR	Otp	+	protein_coding	ENSMUSG00000021685.11	ENSMUST00000022195.11	miR-9 (1), miR-190 (1), miR-218 (1), miR-340 (1), miR-544a (1)	miR-371/290 (1), miR-379 (1), miR-382 (1)					miR-9 (1), miR-153 (1), miR-190a/miR-190b (1), miR-340 (1), miR-218 (1), miR-133b (1), miR-669b (1), miR-544 (1), miR-1b (1), miR-1188 (1), miR-6416 (1), miR-7214 (1)	miR-290a/miR-292a/miR-293 (1), miR-448 (1), miR-7040 (1)					dELS (CTCF-bound)@EM10E0568440		cCRE & CTCF
sidd	chr14:32659563-32659722	.	3' UTR	3425401B19Rik	-	protein_coding	ENSMUSG00000071540.4	ENSMUST00000096038.3	miR-203a (2), miR-134 (1)						miR-134 (1), miR-295 (1), miR-297a/miR-297b/miR-297c (1), miR-466a/miR-466e/miR-466p (2), miR-466d/miR-466i (1), miR-466l (2), miR-1948 (1), miR-7240 (1)	miR-1a-1/miR-1a-2 (1)			miR-129b (1)	miR-3544 (1)		LTR@RLTR20A3_MM(+)	LINE/LTR
sidd	chr14:54916887-54916998	.	3' UTR	Slc22a17	-	protein_coding	ENSMUSG00000022199.12	ENSMUST00000231305.1	miR-330 (1), miR-539 (1)						miR-3106 (1), miR-881 (1), miR-3092/miR-7053 (1), miR-7231 (1)	miR-130b (1), miR-511 (1), miR-6936 (1), miR-7211 (1)	miR-702/miR-3102 (1)
sidd	chr14:122479306-122479523	.	3' UTR	Zic2	+	protein_coding	ENSMUSG00000061524.8	ENSMUST00000075888.5	miR-216b (1), miR-452 (1)	miR-18 (1), miR-208 (1)					miR-297a/miR-297b/miR-297c (1), miR-29a (1), miR-216b (1)	miR-133a (1), miR-18a/miR-18b (1), miR-881 (1), miR-3086 (1), miR-6963/miR-7656 (1), miR-7214 (1), miR-7234 (2), miR-290b (1)		miR-6976/miR-7665 (1)			dELS@EM10E0592557, dELS@EM10E0592558		cCRE
sidd	chr15:73581439-73581653	.	3' UTR	Slc45a4	-	protein_coding	ENSMUSG00000079020.9	ENSMUST00000132607.1	miR-325 (1), miR-371/290 (1)	miR-325 (1), miR-382 (1)					miR-290a/miR-292a/miR-293 (1), miR-148a/miR-148b (1), miR-6903 (1), miR-6970 (1), miR-7010/miR-7027 (1), miR-7052 (1), miR-7089 (1), miR-7214 (1), miR-7234 (1), miR-122b (1), miR-12206 (1)	miR-465a/miR-465b/miR-465c/miR-465d (1), miR-540 (1), miR-673 (1), miR-7046 (1), miR-7211 (1)	miR-3098 (1)	miR-7219 (1)			CTCF-only (CTCF-bound)@EM10E0602376		CTCF
sidd	chr15:74589388-74589523	.	3' UTR	Adgrb1	+	protein_coding	ENSMUSG00000034730.17	ENSMUST00000170845.7	miR-103/107 (1), miR-15/16/195/424/497 (1), miR-186 (1), miR-491 (1)	miR-325 (1), miR-185 (1)					miR-15b/miR-195a/miR-15a/miR-16/miR-322/miR-497a (1), miR-186 (1), miR-92a-2 (1), miR-491/miR-7003 (1), miR-6931 (1), miR-7036a (1), miR-7223 (1), miR-7231 (1)	miR-185 (1), miR-103-1/miR-103-2/miR-107 (1), miR-7012/miR-7057 (1), miR-7688 (1)	miR-1943/miR-6967/miR-7016 (1), miR-6979 (1)					LINE@L3(-)	LINE/LTR
sidd	chr15:75714961-75715064	.	3' UTR	Rhpn1	+	protein_coding	ENSMUSG00000022580.13	ENSMUST00000023244.5	miR-24 (1), miR-146 (1), miR-504 (1)	miR-331 (1)					miR-146a/miR-146b (1), miR-3062 (1), miR-6991 (1), miR-7004 (1), miR-7051 (1), miR-7661 (1)	miR-148a/miR-148b (1), miR-542/miR-6966 (1), miR-669b (1), miR-3066 (1), miR-3105 (1), miR-6990/miR-7032 (1), miR-6769b (1), miR-7214 (1), miR-7234 (1), miR-7241 (1)	miR-3104 (1), miR-6968 (1)				CTCF-only (CTCF-bound)@EM10E0603047		CTCF
sidd	chr15:75715421-75715530	.	3' UTR	Rhpn1	+	protein_coding	ENSMUSG00000022580.13	ENSMUST00000023244.5		miR-135 (1), miR-339 (1), miR-346 (1)					miR-326/miR-6954 (1), miR-328/miR-6897 (1), miR-671 (1), miR-466l (1), miR-3076 (1), miR-5107 (1), miR-6909 (1), miR-7671 (1)	miR-135a/miR-135b (1), miR-339 (1), miR-346 (1), miR-7002 (1)	miR-6982 (1), miR-7056 (1)				CTCF-only (CTCF-bound)@EM10E0603047		CTCF
sidd	chr15:76517770-76517852	.	3' UTR	Scrt1	-	protein_coding	ENSMUSG00000048385.9	ENSMUST00000164703.1	miR-130/301/454 (1)	miR-25/32/92/363/367 (1)					miR-345 (1), miR-670 (1), miR-7661 (1)	miR-32 (1), miR-1943/miR-6967/miR-7016 (1), miR-3077 (1), miR-6951 (1)		miR-3104 (1), miR-6968 (1)			dELS@EM10E0603518		cCRE
sidd	chr15:80395857-80395981	.	3' UTR	Gm31369	-	lincRNA	ENSMUSG00000115888.1	ENSMUST00000231002.1	miR-21/590 (1), miR-148/152 (1), miR-448 (1)	miR-448 (1)					miR-27b (1), miR-21a/miR-590 (1), miR-883b (1), miR-5627 (1), miR-6944 (1), miR-7031 (1), miR-7042 (1), miR-7680 (1), miR-12181 (1)	miR-6955 (1), miR-6983 (1)		miR-483 (1)
sidd	chr15:84785718-84785822	.	3' UTR	Arhgap8	+	protein_coding	ENSMUSG00000078954.9	ENSMUST00000168811.1	miR-199 (1), miR-186 (1)	miR-325 (1), miR-323a (1), miR-655 (1)					miR-186 (1), miR-199a/miR-199b (1), miR-223 (1), miR-7655 (1)	miR-374c (1), miR-7034/miR-7071 (1)
sidd	chr15:87758195-87758357	.	3' UTR	Mir6393	-	miRNA	ENSMUSG00000098938.1	ENSMUST00000183709.1	miR-10 (1)	miR-410 (1)					miR-10b/miR-10a (1), miR-421 (1), miR-3078 (1), miR-6951 (1), miR-7087 (1), miR-7239 (1)	miR-130b (1), miR-6915 (1), miR-6938 (1), miR-7214 (1)	miR-7031 (1)
sidd	chr15:89070114-89070210	.	3' UTR	1810021B22Rik	-	antisense	ENSMUSG00000087331.8	ENSMUST00000162579.7	miR-128 (1)	miR-15/16/195/424/497 (1)					miR-5615 (1), miR-6911/miR-7028/miR-7079/miR-7662 (2), miR-6984 (1), miR-7013 (1), miR-3620 (1)	miR-15b/miR-195a/miR-15a/miR-16/miR-322/miR-497a (1), miR-592 (1), miR-669a/miR-669f/miR-669l/miR-669p (1), miR-669o (1), miR-7056 (1)	miR-6546 (1)	miR-6546 (1)
sidd	chr15:99422131-99422218	.	3' UTR	Nckap5los	+	antisense	ENSMUSG00000089968.1	ENSMUST00000159738.1	miR-299 (1), miR-491 (1)		miR-491 (1)				miR-491/miR-7003 (1), miR-5129 (1), miR-6961 (1), miR-7013 (1), miR-7116 (1), miR-7118 (1), miR-7231 (1)	miR-5132 (1), miR-7009 (1), miR-12192 (1)	miR-92a-2 (1), miR-491/miR-7003 (1), miR-1943/miR-6967/miR-7016 (1), miR-6979 (1), miR-6989 (1)		miR-6931 (1), miR-6939 (1)
sidd	chr15:99498633-99498734	.	3' UTR	Gm49485	-	processed_pseudogene	ENSMUSG00000115863.1	ENSMUST00000229161.1							miR-295 (1), miR-1930 (1), miR-1964 (1), miR-6903 (1), miR-7001 (1), miR-7052 (1), miR-7218 (1), miR-3083b (1)	miR-24-1/miR-24-2 (1), miR-376b/miR-376c (1), miR-470 (1), miR-539 (1), miR-1249 (2), miR-1843a (1), miR-509 (1), miR-1943/miR-6967/miR-7016 (1), miR-3103/miR-6965/miR-7047/miR-7235 (1), miR-5627 (1), miR-6981 (1), miR-7081 (1), miR-7211 (1)	miR-7010/miR-7027 (1)	miR-5618 (1), miR-6987 (1)			dELS@EM10E0611799, dELS@EM10E0611800		cCRE
sidd	chr15:100822105-100822278	.	3' UTR	Gm35569	-	lincRNA	ENSMUSG00000115912.1	ENSMUST00000230694.1	miR-1/206 (1), miR-103/107 (1), miR-15/16/195/424/497 (1)	miR-155 (1), miR-496 (1), miR-543 (1)		miR-328 (1)			miR-15b/miR-195a/miR-15a/miR-16/miR-322/miR-497a (1), miR-421 (1), miR-3079 (1)	miR-155 (1), miR-574 (1), miR-3082 (1), miR-7094-1 (1), miR-7118 (2), miR-7231 (2)		miR-7094-1 (1)			dELS (CTCF-bound)@EM10E0612532	LTR@RMER12B(-)	cCRE & LINE/LTR & CTCF
sidd	chr15:101213505-101213689	.	3' UTR	AU021063	+	lincRNA	ENSMUSG00000115944.1	ENSMUST00000229162.1	miR-145 (1), miR-214 (1), miR-493 (1)	miR-495 (1)		miR-383 (1)			miR-126a (1), miR-145a (1), miR-214 (1), miR-493 (1), miR-5624 (1)	miR-338 (1), miR-3106 (1), miR-3081 (1), miR-1912 (1), miR-7094b-2 (1), miR-7240 (1), miR-12196 (1), miR-12200 (1)		miR-383 (1)
sidd	chr16:18152318-18152415	.	3' UTR	Mir6366	-	miRNA	ENSMUSG00000099293.1	ENSMUST00000184472.1			miR-1306 (1), miR-532 (1)				miR-130a (1), miR-669d (1)	miR-7215 (1)		miR-1982 (1), miR-6919 (1), miR-6922/miR-6935/miR-6993/miR-7008 (1)		miR-7037 (1)
sidd	chr16:22961594-22961712	.	3' UTR	Hrg	+	protein_coding	ENSMUSG00000022877.9	ENSMUST00000232422.1	miR-9 (1), miR-539 (1)						miR-9 (1), miR-338 (1), miR-29b-2 (1), miR-302b/miR-302c/miR-302d (1), miR-6903 (1), miR-6976/miR-7665 (1), miR-7073 (1), miR-7074 (1), miR-7118 (1)	miR-1a-1/miR-1a-2 (1), miR-103-1/miR-103-2/miR-107 (1), miR-743a/miR-871 (1), miR-7002 (1), miR-7211 (1)						LTR@MTB_Mm(-)	LINE/LTR
sidd	chr16:48730724-48730860	.	3' UTR	Gm8670	-	processed_pseudogene	ENSMUSG00000116640.1	ENSMUST00000231404.1	miR-129 (1)	miR-129 (1)					miR-3065 (1), miR-7211 (1)	miR-129 (1), miR-3092/miR-7053 (1), miR-6959 (1), miR-7010/miR-7027 (1), miR-7058 (1), miR-7061 (1), miR-7669 (1)		miR-193b (1)				LINE@L1M2(+), LINE@Lx(-)	LINE/LTR
sidd	chr17:18188356-18188484	.	3' UTR	Vmn2r92	+	protein_coding	ENSMUSG00000091350.2	ENSMUST00000169686.2		miR-216b (1)					miR-376b/miR-376c (1), miR-465a/miR-465b/miR-465c/miR-465d (1), miR-679 (1), miR-490 (1), miR-1897 (1), miR-5624 (1), miR-3547 (1), miR-7052 (1), miR-7074 (1), miR-7232 (1)	miR-141 (1), miR-216b (1), miR-7215 (1), miR-7221 (1), miR-3620 (1), miR-290b (1)						LTR@MTA_Mm-int(+), LTR@MTA_Mm(+)	LINE/LTR
sidd	chr17:18246059-18246252	.	3' UTR	Vmn2r94	-	protein_coding	ENSMUSG00000090417.4	ENSMUST00000172190.3	miR-142 (2), miR-369 (1), miR-374 (1)	miR-23 (1)	miR-122 (1)				miR-126a (1), miR-142a (1), miR-374b (1), miR-3068 (1), miR-6906 (1), miR-6941/miR-7023/miR-7024/miR-7119 (1), miR-7073 (1), miR-3618 (1), miR-12206 (1)	miR-742 (1), miR-5626 (1), miR-7647 (1)	miR-122 (1), miR-574 (1)					LINE@Lx3_Mus(+), LTR@ORR1A3(+)	LINE/LTR
sidd	chr17:20821594-20821718	.	3' UTR	Vmn1r229	+	protein_coding	ENSMUSG00000117148.1	ENSMUST00000076759.2	miR-33 (1)	miR-873 (1), miR-448 (1)	miR-873 (1)		miR-338 (1)		miR-33 (1), miR-3074 (1)	miR-6901 (1)	miR-6901 (1)	miR-3074 (1)				LTR@MTA_Mm(+)	LINE/LTR
sidd	chr17:22620713-22620829	.	3' UTR	Vmn2r112	+	protein_coding	ENSMUSG00000094921.2	ENSMUST00000234882.1		miR-186 (1), miR-325 (1)	miR-365 (1)				miR-203 (1), miR-5134 (1), miR-129b (1)	miR-186 (1), miR-6972 (1)				miR-495 (1)		LINE@L1Md_F2(-), LTR@MuRRS-int(-)	LINE/LTR
sidd	chr17:34066061-34066214	.	3' UTR	H2-Pb	-	unprocessed_pseudogene	ENSMUSG00000092383.2	ENSMUST00000172731.2	miR-339 (1), miR-1197 (1)	miR-128 (1), miR-542 (1)					miR-339 (1), miR-223 (1), miR-539 (1), miR-881 (1), miR-6917 (2), miR-6951 (2), miR-7651 (2)	miR-22 (1), miR-6912 (1), miR-6943 (1), miR-6964 (1), miR-6976/miR-7665 (1), miR-7035 (1), miR-7215 (2), miR-7686 (2), miR-12193 (1), miR-12196 (1)	miR-326/miR-6954 (1), miR-328/miR-6897 (1), miR-7069 (1), miR-12185 (1)		miR-7087 (1)
sidd	chr17:37471449-37471573	.	3' UTR	Olfr109	+	protein_coding	ENSMUSG00000029184.5	ENSMUST00000031086.4	miR-31 (1), miR-182 (1), miR-483 (1)	miR-1/206 (1), miR-379 (1), miR-653 (1)		miR-342 (1)		miR-377 (1)	miR-182 (1), miR-31 (1), miR-496a (1), miR-6903 (1), miR-6994 (1), miR-7052 (1), miR-12205 (1)	miR-539 (1), miR-883b (1), miR-3065 (1), miR-6981 (1), miR-1911 (1)	miR-7674 (1)					LINE@Lx2B2(-), LTR@ERVB7_4-LTR_MM(+)	LINE/LTR
sidd	chr17:46454490-46454605	.	3' UTR	Gm5093	-	processed_pseudogene	ENSMUSG00000091742.2	ENSMUST00000166852.2	miR-495 (1)	miR-329/362 (1)					miR-466a/miR-466e/miR-466p (1), miR-466d/miR-466i (2), miR-466l (2), miR-5129 (1), miR-7006 (1), miR-12192 (1), miR-12200 (1)	miR-483 (1), miR-669b (1), miR-7013 (1), miR-12196 (1)	miR-7115 (1)				dELS (CTCF-bound)@EM10E0642749, dELS@EM10E0642750		cCRE & CTCF
sidd	chr17:56412944-56413083	.	3' UTR	Mir6977	-	miRNA	ENSMUSG00000098339.1	ENSMUST00000184960.1	miR-409 (1)	miR-182 (1)				miR-452 (1)	miR-19a (1), miR-7682 (1), miR-290b (1)	miR-182 (1), miR-511 (1)	miR-6418 (1), miR-7001 (1), miR-7067 (1), miR-7072 (1)				dELS@EM10E0645131		cCRE
sidd	chr17:57145963-57146085	.	3' UTR	Cd70	-	protein_coding	ENSMUSG00000019489.7	ENSMUST00000019633.7	miR-190 (1), miR-185 (1)						miR-185 (1), miR-190a/miR-190b (1), miR-741 (1), miR-669o (1), miR-3068 (1), miR-6950 (1), miR-6983 (1), miR-7012/miR-7057 (1), miR-7652 (1), miR-12201 (1)	miR-148a/miR-148b (1), miR-509 (1), miR-6960/miR-7093 (1), miR-7033 (1)		miR-376b/miR-376c (1)				LTR@RMER10A(-)	LINE/LTR
sidd	chr17:83224961-83225081	.	3' UTR	Pkdcc	+	protein_coding	ENSMUSG00000024247.14	ENSMUST00000170794.7	miR-758 (1)			miR-665 (1)			miR-208a/miR-208b (1), miR-669b (1), miR-421 (1), miR-3068 (1)	miR-153 (1), miR-509 (1), miR-3090 (1), miR-6986 (1), miR-7072 (1)	miR-6950 (1)	miR-7033 (1)			dELS@EM10E0649818		cCRE
sidd	chr17:87745696-87745881	.	3' UTR	Kcnk12	-	protein_coding	ENSMUSG00000050138.8	ENSMUST00000055221.8	miR-185 (1)	miR-495 (1), miR-652 (1)					miR-185 (1), miR-294/miR-292b (1), miR-344/miR-344d-3/miR-344d-1/miR-344b/miR-344c/miR-344g (1), miR-29b-2 (1), miR-7058 (1), miR-7236 (1), miR-7660 (1), miR-12186 (1)	miR-29a (1), miR-470 (1), miR-7214 (1), miR-7234 (1), miR-7652 (1), miR-12200 (1)					dELS@EM10E0651809, dELS (CTCF-bound)@EM10E0651810		cCRE & CTCF
sidd	chr17:88740764-88740900	.	3' UTR	Lhcgr	-	protein_coding	ENSMUSG00000024107.7	ENSMUST00000024916.6	miR-17/20/93/106/519d (1), miR-18 (1), miR-19 (1), miR-142 (1), miR-302abd (1), miR-302c (1)	miR-96/1271 (1), miR-183 (1), miR-544a (1)					miR-142a (1), miR-106a/miR-106b/miR-20a/miR-93/miR-17/miR-20b (1), miR-18a/miR-18b (1), miR-338 (1), miR-467a (1), miR-3112 (1), miR-6994 (1), miR-7214 (1), miR-7234 (1)	miR-126a (1), miR-96/miR-1271 (1), miR-544 (1), miR-6903 (1), miR-7222 (1)	miR-6927/miR-7070 (1)					LINE@Lx2B2(+)	LINE/LTR
sidd	chr18:36017716-36017858	.	3' UTR	Nrg2	-	protein_coding	ENSMUSG00000060275.14	ENSMUST00000239409.1	miR-375 (1), miR-129 (1)	miR-369 (1), miR-374 (1)					miR-129 (1)	miR-153 (1), miR-374b (1), miR-7041 (1)		miR-3081 (1), miR-6959 (1), miR-7094b-2 (1), miR-7240 (1)
sidd	chr18:47087277-47087430	.	3' UTR	Hspe1-rs1	+	protein_coding	ENSMUSG00000117621.1	ENSMUST00000234633.1		miR-203a (2)	miR-335 (1)				miR-302b/miR-302c/miR-302d (1), miR-7215 (1)	miR-92a-2 (1), miR-881 (1), miR-7013 (1), miR-7233 (1), miR-12192 (1), miR-12195 (1)	miR-335 (1)	miR-7218 (1)	miR-505 (1)			LINE@L1_Mus1(-)	LINE/LTR
sidd	chr18:60986345-60986530	.	3' UTR	Camk2a	+	protein_coding	ENSMUSG00000024617.16	ENSMUST00000039904.6	miR-181 (1), miR-452 (1), miR-495 (1), miR-543 (1)	miR-217 (1), miR-142 (1), miR-148/152 (1), miR-340 (1), miR-448 (1)					miR-181a/miR-181b/miR-181c/miR-181d (1), miR-551b (1), miR-653 (1), miR-3065 (1), miR-7214 (1), miR-7234 (1), miR-7681 (1), miR-12184 (1), miR-12200 (1)	miR-1a-1/miR-1a-2 (1), miR-142a (1), miR-340 (1), miR-217 (1), miR-674 (1), miR-883b (1), miR-1b (1), miR-3063 (1), miR-7050 (1)		miR-6939 (1)
sidd	chr18:65213161-65213406	.	3' UTR	Gm29966	+	lincRNA	ENSMUSG00000118017.1	ENSMUST00000235304.1	miR-151a (1), miR-496 (1)	miR-30 (1), miR-122 (1)	miR-129 (1)	miR-485 (1)			miR-1a-1/miR-1a-2 (1), miR-208a/miR-208b (1), miR-29a (1), miR-465a/miR-465b/miR-465c/miR-465d (1), miR-677 (1), miR-6951 (1)	miR-30a/miR-30b/miR-30e/miR-30c/miR-30d/miR-384 (1), miR-153 (1), miR-122 (1), miR-5624 (1), miR-6995 (1), miR-1970b (1)		miR-485 (1), miR-3083 (1), miR-7035 (1), miR-3083b (1)			dELS@EM10E0663989		cCRE
sidd	chr18:80295366-80295499	.	3' UTR	Gm37015	-	TEC	ENSMUSG00000102959.1	ENSMUST00000192763.1		miR-129 (1), miR-490 (1)					miR-664 (1), miR-3112 (1), miR-6907/miR-7019 (1), miR-7033 (1), miR-7049 (1), miR-7661 (1), miR-1191b (1), miR-12186 (1)	miR-129 (1), miR-3058 (1), miR-1955 (1), miR-6950 (1), miR-6972 (1), miR-6982 (1), miR-7011 (1), miR-129b (1)					dELS (CTCF-bound)@EM10E0667580		cCRE & CTCF
sidd	chr19:6535796-6535899	.	3' UTR	Gm14964	-	antisense	ENSMUSG00000052188.6	ENSMUST00000149574.1	miR-204/211 (1), miR-670 (1)	miR-184 (1), miR-186 (1)					miR-137 (1), miR-153 (1), miR-204/miR-211 (1), miR-466l (1), miR-3071 (1), miR-6968 (1), miR-129b (1), miR-12183 (1), miR-12196 (1)	miR-186 (1), miR-598 (1), miR-6925 (2), miR-6946 (1), miR-6991 (1), miR-6999/miR-7054 (1), miR-3569 (1), miR-12201 (1)		miR-1966 (1), miR-3103/miR-6965/miR-7047/miR-7235 (1)
sidd	chr19:43615432-43615531	.	3' UTR	Nkx2-3	+	protein_coding	ENSMUSG00000044220.13	ENSMUST00000057178.10	miR-196 (1), miR-185 (1)			miR-375 (1)			miR-185 (1), miR-196a/miR-196b (1), miR-881 (1), miR-6909 (2), miR-6971 (2), miR-7012/miR-7057 (1), miR-7030/miR-7075/miR-7076 (1), miR-7240 (1), miR-7661 (2)	miR-3059/miR-5616 (1), miR-712 (1), miR-1894 (1), miR-12196 (1)					dELS@EM10E0679322, dELS@EM10E0679323		cCRE
sidd	chr19:45736774-45736910	.	3' UTR	Fgf8	-	protein_coding	ENSMUSG00000025219.13	ENSMUST00000111924.7	miR-140 (1)	miR-22 (1), miR-448 (1)					miR-130a (1), miR-338 (1), miR-5623 (1), miR-6939 (1), miR-7116 (1), miR-7651 (1)	miR-669c (1), miR-669o (1), miR-3064 (1), miR-7044 (1)		miR-3083 (1), miR-6975/miR-7005 (1), miR-6986 (1)		miR-6940 (1)	DNase-H3K4me3@EM10E0680358		cCRE
sidd	chr2:33561065-33561152	.	3' UTR	Gm38011	+	TEC	ENSMUSG00000104403.1	ENSMUST00000193312.1	miR-491 (1)						miR-466a/miR-466e/miR-466p (1), miR-491/miR-7003 (1), miR-466d/miR-466i (1), miR-466l (1), miR-5129 (1), miR-6931 (1), miR-7006 (1), miR-7020 (1), miR-7115 (1), miR-7677 (1), miR-7687 (1)	miR-5622 (1)	miR-666 (1), miR-6917 (1), miR-6983 (1), miR-7651 (1), miR-7676 (1)	miR-7686 (1)
sidd	chr2:33564193-33564331	.	3' UTR	Gm38011	+	TEC	ENSMUSG00000104403.1	ENSMUST00000193312.1		miR-375 (1), miR-136 (1), miR-543 (1)					miR-377/miR-672 (1), miR-1843a (1), miR-147 (1), miR-664 (1), miR-1843b (1), miR-7661 (7)	miR-130a (1), miR-136 (1), miR-1930 (1), miR-6941/miR-7023/miR-7024/miR-7119 (1), miR-7073 (1), miR-7118 (1), miR-129b (1), miR-12185 (1)	miR-7687 (1)
sidd	chr2:35730032-35730203	.	3' UTR	Dab2ip	+	protein_coding	ENSMUSG00000026883.17	ENSMUST00000112983.7	miR-19 (1), miR-130/301/454 (1), miR-493 (1)	miR-129 (1), miR-188 (1), miR-493 (1), miR-582 (1)					miR-493 (1), miR-7673 (1)	miR-129 (1), miR-188 (1), miR-700 (1), miR-493 (1), miR-582 (1), miR-7240 (1)					dELS (CTCF-bound)@EM10E0693386, dELS (CTCF-bound)@EM10E0693387		cCRE & CTCF
sidd	chr2:71543382-71543602	.	3' UTR	Dlx2	-	protein_coding	ENSMUSG00000023391.8	ENSMUST00000024159.7	miR-216b (1), miR-330 (1)	miR-122 (1), miR-203a (1), miR-218 (1), miR-409 (1)	miR-504 (1)				miR-222 (1), miR-216b (1), miR-551b (1), miR-883b (1), miR-3092/miR-7053 (1), miR-5624 (1), miR-7073 (1), miR-7241 (1)	miR-122 (1), miR-300 (1), miR-29a (1), miR-338 (1), miR-218 (1), miR-574 (1), miR-466d/miR-466i (1), miR-1b (1), miR-3085 (1), miR-466n (1), miR-7013 (1), miR-7234 (2), miR-12185 (1)	miR-221 (1)	miR-6990/miR-7032 (1)			dELS@EM10E0698669, dELS@EM10E0698670		cCRE
sidd	chr2:88318867-88318984	.	3' UTR	Olfr1174	-	protein_coding	ENSMUSG00000080713.3	ENSMUST00000213348.1	miR-495 (3)	miR-499 (1)					miR-7092 (1), miR-12200 (3)	miR-669b (1), miR-499 (1), miR-1933 (1)						LTR@ORR1A1-int(-), LTR@ORR1A1(-), LTR@ORR1A1(-)	LINE/LTR
sidd	chr2:92953971-92954096	.	3' UTR	Syt13	+	protein_coding	ENSMUSG00000027220.2	ENSMUST00000028648.2	miR-140 (1), miR-582 (1)	miR-140 (1), miR-296 (1)					miR-140 (1), miR-203 (1), miR-582 (1), miR-3063 (1)	miR-3067 (1), miR-7017 (1)
sidd	chr2:92985653-92985730	.	3' UTR	4631405J19Rik	+	antisense	ENSMUSG00000075027.10	ENSMUST00000111270.7		miR-138 (1), miR-143 (1)					miR-130b (1), miR-3092/miR-7053 (1), miR-7073 (1), miR-7211 (1)	miR-138 (1), miR-3092/miR-7053 (1), miR-6927/miR-7070 (1)	miR-1894 (1)	miR-6971 (1)			dELS@EM10E0702923		cCRE
sidd	chr2:111933305-111933430	.	3' UTR	Gm13928	+	processed_pseudogene	ENSMUSG00000081069.1	ENSMUST00000120326.1		miR-128 (1), miR-203a (1), miR-185 (1)					miR-27a (1), miR-331/miR-6973b (1), miR-7242 (1)	miR-185 (1), miR-365-1/miR-365-2 (1), miR-463 (1), miR-3082 (1), miR-6941/miR-7023/miR-7024/miR-7119 (1), miR-7012/miR-7057 (1)		miR-6926/miR-7055 (1), miR-6941/miR-7023/miR-7024/miR-7119 (1), miR-7085 (1)		miR-7000 (1)		LINE@L1Md_F2(+), LINE@L1Md_F2(-)	LINE/LTR
sidd	chr2:112005747-112005878	.	3' UTR	Olfr1310	-	protein_coding	ENSMUSG00000108827.3	ENSMUST00000207169.1	miR-203a (1)	miR-143 (1), miR-670 (1)					miR-881 (2), miR-1199 (1), miR-7010/miR-7027 (1), miR-7661 (1), miR-12187 (1)	miR-130a (1), miR-880 (1), miR-3071 (1)	miR-881 (1), miR-193b (1), miR-6930 (1)		miR-881 (1)			LINE@L1_Mus4(+), LTR@RLTR31D_MM(+)	LINE/LTR
sidd	chr2:152094773-152094868	.	3' UTR	Srxn1	+	protein_coding	ENSMUSG00000032802.8	ENSMUST00000041500.7	miR-216b (1), miR-296 (1)						miR-296 (1), miR-223 (1), miR-216b (1), miR-6951 (1), miR-7001 (1), miR-7002 (1), miR-7226 (1), miR-7685 (1)	miR-7646 (1), miR-7653 (1)	miR-7002 (1)	miR-671 (1), miR-7118 (1)		miR-7231 (1)	dELS@EM10E0713892		cCRE
sidd	chr2:152634896-152635036	.	3' UTR	Rem1	+	protein_coding	ENSMUSG00000000359.3	ENSMUST00000000369.3		miR-10 (1)					miR-698/miR-7078 (1), miR-6945 (1), miR-7669 (1), miR-129b (1)	miR-10b/miR-10a (1), miR-489 (1), miR-669b (1), miR-7026 (1), miR-7031 (1), miR-7226 (1), miR-7661 (1)
sidd	chr2:156763041-156763158	.	3' UTR	Myl9	+	protein_coding	ENSMUSG00000067818.6	ENSMUST00000088552.6	miR-154 (1)						miR-154 (1), miR-294/miR-292b (1), miR-3090 (1), miR-7013 (1), miR-7213 (1), miR-7242 (1)	miR-152 (1), miR-1249 (1), miR-693 (1), miR-574 (1), miR-3072 (1), miR-3092/miR-7053 (1), miR-12187 (1)	miR-6920 (1)				dELS@EM10E0715700		cCRE
sidd	chr2:163323220-163323384	.	3' UTR	Jph2	-	protein_coding	ENSMUSG00000017817.11	ENSMUST00000017961.10	miR-96/1271 (1), miR-452 (1), miR-491 (1)	miR-455 (1)					miR-96/miR-1271 (1), miR-491/miR-7003 (1), miR-5129 (1), miR-6913 (1), miR-7094-1 (1), miR-7116 (1), miR-7661 (1)	miR-200b/miR-200a (1), miR-455 (1), miR-1894 (1), miR-6994 (1), miR-7236 (1), miR-290b (1)
sidd	chr2:164389369-164389479	.	3' UTR	Rbpjl	+	protein_coding	ENSMUSG00000017007.9	ENSMUST00000017151.1		miR-137 (1), miR-876 (1)	miR-338 (1)				miR-693 (1), miR-3065 (1), miR-7065 (1)	miR-876 (1), miR-7223 (1), miR-7234 (1)		miR-7230 (1)			dELS (CTCF-bound)@EM10E0717807, dELS (CTCF-bound)@EM10E0717808, dELS (CTCF-bound)@EM10E0717809		cCRE & CTCF
sidd	chr2:169912910-169913004	.	3' UTR	AY702102	-	TEC	ENSMUSG00000103935.1	ENSMUST00000194651.1		miR-338 (1)					miR-206 (1), miR-298 (1), miR-539 (1), miR-551b (1), miR-883a (1), miR-669k (1), miR-6969 (1)	miR-3058 (1), miR-693 (1)	miR-7064 (1)				dELS@EM10E0720738		cCRE
sidd	chr2:173778244-173778463	.	3' UTR	Gm18917	+	processed_pseudogene	ENSMUSG00000118399.1	ENSMUST00000238291.1	miR-186 (1), miR-431 (1)	miR-31 (1), miR-539 (1)					miR-186 (1), miR-431 (1), miR-367 (1), miR-511 (1), miR-3092/miR-7053 (1), miR-3109 (1), miR-6906 (1), miR-7231 (1)	miR-31 (1), miR-466h/miR-669m/miR-466m (2), miR-466d/miR-466i (2), miR-466l (2), miR-669k (1), miR-669h (1), miR-1981 (1), miR-466n (2), miR-5626 (1), miR-7030/miR-7075/miR-7076 (1), miR-7092 (1), miR-7211 (1)	miR-7087 (1)	miR-1247 (1)
sidd	chr2:175166664-175166834	.	3' UTR	Gm14443	-	protein_coding	ENSMUSG00000078902.3	ENSMUST00000109054.2	miR-329/362 (1)						miR-501 (2), miR-3078 (1), miR-7041 (1), miR-7221 (1)	miR-365-1/miR-365-2 (1), miR-376b/miR-376c (1), miR-679 (1), miR-1897 (1), miR-3084 (1), miR-5624 (1), miR-6994 (1)	miR-9769 (1)					LTR@MTA_Mm(-), LTR@MTA_Mm-int(-)	LINE/LTR
sidd	chr2:181075891-181076003	.	3' UTR	Chrna4	-	protein_coding	ENSMUSG00000027577.14	ENSMUST00000067120.13	miR-17/20/93/106/519d (1), miR-19 (1), miR-130/301/454 (1)	miR-205 (1), miR-186 (1), miR-532 (1)					miR-106a/miR-106b/miR-20a/miR-93/miR-17/miR-20b (1), miR-350 (1), miR-3057 (1), miR-7092 (1), miR-7652 (1)	miR-186 (1), miR-205 (1), miR-468 (1), miR-532 (1), miR-367 (1), miR-511 (1)	miR-7118 (1), miR-7231 (1)	miR-5626 (1)
sidd	chr4:63115582-63115818	.	3' UTR	Ambp	-	protein_coding	ENSMUSG00000028356.4	ENSMUST00000030041.4	miR-216a (1)	miR-346 (1)	miR-149 (1), miR-504 (1)				miR-329 (1), miR-216a (1), miR-221 (1), miR-3475 (1), miR-1964 (1), miR-3064 (1), miR-3078 (1), miR-1843b (1), miR-5134 (1), miR-6972 (1), miR-6981 (1), miR-7012/miR-7057 (1)	miR-346 (1), miR-452 (1), miR-883a (1), miR-6903 (1)	miR-149 (1)	miR-505 (1), miR-6990/miR-7032 (1)
sidd	chr4:104816157-104816347	.	3' UTR	Gm17662	+	protein_coding	ENSMUSG00000095386.1	ENSMUST00000179793.1	miR-193 (1), miR-490 (1), miR-151a (1), miR-330 (1), miR-495 (1)	miR-23 (1), miR-142 (1), miR-369 (1), miR-421 (1), miR-655 (1)					miR-297a/miR-297b/miR-297c (1), miR-330 (1), miR-669c (1), miR-878 (1), miR-3090 (1), miR-3105 (1), miR-3572 (1), miR-6982 (1), miR-6983 (1), miR-7073 (1), miR-12200 (1)	miR-551b (1), miR-669b (1), miR-1199 (1), miR-374c (1), miR-7025/miR-7220 (1), miR-7064 (1), miR-7090 (1), miR-1970c (1)		miR-7226 (1)				LTR@MTD(+)	LINE/LTR
sidd	chr4:112167997-112168133	.	3' UTR	Gm12815	-	processed_pseudogene	ENSMUSG00000082638.1	ENSMUST00000121737.1	miR-146 (1), miR-203a (2)	miR-494 (1)					miR-146a/miR-146b (1), miR-669d (1), miR-1198 (1), miR-6903 (1), miR-6928 (1), miR-7684 (1)	miR-376b/miR-376c (1)	miR-7233 (1)					LINE@Lx(+), LINE@Lx5c(+), LINE@Lx8b(+)	LINE/LTR
sidd	chr4:117926236-117926323	.	3' UTR	Artn	-	protein_coding	ENSMUSG00000028539.14	ENSMUST00000097913.8		miR-328 (1)					miR-1934 (1), miR-5104b (1), miR-3083b (1)	miR-300 (1), miR-6904/miR-6914 (1), miR-6975/miR-7005 (1), miR-7231 (1), miR-12179 (1)	miR-6996 (1)	miR-6992 (1)			dELS@EM10E0766149		cCRE
sidd	chr4:119248297-119248424	.	3' UTR	Cldn19	+	protein_coding	ENSMUSG00000066058.11	ENSMUST00000084309.11	miR-140 (1), miR-186 (1), miR-503 (1)	miR-9 (1), miR-495 (1)	miR-22 (1)	miR-22 (1)			miR-140 (1), miR-186 (1), miR-503 (1), miR-668/miR-467e (1), miR-881 (1), miR-6945 (1), miR-7646 (1)	miR-9 (1), miR-410/miR-494 (1), miR-470 (1), miR-1955 (1), miR-5615 (1), miR-5617 (1), miR-12200 (1)	miR-1968 (1), miR-5623 (1), miR-6939 (1), miR-1258 (1)	miR-1968 (1), miR-5623 (1)			dELS@EM10E0766686		cCRE
sidd	chr4:120267056-120267142	.	3' UTR	Foxo6	-	protein_coding	ENSMUSG00000052135.8	ENSMUST00000102656.3		miR-33 (1), miR-615 (1)					miR-700 (1), miR-676 (1)	miR-33 (1)		miR-6930 (1), miR-7006 (1)		miR-6931 (1)
sidd	chr4:137296849-137297041	.	3' UTR	Wnt4	+	protein_coding	ENSMUSG00000036856.4	ENSMUST00000045747.4		miR-182 (1)					miR-1264 (1), miR-6951 (1), miR-7661 (11)	miR-182 (1), miR-547 (1), miR-1224 (1), miR-496a (1)	miR-1306 (1)	miR-12185 (1)
sidd	chr4:140026792-140026976	.	3' UTR	Klhdc7a	-	protein_coding	ENSMUSG00000078234.6	ENSMUST00000105031.3	miR-491 (1)	miR-15/16/195/424/497 (1), miR-328 (1), miR-495 (1), miR-670 (1)					miR-92a-2 (1), miR-671 (1), miR-491/miR-7003 (1), miR-3092/miR-7053 (1), miR-6925 (1), miR-7231 (1)	miR-15b/miR-195a/miR-15a/miR-16/miR-322/miR-497a (1), miR-325 (1), miR-669e (1), miR-6902 (1), miR-7002 (1), miR-7680 (1), miR-12200 (1)						LTR@MLT1G(+)	LINE/LTR
sidd	chr4:141015919-141016004	.	3' UTR	Mfap2	+	protein_coding	ENSMUSG00000060572.17	ENSMUST00000071977.8							miR-1306 (1), miR-6987 (1), miR-7226 (1)	miR-132 (1), miR-323 (1), miR-6904/miR-6914 (1), miR-7029 (1), miR-203b (1)		miR-6968 (1), miR-7069 (1), miR-7117/miR-7212 (1)
sidd	chr4:141016623-141016750	.	3' UTR	Mfap2	+	protein_coding	ENSMUSG00000060572.17	ENSMUST00000071977.8	miR-330 (1), miR-381 (1), miR-505 (1), miR-1193 (2)	miR-129 (1), miR-218 (1), miR-409 (1)		miR-489 (1)			miR-370 (2), miR-1966 (1), miR-3103/miR-6965/miR-7047/miR-7235 (1), miR-7678 (1)	miR-218 (1), miR-679 (1), miR-6951 (1), miR-7214 (1), miR-7216 (1), miR-7234 (1), miR-7240 (1), miR-7673 (1), miR-129b (1), miR-7681 (1)	miR-702/miR-3102 (1)			miR-295 (1)
sidd	chr4:154895454-154895565	.	3' UTR	Prxl2b	-	protein_coding	ENSMUSG00000029059.9	ENSMUST00000030935.9	miR-493 (1)						miR-547 (1), miR-669b (1), miR-493 (1), miR-466d/miR-466i (1), miR-3068 (1), miR-3094 (1), miR-6909 (1), miR-6941/miR-7023/miR-7024/miR-7119 (1), miR-6971 (1), miR-7030/miR-7075/miR-7076 (1), miR-12185 (1)	miR-127 (1), miR-693 (1), miR-5627 (1), miR-6988 (1), miR-7240 (1)	miR-6968 (1), miR-7686 (1)	miR-6917 (1), miR-6983 (1)		miR-6939 (1)	CTCF-only (CTCF-bound)@EM10E0779931, dELS@EM10E0779932		cCRE & CTCF
sidd	chr4:155156358-155156486	.	3' UTR	Ski	-	protein_coding	ENSMUSG00000029050.15	ENSMUST00000084103.9	miR-17/20/93/106/519d (1), miR-155 (1), miR-495 (1)	miR-103/107 (1)		miR-485 (1)			miR-152 (1), miR-155 (1), miR-143 (1), miR-106a/miR-106b/miR-20a/miR-93/miR-17/miR-20b (1), miR-350 (1), miR-669b (1), miR-3065 (2), miR-6983 (1), miR-12200 (1)	miR-465a/miR-465b/miR-465c/miR-465d (1), miR-669b (1), miR-6951 (1), miR-7680 (1)		miR-485 (1), miR-7068 (1)		miR-6918 (1)
sidd	chr4:156166389-156166489	.	3' UTR	Agrn	-	protein_coding	ENSMUSG00000041936.18	ENSMUST00000071248.11	miR-455 (1)	miR-22 (1)					miR-143 (1), miR-1249 (1), miR-5623 (1), miR-6976/miR-7665 (1), miR-7037 (1), miR-7041 (1), miR-7664 (1)	miR-7673 (1)		miR-7230 (1)
sidd	chr5:24419159-24419243	.	3' UTR	Cdk5	-	protein_coding	ENSMUSG00000028969.10	ENSMUST00000198990.1	miR-142 (1)			miR-760 (1)			miR-142a (1), miR-1249 (1), miR-679 (1), miR-505 (1), miR-1943/miR-6967/miR-7016 (1), miR-3103/miR-6965/miR-7047/miR-7235 (1), miR-6903 (1), miR-7010/miR-7027 (1), miR-7041 (1), miR-7052 (1)	miR-92a-2 (1), miR-6931 (1), miR-6952 (1), miR-6964 (1), miR-7004 (1), miR-7211 (2), miR-7227 (1), miR-12192 (1)
sidd	chr5:24482192-24482349	.	3' UTR	Agap3	+	protein_coding	ENSMUSG00000023353.14	ENSMUST00000199856.1	miR-190 (1), miR-455 (1), miR-452 (1), miR-744 (1)	miR-182 (1), miR-186 (1)					miR-190a/miR-190b (1), miR-27a (1), miR-210 (1), miR-744 (1), miR-455 (1), miR-450b (1), miR-3065 (1), miR-7083 (1), miR-7677 (1)	miR-182 (1), miR-186 (1), miR-147 (1), miR-1306 (1), miR-3544 (1), miR-5622 (1), miR-6983 (1), miR-7010/miR-7027 (1), miR-129b (1), miR-12201 (1)		miR-667 (1), miR-6923 (1)		miR-3087 (1)
sidd	chr5:27727449-27727568	.	3' UTR	Paxip1	-	protein_coding	ENSMUSG00000002221.11	ENSMUST00000002291.11	miR-136 (1)			miR-873 (1)			miR-136 (1), miR-1930 (1), miR-7219 (1), miR-7237 (1)	miR-1843a (1), miR-702/miR-3102 (1), miR-505 (1), miR-490 (1), miR-3109 (1), miR-6982 (1)	miR-542/miR-6966 (1), miR-3074 (1)	miR-6901 (1)				LTR@MTB_Mm(-)	LINE/LTR
sidd	chr5:34004973-34005105	.	3' UTR	Nat8l	+	protein_coding	ENSMUSG00000048142.9	ENSMUST00000056355.8	miR-299 (1)	miR-137 (1)					miR-297a/miR-297b/miR-297c (1), miR-299a (1), miR-193b (1), miR-669k (1), miR-299b (1), miR-6917 (1), miR-6951 (1), miR-6988 (1), miR-7688 (1)	miR-141 (1), miR-3106 (1), miR-700 (1), miR-6932 (1), miR-7686 (1)	miR-6938 (1), miR-6950 (1)	miR-7033 (1)
sidd	chr5:101658797-101658951	.	3' UTR	Nkx6-1	-	protein_coding	ENSMUSG00000035187.10	ENSMUST00000044125.10	miR-142 (1), miR-376c (1), miR-421 (1)	miR-340 (1)					miR-142a (1), miR-302a (1), miR-742 (1), miR-872 (1), miR-1188 (1), miR-7215 (1)	miR-340 (1), miR-700 (1), miR-653 (1), miR-3084 (1), miR-129b (1)	miR-341 (1), miR-7088 (1)				dELS@EM10E0795214, dELS@EM10E0795215		cCRE
sidd	chr5:109212810-109212971	.	3' UTR	Vmn2r14	-	protein_coding	ENSMUSG00000091059.2	ENSMUST00000170341.2	miR-9 (1), miR-203a (2), miR-186 (1), miR-374 (3)	miR-374 (1)					miR-9 (1), miR-186 (1), miR-374b (3), miR-676 (1), miR-1966 (1), miR-7223 (1)	miR-126a (2), miR-374b (1)	miR-6971 (1), miR-6980 (1)					LINE@L1_Mus2(+)	LINE/LTR
sidd	chr5:109369735-109369875	.	3' UTR	Gm7171	+	translated_unprocessed_pseudogene	ENSMUSG00000093663.1	ENSMUST00000177413.1	miR-339 (1), miR-409 (1)	miR-182 (1), miR-218 (1)					miR-339 (1), miR-551b (1), miR-679 (1)	miR-182 (1), miR-218 (1), miR-1249 (1), miR-1943/miR-6967/miR-7016 (1), miR-3103/miR-6965/miR-7047/miR-7235 (1), miR-6912 (1), miR-6929 (1), miR-6976/miR-7665 (1), miR-7651 (1)	miR-1930 (1)	miR-1843a (1)		miR-3106 (1)		LTR@MTD(+), LINE@Lx2B(-)	LINE/LTR
sidd	chr5:110362725-110362862	.	3' UTR	Lrcol1	+	protein_coding	ENSMUSG00000072754.9	ENSMUST00000100924.4							miR-7026 (1), miR-290b (1)	miR-669b (1), miR-450b (1), miR-6516 (1), miR-6951 (1)	miR-295 (1), miR-3092/miR-7053 (1), miR-7073 (1)				DNase-H3K4me3 (CTCF-bound)@EM10E0797450		cCRE & CTCF
sidd	chr5:111454830-111454951	.	3' UTR	Gm43119	+	TEC	ENSMUSG00000106560.1	ENSMUST00000196957.1	miR-183 (1)				miR-423 (1)		miR-338 (1), miR-880 (1), miR-7004 (1), miR-7018 (1), miR-7215 (1), miR-129b (1), miR-1258 (1), miR-9768 (1)	miR-3058 (1), miR-5624 (1), miR-7060 (1), miR-7661 (2)	miR-665 (1), miR-6955 (1)	miR-7062 (1)	miR-423/miR-6921 (1), miR-7061 (1)
sidd	chr5:118061807-118061890	.	3' UTR	Gm9754	+	antisense	ENSMUSG00000029360.3	ENSMUST00000031305.3	miR-324 (1)	miR-329/362 (1)					miR-324 (1), miR-466d/miR-466i (1), miR-3108 (1), miR-5626 (1), miR-7044 (1), miR-12186 (1)		miR-5132 (1), miR-6964 (1), miR-12192 (1)	miR-6987 (1)
sidd	chr5:139548071-139548210	.	3' UTR	Uncx	+	protein_coding	ENSMUSG00000029546.12	ENSMUST00000174792.1	miR-330 (1)	miR-129 (1)					miR-330 (1), miR-3101 (1)	miR-129 (1), miR-669b (1), miR-466d/miR-466i (1), miR-466l (1), miR-6918 (1), miR-7678 (1)	miR-7242 (1)	miR-466d/miR-466i (1), miR-466l (1)		miR-466l (1)	dELS@EM10E0808522		cCRE
sidd	chr5:142212201-142212353	.	3' UTR	Gm26970	+	processed_pseudogene	ENSMUSG00000097947.1	ENSMUST00000182990.1		miR-219 (1), miR-361 (1)	miR-135 (1)				miR-200b/miR-200a (1), miR-429 (1), miR-6899 (1), miR-6999/miR-7054 (1)	miR-101a (1), miR-126a (1), miR-184 (1), miR-148a/miR-148b (1), miR-219a (1), miR-361 (1), miR-509 (1), miR-5617 (1)	miR-135a/miR-135b (1)		miR-483 (1)
sidd	chr5:142972719-142972817	.	3' UTR	Fscn1	+	protein_coding	ENSMUSG00000029581.14	ENSMUST00000198017.4	miR-203a (1), miR-331 (1), miR-488 (1)	miR-200bc/429 (1), miR-802 (1), miR-421 (1)	miR-874 (1)				miR-653 (1), miR-3544 (1)	miR-153 (1), miR-29a (1), miR-344/miR-344d-3/miR-344d-1/miR-344b/miR-344c/miR-344g (1), miR-802 (1), miR-7680 (1)		miR-3087 (1), miR-3092/miR-7053 (1), miR-7073 (1)
sidd	chr6:30655389-30655503	.	3' UTR	Cpa1	+	protein_coding	ENSMUSG00000054446.8	ENSMUST00000031806.9	miR-30 (1)	miR-136 (1)	miR-141/200a (1)	miR-199 (1)			miR-30a/miR-30b/miR-30e/miR-30c/miR-30d/miR-384 (1), miR-1843a (1), miR-6997 (1), miR-3083b (1)	miR-136 (1), miR-543 (1), miR-1930 (1), miR-7007 (1), miR-7660 (1), miR-7661 (1)		miR-199a/miR-199b (1)
sidd	chr6:55497330-55497426	.	3' UTR	Gm44352	+	miRNA	ENSMUSG00000104746.1	ENSMUST00000196358.1	miR-190 (1)	miR-24 (1), miR-140 (1), miR-185 (1)					miR-190a/miR-190b (1), miR-295 (1), miR-543 (1), miR-674 (1), miR-495 (1), miR-1894 (1), miR-5626 (1), miR-203b (1)	miR-185 (1), miR-223 (1), miR-92a-1 (1), miR-3072 (1), miR-3094 (1), miR-6951 (1), miR-6971 (1), miR-6980 (1), miR-7066 (1), miR-7242 (1), miR-7674 (1), miR-12185 (1)
sidd	chr6:57758260-57758388	.	3' UTR	Lancl2	+	protein_coding	ENSMUSG00000062190.12	ENSMUST00000050077.14	miR-203a (2)	miR-9 (1)					miR-1897 (1), miR-6903 (1), miR-6906 (1), miR-6916/miR-6942 (1), miR-6959 (1), miR-7010/miR-7027 (1), miR-7661 (1), miR-12187 (1)	miR-29b-1 (1), miR-9 (1), miR-29b-2 (1)	miR-3544 (1), miR-7010/miR-7027 (1)	miR-3078 (1)				LINE@L1_Mus3(+), LTR@MTC(-)	LINE/LTR
sidd	chr6:88826452-88826559	.	3' UTR	Abtb1	-	protein_coding	ENSMUSG00000030083.11	ENSMUST00000032169.7			miR-1193 (1)				miR-698/miR-7078 (1), miR-3078 (1), miR-5627 (1), miR-6918 (1), miR-6981 (1), miR-7081 (1), miR-12178 (1)	miR-465a/miR-465b/miR-465c/miR-465d (1)	miR-370 (1), miR-5619 (1)				dELS (CTCF-bound)@EM10E0826893		cCRE & CTCF
sidd	chr6:113170366-113170481	.	3' UTR	Lhfpl4	-	protein_coding	ENSMUSG00000042873.11	ENSMUST00000162280.1							miR-1306 (1), miR-3065 (2)	miR-669b (1), miR-881 (1), miR-1941 (1), miR-3103/miR-6965/miR-7047/miR-7235 (1)		miR-5134 (1), miR-6969 (1), miR-6769b (1)
sidd	chr6:113748228-113748332	.	3' UTR	Sec13	-	protein_coding	ENSMUSG00000030298.10	ENSMUST00000032440.5							miR-126a (1), miR-130a (1), miR-700 (1), miR-1964 (1), miR-3544 (1), miR-6940 (1), miR-7010/miR-7027 (1)	miR-6969 (1)	miR-3075 (1)	miR-7009 (1)			dELS (CTCF-bound)@EM10E0831520		cCRE & CTCF
sidd	chr6:115926455-115926613	.	3' UTR	Rho	+	protein_coding	ENSMUSG00000030324.8	ENSMUST00000032471.8	miR-29 (1), miR-140 (1), miR-665 (1)	miR-129 (1), miR-194 (1), miR-203a (1)					miR-124 (1), miR-483 (1), miR-3106 (1), miR-669d (1), miR-1198 (1), miR-1964 (1), miR-7050 (1), miR-7051 (1), miR-7074 (1), miR-7118 (1)	miR-194 (1), miR-466a/miR-466e/miR-466p (1), miR-509 (1), miR-466d/miR-466i (1), miR-466l (1), miR-6939 (1), miR-7678 (1)	miR-7048 (1)				dELS@EM10E0832334		cCRE
sidd	chr6:116687152-116687324	.	3' UTR	Rassf4	-	protein_coding	ENSMUSG00000042129.8	ENSMUST00000035842.6	miR-217 (1), miR-30 (2), miR-221/222 (2), miR-371/290 (1), miR-448 (1)	miR-202 (1)					miR-30a/miR-30b/miR-30e/miR-30c/miR-30d/miR-384 (2), miR-187 (2), miR-290a/miR-292a/miR-293 (1), miR-217 (1), miR-671 (1), miR-3475 (1), miR-3079 (1), miR-3544 (2), miR-12205 (1)	miR-202 (1), miR-147 (1), miR-344e/miR-344h (1), miR-299b (2), miR-6951 (1), miR-12196 (2)						LTR@MERVL-int(+)	LINE/LTR
sidd	chr6:119433252-119433374	.	3' UTR	Adipor2	-	protein_coding	ENSMUSG00000030168.13	ENSMUST00000032272.12	miR-374 (1)						miR-25 (1), miR-465a/miR-465b/miR-465c/miR-465d (1), miR-374b (1), miR-3059/miR-5616 (1), miR-6977 (1), miR-7086 (1)	miR-3109 (2), miR-6906 (2), miR-6925 (1), miR-7240 (1), miR-7646 (1)		miR-27b (1)
sidd	chr6:127963837-127964002	.	3' UTR	Gm15870	-	antisense	ENSMUSG00000085813.1	ENSMUST00000132657.1	miR-371/290 (1), miR-505 (1)		miR-140 (1)				miR-290a/miR-292a/miR-293 (1), miR-551b (1), miR-652 (1), miR-7001 (1), miR-7026 (1), miR-7031 (1), miR-7061 (1), miR-7218 (1)	miR-29a (1), miR-6537 (1), miR-7668 (1)	miR-7033 (1)	miR-6950 (1)		miR-698/miR-7078 (1)
sidd	chr7:12572519-12572668	.	3' UTR	Gm45475	+	processed_pseudogene	ENSMUSG00000110022.1	ENSMUST00000209381.1	miR-181 (1), miR-203a (1)						miR-181a/miR-181b/miR-181c/miR-181d (1), miR-463 (1), miR-743a/miR-871 (1), miR-669d (1), miR-3092/miR-7053 (1), miR-6980 (1), miR-7231 (1), miR-7670 (1)	miR-331/miR-6973b (1), miR-377/miR-672 (1), miR-669a/miR-669f/miR-669l/miR-669p (1), miR-3071 (1), miR-1912 (1), miR-6951 (1)	miR-698/miR-7078 (1)					LINE@L1Md_F2(+), LTR@RLTR13B4(+)	LINE/LTR
sidd	chr7:14557758-14557899	.	3' UTR	Vmn1r90	-	protein_coding	ENSMUSG00000100586.2	ENSMUST00000185220.2	miR-129 (1), miR-382 (1), miR-409 (1), miR-653 (1)	miR-203a (2), miR-154 (1)					miR-29b-1 (1), miR-129 (1), miR-29b-2 (1), miR-409 (1), miR-712 (1), miR-3090 (1), miR-7211 (1)	miR-154 (1), miR-3092/miR-7053 (1), miR-6994 (1), miR-7049 (1), miR-12205 (1)	miR-3075 (1), miR-7213 (1)	miR-7030/miR-7075/miR-7076 (1), miR-7072 (1)	miR-3090 (1)	miR-12187 (1)		LINE@L1_Mus3(-), LINE@Lx5c(-), LINE@L1_Mus3(-)	LINE/LTR
sidd	chr7:25244032-25244104	.	3' UTR	Gsk3a	-	protein_coding	ENSMUSG00000057177.12	ENSMUST00000108411.1	miR-299 (1)	miR-204/211 (1)			miR-330 (1)		miR-1943/miR-6967/miR-7016 (1), miR-5129 (1), miR-6929 (2), miR-6941/miR-7023/miR-7024/miR-7119 (1), miR-6946 (1), miR-6971 (1), miR-7030/miR-7075/miR-7076 (1)	miR-204/miR-211 (1), miR-698/miR-7078 (1), miR-7014 (1), miR-7046 (1), miR-12196 (1)	miR-1231/miR-6905 (1), miR-7081 (1)		miR-330 (1), miR-7001 (1)
sidd	chr7:44602054-44602146	.	3' UTR	Gm44832	-	antisense	ENSMUSG00000108832.1	ENSMUST00000208849.1		miR-325 (1), miR-448 (1)	miR-28/708 (1)				miR-3083 (1), miR-3092/miR-7053 (1), miR-6940 (1), miR-6975/miR-7005 (1), miR-6995 (1), miR-7010/miR-7027 (1), miR-7035 (1), miR-7231 (1), miR-7688 (1)	miR-130a (1), miR-5618 (1), miR-7006 (1), miR-7115 (1), miR-7211 (1), miR-7221 (1)	miR-28a/miR-708 (1)		miR-665 (1)
sidd	chr7:44604033-44604141	.	3' UTR	Gm44832	-	antisense	ENSMUSG00000108832.1	ENSMUST00000208849.1	miR-129 (1), miR-145 (1)	miR-190 (1), miR-423 (1)					miR-145a (1), miR-129 (1), miR-208a/miR-208b (1), miR-3618 (1)	miR-190a/miR-190b (1), miR-208a/miR-208b (1), miR-376b/miR-376c (1), miR-423/miR-6921 (1), miR-669b (1), miR-3081 (1), miR-6953 (1), miR-7056 (1), miR-7094b-2 (1), miR-7216 (1), miR-7240 (1)		miR-3092/miR-7053 (1), miR-6418 (1), miR-6941/miR-7023/miR-7024/miR-7119 (1), miR-7067 (1), miR-12185 (1)			dELS@EM10E0847861, dELS (CTCF-bound)@EM10E0847862		cCRE & CTCF
sidd	chr7:85397791-85397962	.	3' UTR	Vmn2r69	-	protein_coding	ENSMUSG00000091006.3	ENSMUST00000171213.2	miR-182 (1), miR-382 (1)						miR-182 (1), miR-19a (1), miR-463 (1), miR-6941/miR-7023/miR-7024/miR-7119 (1), miR-6971 (1), miR-7061 (1), miR-12206 (1)	miR-331/miR-6973b (1), miR-880 (1), miR-3071 (1), miR-1912 (1)						LINE@L1_Mus4(+)	LINE/LTR
sidd	chr7:85854795-85854936	.	3' UTR	Vmn2r73	-	protein_coding	ENSMUSG00000070458.5	ENSMUST00000077478.7	miR-154 (1), miR-374 (1), miR-433 (1)	miR-143 (1)	miR-22 (1)				miR-374b (1), miR-3092/miR-7053 (1), miR-3094 (1), miR-6941/miR-7023/miR-7024/miR-7119 (1), miR-7073 (1), miR-12185 (1)	miR-126a (3), miR-7211 (1)	miR-3082 (1)	miR-1968 (1), miR-5623 (1)		miR-6939 (1)		LINE@L1_Mus1(+), LTR@RMER15(+), LINE@L1_Mm(+)	LINE/LTR
sidd	chr7:99812031-99812143	.	3' UTR	Neu3	-	protein_coding	ENSMUSG00000035239.6	ENSMUST00000036331.6	miR-101 (1), miR-495 (2)					miR-532 (1)	miR-187 (1), miR-12200 (2)	miR-466d/miR-466i (1), miR-466l (1), miR-669e (1)		miR-511 (1)		miR-532 (1)		LTR@RLTR22_Mur(-), LTR@RLTR22_Mur(-)	LINE/LTR
sidd	chr7:109138559-109138683	.	3' UTR	Gm44781	+	antisense	ENSMUSG00000109107.1	ENSMUST00000208480.1	miR-181 (1), miR-494 (1), miR-543 (1)	miR-24 (1), miR-203a (1), miR-486 (1)	miR-455 (1)	miR-33 (1), miR-217 (1)			miR-181a/miR-181b/miR-181c/miR-181d (1), miR-147 (1), miR-7007 (1), miR-7116 (1), miR-1258 (1)	miR-486a/miR-486b (1), miR-539 (1), miR-3100 (1), miR-7000 (1), miR-7059 (1), miR-126b (1)	miR-874 (1)	miR-33 (1), miR-217 (1)
sidd	chr7:130825877-130826076	.	3' UTR	Plekha1	+	protein_coding	ENSMUSG00000040268.17	ENSMUST00000120441.7	miR-132/212 (1), miR-802 (1), miR-425 (1), miR-379 (1), miR-381 (1), miR-655 (1)	miR-452 (1)					miR-201 (1), miR-294/miR-292b (1), miR-363 (1), miR-379/miR-1193 (1), miR-425 (1), miR-543 (1), miR-592 (1), miR-802 (1), miR-764 (1), miR-652 (1), miR-1839 (1), miR-374c (1), miR-6903 (1), miR-7672 (1), miR-7678 (1)	miR-153 (1), miR-148a/miR-148b (1), miR-6920 (1), miR-7092 (1), miR-7233 (1)				miR-7048 (1)		LTR@ORR1A2(+), LTR@MTE2b(-)	LINE/LTR
sidd	chr7:139578802-139578937	.	3' UTR	Nkx6-2	-	protein_coding	ENSMUSG00000041309.17	ENSMUST00000106095.2				miR-1197 (1)			miR-200b/miR-200a (1), miR-429 (1), miR-1948 (1), miR-1968 (1), miR-7060 (1), miR-7680 (1)	miR-19a (1), miR-1968 (1), miR-6951 (1), miR-7061 (1)
sidd	chr7:140693906-140694035	.	3' UTR	Olfr45	+	protein_coding	ENSMUSG00000066122.6	ENSMUST00000084454.3		miR-203a (2)	miR-532 (1)				miR-103-1/miR-103-2/miR-107 (1)	miR-144 (1), miR-365-1/miR-365-2 (1), miR-376b/miR-376c (1), miR-1897 (1), miR-7013 (1), miR-7081 (1), miR-129b (1), miR-7680 (1), miR-12195 (1)		miR-1982 (1), miR-6922/miR-6935/miR-6993/miR-7008 (1), miR-6929 (1)				LINE@L1VL2(+), LINE@L1_Mus2(-)	LINE/LTR
sidd	chr7:142081701-142081830	.	3' UTR	Gm25416	-	snRNA	ENSMUSG00000077409.1	ENSMUST00000104221.1	miR-374 (1)			miR-147 (1)			miR-543 (1), miR-374b (1), miR-466l (1), miR-6516 (1)	miR-7022 (1)	miR-1964 (1), miR-664 (1), miR-3064 (1)
sidd	chr8:11855689-11855797	.	3' UTR	Tex29	+	protein_coding	ENSMUSG00000031512.15	ENSMUST00000166638.1		miR-18 (1), miR-181 (1), miR-203a (1)					miR-103-1/miR-103-2/miR-107 (1), miR-466a/miR-466e/miR-466p (1), miR-668/miR-467e (1), miR-881 (1), miR-466h/miR-669m/miR-466m (1), miR-466n (1), miR-5626 (1), miR-6939 (1)	miR-181a/miR-181b/miR-181c/miR-181d (1), miR-18a/miR-18b (1), miR-326/miR-6954 (1), miR-367 (1), miR-667 (1), miR-5107 (1), miR-6957/miR-12188 (1), miR-7007 (1), miR-7020 (1), miR-7226 (1)	miR-206 (1)	miR-6904/miR-6914 (1)	miR-7686 (1)	miR-6917 (1)		LTR@MTB_Mm(-)	LINE/LTR
sidd	chr8:15000178-15000310	.	3' UTR	Kbtbd11	+	protein_coding	ENSMUSG00000055675.6	ENSMUST00000069399.6	miR-329/362 (1), miR-382 (1)	miR-26 (1), miR-199 (1), miR-202 (1), miR-296 (1)			miR-455 (1)		miR-465a/miR-465b/miR-465c/miR-465d (1), miR-880 (1), miR-421 (1), miR-3086 (1), miR-5621 (1), miR-5624 (1), miR-290b (1)	miR-202 (1), miR-26a/miR-26b (1), miR-1199 (1), miR-6907/miR-7019 (1), miR-12204 (1)		miR-6961 (1), miR-6964 (1)
sidd	chr8:83939929-83940034	.	3' UTR	Gm44330	-	miRNA	ENSMUSG00000105878.1	ENSMUST00000200106.1	miR-216a (1), miR-137 (1)						miR-216a (1), miR-3065 (1), miR-7061 (1)	miR-881 (1), miR-653 (1), miR-6925 (1), miR-6929 (1), miR-7002 (1), miR-7030/miR-7075/miR-7076 (1), miR-7072 (1)		miR-7058 (1)				LTR@RLTR13D3A1(-)	LINE/LTR
sidd	chr8:88592179-88592298	.	3' UTR	Nkd1	+	protein_coding	ENSMUSG00000031661.12	ENSMUST00000211113.1	miR-124 (1), miR-205 (1)	miR-532 (1)					miR-126a (1), miR-205 (1), miR-6540 (1), miR-7038 (1), miR-7116 (1)	miR-126a (1), miR-532 (1), miR-6940 (1), miR-7679 (1), miR-3620 (1), miR-3083b (1)	miR-7061 (1), miR-7232 (1)	miR-3083 (1), miR-7213 (1)	miR-147 (1)
sidd	chr8:104349850-104350006	.	3' UTR	Cmtm3	+	protein_coding	ENSMUSG00000031875.7	ENSMUST00000034343.4		miR-410 (1)					miR-126a (1), miR-3091 (1), miR-7224 (1)	miR-203 (1), miR-130b (1), miR-7234 (1), miR-129b (1)	miR-7232 (1)
sidd	chr8:111710447-111710579	.	3' UTR	Ctrb1	-	protein_coding	ENSMUSG00000031957.6	ENSMUST00000034435.6							miR-298 (1), miR-551b (1), miR-466h/miR-669m/miR-466m (1), miR-7674 (1)	miR-652 (1)	miR-770 (1)	miR-3102-5p.2 (1), miR-7044 (1)
sidd	chr8:121789574-121789709	.	3' UTR	Gm20406	+	antisense	ENSMUSG00000092418.1	ENSMUST00000173993.1	miR-27 (1)	miR-186 (1), miR-323a (1), miR-381 (1)	miR-214 (1)				miR-511 (1), miR-1897 (1), miR-3090 (1), miR-6916/miR-6942 (1), miR-6920 (1), miR-6983 (1), miR-7007 (1), miR-7686 (1), miR-12201 (1)	miR-186 (1), miR-22 (1), miR-3475 (1), miR-6917 (1), miR-6919 (1), miR-6983 (1), miR-7092 (1), miR-12201 (1)	miR-214 (1), miR-7062 (1), miR-7081 (1), miR-6546 (1)				dELS@EM10E0892803		cCRE
sidd	chr8:122025847-122025991	.	3' UTR	Mir7237	+	miRNA	ENSMUSG00000099140.1	ENSMUST00000184699.1				miR-505 (1)			miR-208a/miR-208b (1), miR-448 (1), miR-743a/miR-871 (1), miR-7060 (1), miR-7061 (1)	miR-5615 (3)		miR-29b-1 (1)	miR-7086 (1)
sidd	chr8:122466530-122466655	.	3' UTR	Gm24366	-	miRNA	ENSMUSG00000093124.1	ENSMUST00000175383.1	miR-200bc/429 (1), miR-490 (1), miR-410 (1)	miR-299 (1)					miR-676 (1), miR-6957/miR-12188 (1)	miR-551b (1), miR-1943/miR-6967/miR-7016 (1), miR-3103/miR-6965/miR-7047/miR-7235 (1), miR-6929 (1), miR-6963/miR-7656 (1)		miR-698/miR-7078 (1)
sidd	chr9:7283217-7283446	.	3' UTR	Mmp13	+	protein_coding	ENSMUSG00000050578.10	ENSMUST00000015394.9	miR-151a (1), miR-452 (1)	miR-141/200a (1), miR-203a (2)					miR-294/miR-292b (1), miR-223 (1), miR-668/miR-467e (1), miR-6903 (1), miR-6951 (2), miR-7042 (1), miR-7234 (1), miR-7646 (1), miR-7684 (1)	miR-877 (1), miR-6951 (1), miR-7013 (1), miR-7221 (1), miR-12195 (1)	miR-592 (1)	miR-6971 (1), miR-7030/miR-7075/miR-7076 (1)		miR-7067 (1)		LINE@L1_Mus2(-)	LINE/LTR
sidd	chr9:45753217-45753357	.	3' UTR	2610028D06Rik	-	TEC	ENSMUSG00000110997.1	ENSMUST00000215216.1	miR-493 (1)	miR-147 (1), miR-202 (1), miR-876 (1)					miR-130a (1), miR-493 (1), miR-7217 (1)	miR-27b (1), miR-124 (1), miR-202 (1), miR-3058 (1), miR-876 (1), miR-6928 (1), miR-6961 (1), miR-6975/miR-7005 (1), miR-7025/miR-7220 (1), miR-129b (1)	miR-12183 (1)	miR-7048 (1)		miR-6940 (1)
sidd	chr9:58197026-58197123	.	3' UTR	Islr2	-	protein_coding	ENSMUSG00000051243.14	ENSMUST00000163200.2	miR-29 (1), miR-203a (1), miR-488 (1)	miR-503 (1)					miR-3544 (1), miR-6910 (1), miR-6930 (1)	miR-29a (1), miR-503 (1), miR-344d-2 (1), miR-3090 (1), miR-7213 (1), miR-7224 (1)	miR-3547 (1), miR-7052 (1)	miR-615 (1), miR-7009 (1)			dELS@EM10E0906919, dELS@EM10E0906920		cCRE
sidd	chr9:58499702-58499796	.	3' UTR	Insyn1	+	protein_coding	ENSMUSG00000066607.5	ENSMUST00000216294.1	miR-153 (1), miR-495 (1)	miR-127 (1), miR-296 (1), miR-324 (1), miR-875 (1)	miR-140 (1)				miR-7655 (1), miR-7687 (1), miR-12200 (1)	miR-296 (1), miR-324 (1), miR-668/miR-467e (1), miR-679 (1), miR-875 (1), miR-3088 (1), miR-3620 (1)	miR-6968 (1)	miR-6992 (1)		miR-665 (1)
sidd	chr9:90200006-90200121	.	3' UTR	Gm16200	-	processed_pseudogene	ENSMUSG00000081520.1	ENSMUST00000120385.1	miR-140 (1)	miR-19 (1), miR-488 (2)					miR-140 (1), miR-452 (1), miR-3072 (1), miR-5618 (1), miR-6989 (1)	miR-615 (1), miR-3071 (1), miR-6930 (1), miR-6984 (2), miR-7010/miR-7027 (1), miR-7668 (1)	miR-1897 (1), miR-3083 (1), miR-6975/miR-7005 (1), miR-3083b (1)
sidd	chr9:111395614-111395824	.	3' UTR	Gm42527	+	TEC	ENSMUSG00000105592.1	ENSMUST00000198173.1	miR-137 (1), miR-142 (1), miR-340 (1)	miR-369 (1), miR-494 (1), miR-655 (1)			miR-138 (1)		miR-142a (1), miR-340 (1), miR-19a (1), miR-429 (1), miR-483 (1), miR-674 (1), miR-669b (1), miR-883b (1), miR-3105 (1), miR-6944 (1), miR-7031 (1), miR-129b (1)	miR-1a-1/miR-1a-2 (1), miR-881 (1), miR-374c (1), miR-6926/miR-7055 (1), miR-7022 (1), miR-7651 (1), miR-7661 (1)	miR-6940 (1)	miR-6910 (1), miR-6980 (1), miR-7085 (1)	miR-138 (1)
sidd	chr9:119147640-119147712	.	3' UTR	Acaa1b	-	protein_coding	ENSMUSG00000010651.4	ENSMUST00000010795.4	miR-760 (1)						miR-665 (1), miR-7068 (1)	miR-1231/miR-6905 (1)	miR-879 (1), miR-344e/miR-344h (1), miR-7068 (1)	miR-3083 (1), miR-6940 (1), miR-7048 (1)
z-dna	chr1:6859762-6859806	.	3' UTR	Gm42492	-	TEC	ENSMUSG00000103329.2	ENSMUST00000195780.2		miR-493 (1)						miR-297a/miR-297b/miR-297c (2), miR-466a/miR-466e/miR-466p (3), miR-493 (1), miR-466d/miR-466i (2), miR-466l (3), miR-669k (1)		miR-297a/miR-297b/miR-297c (1)
z-dna	chr1:6859811-6859840	.	3' UTR	Gm42492	-	TEC	ENSMUSG00000103329.2	ENSMUST00000195780.2								miR-466h/miR-669m/miR-466m (1), miR-466d/miR-466i (2), miR-466l (2), miR-669k (1), miR-466n (1)		miR-669a/miR-669f/miR-669l/miR-669p (1)
z-dna	chr1:19236613-19236632	.	3' UTR	Gm28340	+	lincRNA	ENSMUSG00000100538.1	ENSMUST00000189218.1			miR-489 (1)					miR-5132 (1)		miR-1970b (1)
z-dna	chr1:105283694-105283760	.	3' UTR	Gm29014	+	processed_pseudogene	ENSMUSG00000099582.1	ENSMUST00000191422.1		miR-210 (1)						miR-466f (1), miR-466d/miR-466i (5), miR-466l (5), miR-466n (1)		miR-297a/miR-297b/miR-297c (1)
z-dna	chr1:120607219-120607232	.	3' UTR	En1	+	protein_coding	ENSMUSG00000058665.8	ENSMUST00000079721.8					miR-1306 (1)					miR-7037 (1)			dELS@EM10E0448542		cCRE
z-dna	chr1:172003786-172003838	.	3' UTR	Vangl2	-	protein_coding	ENSMUSG00000026556.15	ENSMUST00000027837.12							miR-466d/miR-466i (3), miR-466l (3), miR-7683 (3)		miR-7683 (1)		miR-466l (1)
z-dna	chr1:172003842-172003893	.	3' UTR	Vangl2	-	protein_coding	ENSMUSG00000026556.15	ENSMUST00000027837.12		miR-342 (1), miR-377 (1)					miR-574 (1), miR-466d/miR-466i (5), miR-466l (5), miR-7683 (2)	miR-742 (1)			miR-7683 (1)
z-dna	chr1:172003906-172003932	.	3' UTR	Vangl2	-	protein_coding	ENSMUSG00000026556.15	ENSMUST00000027837.12							miR-466d/miR-466i (1), miR-466l (1), miR-7683 (1)		miR-667 (1), miR-466d/miR-466i (1), miR-466l (1)
z-dna	chr1:172003934-172003968	.	3' UTR	Vangl2	-	protein_coding	ENSMUSG00000026556.15	ENSMUST00000027837.12							miR-466d/miR-466i (3), miR-466l (3), miR-7683 (1)				miR-466l (1)
z-dna	chr10:52028012-52028031	.	3' UTR	Gm24084	+	miRNA	ENSMUSG00000092914.1	ENSMUST00000175173.1	miR-330 (1)						miR-330 (1)	miR-6931 (1), miR-7658 (1)		miR-27b (1)			DNase-H3K4me3@EM10E0474402		cCRE
z-dna	chr10:60131710-60131737	.	3' UTR	Mir6906	+	miRNA	ENSMUSG00000105468.1	ENSMUST00000198998.1		miR-377 (1)					miR-466d/miR-466i (3), miR-466l (3)		miR-466a/miR-466e/miR-466p (1), miR-466b/miR-466c/miR-466o (1)					LTR@RLTR20A4(+)	LINE/LTR
z-dna	chr10:75015428-75015466	.	3' UTR	Rsph14	-	protein_coding	ENSMUSG00000009070.14	ENSMUST00000159994.1		miR-210 (1)						miR-466d/miR-466i (1), miR-466l (2)	miR-7094b-2 (1)		miR-7240 (1)
z-dna	chr10:79735603-79735624	.	3' UTR	Polrmt	-	protein_coding	ENSMUSG00000020329.12	ENSMUST00000020580.12								miR-7082 (1)				miR-7002 (1)	dELS (CTCF-bound)@EM10E0480683		cCRE & CTCF
z-dna	chr10:79735820-79735833	.	3' UTR	Polrmt	-	protein_coding	ENSMUSG00000020329.12	ENSMUST00000020580.12	miR-147 (1)			miR-744 (1)						miR-744 (1)		miR-6919 (1), miR-9769 (1)	dELS (CTCF-bound)@EM10E0480683		cCRE & CTCF
z-dna	chr10:79735924-79735943	.	3' UTR	Polrmt	-	protein_coding	ENSMUSG00000020329.12	ENSMUST00000020580.12						miR-1193 (1)	miR-7004 (1)	miR-6998 (1)	miR-3070 (1), miR-7677 (1)	miR-5622 (1), miR-7001 (1), miR-7067 (1)		miR-370 (1)	dELS (CTCF-bound)@EM10E0480683		cCRE & CTCF
z-dna	chr10:80514155-80514168	.	3' UTR	2610034O05Rik	+	TEC	ENSMUSG00000104429.1	ENSMUST00000194078.1								miR-466d/miR-466i (1), miR-466n (1)					dELS@EM10E0481397		cCRE
z-dna	chr10:83410027-83410042	.	3' UTR	D10Wsu102e	+	protein_coding	ENSMUSG00000020255.8	ENSMUST00000020488.8								miR-7014 (1)						LTR@LTRIS4B(-)	LINE/LTR
z-dna	chr10:83425772-83425787	.	3' UTR	D10Wsu102e	+	protein_coding	ENSMUSG00000020255.8	ENSMUST00000020488.8				miR-431 (1)				miR-7014 (1)		miR-431 (1)				LTR@MURVY-int(-), LTR@LTRIS4B(-)	LINE/LTR
z-dna	chr10:83428935-83428951	.	3' UTR	D10Wsu102e	+	protein_coding	ENSMUSG00000020255.8	ENSMUST00000020488.8									miR-1933 (1)	miR-6944 (1)				LTR@RLTR10D(-), LTR@MERVK26-int(-)	LINE/LTR
z-dna	chr10:83437889-83437902	.	3' UTR	D10Wsu102e	+	protein_coding	ENSMUSG00000020255.8	ENSMUST00000020488.8										miR-7051 (1)				LTR@RLTR10(-), LTR@MMERVK10D3_I-int(-)	LINE/LTR
z-dna	chr10:83460161-83460177	.	3' UTR	Aldh1l2	-	protein_coding	ENSMUSG00000020256.14	ENSMUST00000146640.7			miR-18 (1)				miR-466f (1), miR-466d/miR-466i (1)		miR-18a/miR-18b (1), miR-7671 (1)	miR-693 (1), miR-505 (1), miR-12196 (1)				LTR@ETnERV-int(-), LTR@RLTR13G(-), LTR@ERVB7_1-LTR_MM(-)	LINE/LTR
z-dna	chr10:83466142-83466157	.	3' UTR	Aldh1l2	-	protein_coding	ENSMUSG00000020256.14	ENSMUST00000146640.7		miR-455 (1)	miR-96/1271 (1)					miR-455 (1)	miR-96/miR-1271 (1), miR-212 (1)	miR-7077 (1)				LTR@IAPLTR2b(-), LTR@IAPEz-int(-)	LINE/LTR
z-dna	chr10:83471681-83471698	.	3' UTR	Aldh1l2	-	protein_coding	ENSMUSG00000020256.14	ENSMUST00000146640.7								miR-7658 (1)		miR-5627 (1)				LTR@IAPEz-int(-)	LINE/LTR
z-dna	chr10:83472939-83472954	.	3' UTR	Aldh1l2	-	protein_coding	ENSMUSG00000020256.14	ENSMUST00000146640.7		miR-455 (1)	miR-96/1271 (1)					miR-455 (1)	miR-96/miR-1271 (1), miR-212 (1)	miR-7077 (1)				LTR@IAPLTR2b(-), LTR@ETnERV-int(-)	LINE/LTR
z-dna	chr10:88949685-88949702	.	3' UTR	Slc5a8	+	protein_coding	ENSMUSG00000020062.7	ENSMUST00000020255.7		miR-503 (1)		miR-148/152 (1)				miR-503 (1)	miR-133b (1)	miR-669k (1)
z-dna	chr10:90969668-90969681	.	3' UTR	Gm25390	+	snRNA	ENSMUSG00000087966.1	ENSMUST00000157341.1													dELS@EM10E0484499, dELS@EM10E0484500, dELS (CTCF-bound)@EM10E0484501		cCRE & CTCF
z-dna	chr10:90969736-90969758	.	3' UTR	Gm25390	+	snRNA	ENSMUSG00000087966.1	ENSMUST00000157341.1								miR-7658 (1)					dELS@EM10E0484500, dELS (CTCF-bound)@EM10E0484501		cCRE & CTCF
z-dna	chr10:90970116-90970131	.	3' UTR	Gm25390	+	snRNA	ENSMUSG00000087966.1	ENSMUST00000157341.1	miR-744 (1)						miR-744 (1), miR-7036b (1)		miR-7048 (1)	miR-3094 (1)			dELS (CTCF-bound)@EM10E0484501		cCRE & CTCF
z-dna	chr10:116907007-116907030	.	3' UTR	Myrfl	-	protein_coding	ENSMUSG00000034057.8	ENSMUST00000048229.8		miR-147 (1), miR-744 (1)		miR-874 (1)	miR-423 (1)			miR-128-1/miR-128-2 (1), miR-744 (1), miR-466n (1)	miR-326/miR-6954 (1), miR-6953 (1)		miR-423/miR-6921 (1)
z-dna	chr10:127792414-127792429	.	3' UTR	Rdh16	+	protein_coding	ENSMUSG00000069456.4	ENSMUST00000071646.1							miR-466d/miR-466i (1), miR-466n (1)							LTR@IAPEY2_LTR(+)	LINE/LTR
z-dna	chr10:130443032-130443047	.	3' UTR	Vmn2r86	-	protein_coding	ENSMUSG00000092162.3	ENSMUST00000170257.3									miR-337 (1)					LTR@IAPLTR3(+)	LINE/LTR
z-dna	chr11:5971762-5971777	.	3' UTR	Ykt6	+	protein_coding	ENSMUSG00000002741.9	ENSMUST00000002818.8
z-dna	chr11:73040442-73040458	.	3' UTR	Ncbp3	+	protein_coding	ENSMUSG00000020783.14	ENSMUST00000021135.4		miR-455 (1)					miR-6996 (1), miR-6715 (1)	miR-455 (1), miR-6908 (1), miR-6992 (1)			miR-7226 (1)
z-dna	chr11:74638799-74638817	.	3' UTR	Cluh	+	protein_coding	ENSMUSG00000020741.17	ENSMUST00000117818.1				miR-491 (1)			miR-466d/miR-466i (1), miR-466l (2)			miR-491/miR-7003 (1), miR-6956 (1), miR-6989 (1), miR-7000 (1), miR-7085 (1)			dELS (CTCF-bound)@EM10E0509370, dELS@EM10E0509371		cCRE & CTCF
z-dna	chr11:88193837-88193854	.	3' UTR	Mrps23	+	protein_coding	ENSMUSG00000023723.17	ENSMUST00000024486.13			miR-491 (1)						miR-491/miR-7003 (1), miR-7085 (1), miR-7118 (1), miR-7231 (1)	miR-3064 (1)	miR-6949 (1)		dELS@EM10E0514919, dELS@EM10E0514920		cCRE
z-dna	chr11:94491126-94491143	.	3' UTR	Spata20	-	protein_coding	ENSMUSG00000020867.13	ENSMUST00000041705.7											miR-7083 (1)		dELS (CTCF-bound)@EM10E0516360		cCRE & CTCF
z-dna	chr11:95830640-95830657	.	3' UTR	Phospho1	+	protein_coding	ENSMUSG00000050860.6	ENSMUST00000054173.3										miR-6392 (1)			DNase-H3K4me3@EM10E0517088		cCRE
z-dna	chr11:98325967-98325986	.	3' UTR	Neurod2	-	protein_coding	ENSMUSG00000038255.6	ENSMUST00000041685.6	miR-210 (1)								miR-665 (1)		miR-7044 (1)
z-dna	chr11:98325989-98326062	.	3' UTR	Neurod2	-	protein_coding	ENSMUSG00000038255.6	ENSMUST00000041685.6	miR-210 (2)			miR-329/362 (1)			miR-466d/miR-466i (6), miR-466l (5), miR-466n (2)		miR-7044 (2)			miR-7042 (1)
z-dna	chr11:98326280-98326299	.	3' UTR	Neurod2	-	protein_coding	ENSMUSG00000038255.6	ENSMUST00000041685.6			miR-744 (1)				miR-7658 (1), miR-7687 (1)		miR-326/miR-6954 (1), miR-744 (1)			miR-7015 (1)
z-dna	chr11:98768604-98768618	.	3' UTR	Nr1d1	-	protein_coding	ENSMUSG00000020889.11	ENSMUST00000064941.6								miR-7658 (1), miR-3620 (1)	miR-7035 (1)				dELS@EM10E0519068, dELS@EM10E0519069	LINE@L2b(+)	cCRE & LINE/LTR
z-dna	chr11:103730703-103730724	.	3' UTR	Gm11642	+	processed_transcript	ENSMUSG00000086794.1	ENSMUST00000150442.1							miR-3097 (1)
z-dna	chr11:116985709-116985724	.	3' UTR	Gm11728	-	lincRNA	ENSMUSG00000086902.7	ENSMUST00000150628.7								miR-7045 (1)		miR-6998 (1), miR-7087 (1)			dELS@EM10E0526814		cCRE
z-dna	chr11:117156916-117156933	.	3' UTR	Gm11745	+	processed_pseudogene	ENSMUSG00000084052.1	ENSMUST00000121669.1										miR-344e/miR-344h (1)			dELS@EM10E0526950		cCRE
z-dna	chr11:118491055-118491068	.	3' UTR	Gm11748	-	processed_transcript	ENSMUSG00000087036.1	ENSMUST00000153825.1							miR-7045 (1)						dELS (CTCF-bound)@EM10E0527907		cCRE & CTCF
z-dna	chr11:119037248-119037266	.	3' UTR	Cbx8	-	protein_coding	ENSMUSG00000025578.9	ENSMUST00000026663.7													DNase-H3K4me3@EM10E0528101, DNase-H3K4me3@EM10E0528102		cCRE
z-dna	chr11:119037909-119037940	.	3' UTR	Cbx8	-	protein_coding	ENSMUSG00000025578.9	ENSMUST00000026663.7		miR-210 (1)	miR-140 (1), miR-1197 (1)					miR-679 (1), miR-466d/miR-466i (1), miR-466l (1), miR-466n (1)	miR-9768 (1)	miR-7060 (1)	miR-742 (1)		DNase-H3K4me3@EM10E0528103, DNase-H3K4me3@EM10E0528104		cCRE
z-dna	chr11:119541188-119541208	.	3' UTR	Nptx1	-	protein_coding	ENSMUSG00000025582.4	ENSMUST00000026670.4								miR-466h/miR-669m/miR-466m (1), miR-466d/miR-466i (1), miR-466n (1)
z-dna	chr11:120290304-120290364	.	3' UTR	Gm47297	+	miRNA	ENSMUSG00000104657.1	ENSMUST00000197891.1	miR-210 (2)			miR-329/362 (1)			miR-466d/miR-466i (5), miR-466l (4), miR-466n (2)		miR-5627 (1), miR-7091 (1)		miR-193b (1)
z-dna	chr12:9580937-9580987	.	3' UTR	Osr1	+	protein_coding	ENSMUSG00000048387.8	ENSMUST00000057021.8								miR-466d/miR-466i (6), miR-466l (6)		miR-297a/miR-297b/miR-297c (1), miR-669a/miR-669f/miR-669l/miR-669p (1)			dELS@EM10E0530913, dELS@EM10E0530914		cCRE
z-dna	chr12:9581361-9581376	.	3' UTR	Osr1	+	protein_coding	ENSMUSG00000048387.8	ENSMUST00000057021.8				miR-149 (1)						miR-149 (1)			dELS@EM10E0530914, dELS@EM10E0530915		cCRE
z-dna	chr12:27339030-27339043	.	3' UTR	Sox11	-	protein_coding	ENSMUSG00000063632.6	ENSMUST00000079063.6							miR-12182 (1)						dELS@EM10E0533232, dELS@EM10E0533233		cCRE
z-dna	chr12:27339113-27339130	.	3' UTR	Sox11	-	protein_coding	ENSMUSG00000063632.6	ENSMUST00000079063.6				miR-151a (1)						miR-151 (1)			dELS@EM10E0533232, dELS@EM10E0533233		cCRE
z-dna	chr12:27339144-27339161	.	3' UTR	Sox11	-	protein_coding	ENSMUSG00000063632.6	ENSMUST00000079063.6									miR-7242 (1)				dELS@EM10E0533232, dELS@EM10E0533233		cCRE
z-dna	chr12:27339358-27339386	.	3' UTR	Sox11	-	protein_coding	ENSMUSG00000063632.6	ENSMUST00000079063.6												miR-6933 (1)	dELS@EM10E0533233, dELS@EM10E0533234		cCRE
z-dna	chr12:107915363-107915383	.	3' UTR	Bcl11b	-	protein_coding	ENSMUSG00000048251.15	ENSMUST00000109887.7										miR-7000 (1)			DNase-H3K4me3@EM10E0547740		cCRE
z-dna	chr12:110803485-110803498	.	3' UTR	Mok	-	protein_coding	ENSMUSG00000056458.16	ENSMUST00000177224.1										miR-7059 (1)		miR-6986 (1)
z-dna	chr12:112501477-112501494	.	3' UTR	Tmem179	-	protein_coding	ENSMUSG00000054013.6	ENSMUST00000066791.6								miR-669k (1)
z-dna	chr12:112744938-112744956	.	3' UTR	Gm5189	-	processed_pseudogene	ENSMUSG00000113231.1	ENSMUST00000221796.1		miR-1197 (1)							miR-7015 (1), miR-12183 (1)	miR-6996 (1), miR-7007 (1)
z-dna	chr12:112908596-112908628	.	3' UTR	Mir6941	-	miRNA	ENSMUSG00000098338.1	ENSMUST00000184711.1			miR-1197 (1)					miR-297a/miR-297b/miR-297c (1), miR-466a/miR-466e/miR-466p (1), miR-466d/miR-466i (2), miR-466l (2)	miR-1224 (1)			miR-6902 (1)
z-dna	chr12:112908641-112908659	.	3' UTR	Mir6941	-	miRNA	ENSMUSG00000098338.1	ENSMUST00000184711.1			miR-128 (1)				miR-3077 (1)
z-dna	chr12:113189128-113189145	.	3' UTR	Tmem121	+	protein_coding	ENSMUSG00000049036.7	ENSMUST00000058491.7				miR-147 (1)				miR-7036b (1)
z-dna	chr12:113189159-113189172	.	3' UTR	Tmem121	+	protein_coding	ENSMUSG00000049036.7	ENSMUST00000058491.7					miR-378a (1)						miR-452 (1)
z-dna	chr13:31811305-31811331	.	3' UTR	Foxc1	+	protein_coding	ENSMUSG00000050295.4	ENSMUST00000062292.4		miR-744 (1)						miR-744 (1), miR-6968 (1), miR-6971 (1), miR-7036b (2), miR-7687 (1)		miR-6916/miR-6942 (1), miR-6929 (1), miR-7030/miR-7075/miR-7076 (1), miR-7081 (1)			dELS@EM10E0555484, dELS@EM10E0555485		cCRE
z-dna	chr13:31811667-31811680	.	3' UTR	Foxc1	+	protein_coding	ENSMUSG00000050295.4	ENSMUST00000062292.4			miR-218 (1)				miR-466f (1)	miR-466f (1)	miR-218 (1)				dELS@EM10E0555485, dELS@EM10E0555486		cCRE
z-dna	chr13:54758971-54758986	.	3' UTR	Sncb	-	protein_coding	ENSMUSG00000034891.13	ENSMUST00000134110.1					miR-495 (1)						miR-12200 (1)
z-dna	chr13:54796437-54796458	.	3' UTR	Tspan17	+	protein_coding	ENSMUSG00000025875.14	ENSMUST00000099503.9							miR-466h/miR-669m/miR-466m (1), miR-466d/miR-466i (1), miR-466l (1), miR-669k (1), miR-466n (1)	miR-466h/miR-669m/miR-466m (1), miR-669k (1)		miR-574 (1)
z-dna	chr13:55005255-55005279	.	3' UTR	Hk3	-	protein_coding	ENSMUSG00000025877.14	ENSMUST00000126234.7				miR-377 (1)			miR-297a/miR-297b/miR-297c (1), miR-466a/miR-466e/miR-466p (1), miR-466d/miR-466i (2), miR-466l (3)
z-dna	chr13:55005324-55005343	.	3' UTR	Hk3	-	protein_coding	ENSMUSG00000025877.14	ENSMUST00000126234.7				miR-338 (1)				miR-466a/miR-466e/miR-466p (1), miR-466n (1)		miR-466l (1)
z-dna	chr13:78163651-78163676	.	3' UTR	3110006O06Rik	+	lincRNA	ENSMUSG00000114649.1	ENSMUST00000225503.1										miR-673 (1)			dELS@EM10E0566398		cCRE
z-dna	chr13:78163909-78163924	.	3' UTR	3110006O06Rik	+	lincRNA	ENSMUSG00000114649.1	ENSMUST00000225503.1									miR-7679 (1)				dELS@EM10E0566398, dELS@EM10E0566399		cCRE
z-dna	chr13:94883624-94883654	.	3' UTR	Otp	+	protein_coding	ENSMUSG00000021685.11	ENSMUST00000022195.11										miR-6933 (1)			dELS (CTCF-bound)@EM10E0568435, dELS@EM10E0568436		cCRE & CTCF
z-dna	chr13:94883683-94883702	.	3' UTR	Otp	+	protein_coding	ENSMUSG00000021685.11	ENSMUST00000022195.11										miR-7115 (1)			dELS (CTCF-bound)@EM10E0568435, dELS@EM10E0568436		cCRE & CTCF
z-dna	chr13:94884077-94884138	.	3' UTR	Otp	+	protein_coding	ENSMUSG00000021685.11	ENSMUST00000022195.11		miR-210 (1)						miR-574 (1), miR-466d/miR-466i (6), miR-466l (5), miR-466n (1)		miR-12205 (1)	miR-5107 (1)		dELS@EM10E0568436, dELS@EM10E0568437		cCRE
z-dna	chr13:99248144-99248160	.	3' UTR	Zfp366	+	protein_coding	ENSMUSG00000050919.9	ENSMUST00000056558.9					miR-181 (1)			miR-466d/miR-466i (1), miR-466l (1)	miR-7042 (1)		miR-181a/miR-181b/miR-181c/miR-181d (1)
z-dna	chr13:99421764-99421785	.	3' UTR	6430562O15Rik	-	processed_transcript	ENSMUSG00000097828.2	ENSMUST00000180808.2										miR-7211 (1)
z-dna	chr13:99421861-99421876	.	3' UTR	6430562O15Rik	-	processed_transcript	ENSMUSG00000097828.2	ENSMUST00000180808.2								miR-466f (1)		miR-6938 (1)
z-dna	chr14:30061190-30061206	.	3' UTR	Gm18760	-	processed_pseudogene	ENSMUSG00000114705.1	ENSMUST00000225370.1												miR-881 (1)
z-dna	chr14:54632062-54632075	.	3' UTR	Psmb11	+	protein_coding	ENSMUSG00000072423.5	ENSMUST00000097177.4
z-dna	chr14:65054207-65054222	.	3' UTR	Extl3	-	protein_coding	ENSMUSG00000021978.9	ENSMUST00000225633.1			miR-448 (1)				miR-466a/miR-466e/miR-466p (1), miR-466h/miR-669m/miR-466m (1), miR-466d/miR-466i (1), miR-466l (1), miR-466n (1)		miR-297a/miR-297b/miR-297c (1)					LTR@RLTR17B_Mm(+)	LINE/LTR
z-dna	chr14:70080374-70080466	.	3' UTR	Egr3	+	protein_coding	ENSMUSG00000033730.4	ENSMUST00000225200.1	miR-210 (2), miR-142 (1)	miR-377 (1)		miR-342 (1)			miR-297a/miR-297b/miR-297c (1), miR-466a/miR-466e/miR-466p (1), miR-574 (1), miR-466d/miR-466i (2), miR-598 (1), miR-466l (2), miR-466n (1), miR-6992 (1)			miR-666 (1), miR-742 (1)			DNase-H3K4me3@EM10E0586502		cCRE
z-dna	chr14:70080473-70080505	.	3' UTR	Egr3	+	protein_coding	ENSMUSG00000033730.4	ENSMUST00000225200.1		miR-329/362 (1), miR-342 (1), miR-377 (1)					miR-466d/miR-466i (2), miR-466n (1)				miR-7060 (1)		DNase-H3K4me3@EM10E0586502		cCRE
z-dna	chr14:77821234-77821249	.	3' UTR	Gm1587	-	lincRNA	ENSMUSG00000075512.5	ENSMUST00000228721.1							miR-3097 (1), miR-6996 (1)		miR-323 (1), miR-7044 (1)					LTR@ORR1C1(+)	LINE/LTR
z-dna	chr15:74588954-74588971	.	3' UTR	Adgrb1	+	protein_coding	ENSMUSG00000034730.17	ENSMUST00000170845.7									miR-7082 (1), miR-9769 (1)			miR-1247 (1)
z-dna	chr15:75998950-75998967	.	3' UTR	Mapk15	+	protein_coding	ENSMUSG00000063704.13	ENSMUST00000089669.5									miR-6936 (1)			miR-698/miR-7078 (1), miR-7059 (1)	DNase-H3K4me3@EM10E0603199, DNase-H3K4me3@EM10E0603200		cCRE
z-dna	chr15:76516702-76516723	.	3' UTR	Dgat1	-	protein_coding	ENSMUSG00000022555.12	ENSMUST00000023214.10	miR-210 (1)						miR-466h/miR-669m/miR-466m (1), miR-669k (1), miR-466n (1)		miR-9769 (1)	miR-7064 (1)	miR-6996 (1), miR-6546 (1)
z-dna	chr15:84785925-84785950	.	3' UTR	Arhgap8	+	protein_coding	ENSMUSG00000078954.9	ENSMUST00000168811.1					miR-328 (1)		miR-764 (1)	miR-669k (1)	miR-6392 (1)			miR-6516 (1)
z-dna	chr15:85537367-85537385	.	3' UTR	Gm4825	+	processed_pseudogene	ENSMUSG00000063548.3	ENSMUST00000079690.3											miR-128-1/miR-128-2 (1)	miR-7068 (1)
z-dna	chr15:89070563-89070576	.	3' UTR	1810021B22Rik	-	antisense	ENSMUSG00000087331.8	ENSMUST00000162579.7							miR-466h/miR-669m/miR-466m (1)	miR-7082 (1)	miR-143 (1)
z-dna	chr15:99584139-99584158	.	3' UTR	Aqp2	+	protein_coding	ENSMUSG00000023013.5	ENSMUST00000023752.5													DNase-H3K4me3 (CTCF-bound)@EM10E0611830		cCRE & CTCF
z-dna	chr15:100578143-100578162	.	3' UTR	Pou6f1	-	protein_coding	ENSMUSG00000009739.17	ENSMUST00000176271.8							miR-3097 (1), miR-6996 (1)	miR-669k (1), miR-7015 (1)	miR-363 (1), miR-7056 (1)
z-dna	chr15:101274263-101274291	.	3' UTR	Nr4a1	+	protein_coding	ENSMUSG00000023034.7	ENSMUST00000023779.7							miR-466a/miR-466e/miR-466p (1), miR-466n (1)	miR-466f (1)		miR-6957/miR-12188 (1), miR-7007 (1)
z-dna	chr16:17806920-17806940	.	3' UTR	Zfp520-ps	-	processed_pseudogene	ENSMUSG00000116777.1	ENSMUST00000232392.1										miR-12182 (1)			dELS@EM10E0617161, dELS (CTCF-bound)@EM10E0617162, dELS (CTCF-bound)@EM10E0617163		cCRE & CTCF
z-dna	chr16:17807224-17807247	.	3' UTR	Zfp520-ps	-	processed_pseudogene	ENSMUSG00000116777.1	ENSMUST00000232392.1										miR-7036a (1), miR-7036b (1)		miR-6931 (1)	dELS (CTCF-bound)@EM10E0617163, dELS@EM10E0617164		cCRE & CTCF
z-dna	chr16:17807285-17807300	.	3' UTR	Zfp520-ps	-	processed_pseudogene	ENSMUSG00000116777.1	ENSMUST00000232392.1										miR-7036b (1)			dELS (CTCF-bound)@EM10E0617163, dELS@EM10E0617164, dELS@EM10E0617165		cCRE & CTCF
z-dna	chr16:18581792-18581807	.	3' UTR	Tbx1	-	protein_coding	ENSMUSG00000009097.10	ENSMUST00000232335.1			miR-744 (1)				miR-7687 (1)		miR-744 (1), miR-7083 (1)				DNase-H3K4me3@EM10E0617516, dELS@EM10E0617517		cCRE
z-dna	chr16:18581974-18581996	.	3' UTR	Tbx1	-	protein_coding	ENSMUSG00000009097.10	ENSMUST00000232335.1							miR-341 (1)			miR-488 (1)			dELS@EM10E0617517, dELS@EM10E0617518		cCRE
z-dna	chr16:31897345-31897360	.	3' UTR	Meltf	+	protein_coding	ENSMUSG00000022780.5	ENSMUST00000023464.5			miR-342 (1), miR-377 (1)					miR-466d/miR-466i (1), miR-466l (1)	miR-742 (1)	miR-879 (1), miR-669d (1)			dELS (CTCF-bound)@EM10E0620990		cCRE & CTCF
z-dna	chr17:19703820-19703835	.	3' UTR	Vmn2r-ps122	+	unprocessed_pseudogene	ENSMUSG00000093592.1	ENSMUST00000176687.1			miR-342 (1), miR-377 (1)					miR-466d/miR-466i (1), miR-466l (1)	miR-742 (1)			miR-574 (1)		LINE@Lx3_Mus(+), LINE@Lx3_Mus(+)	LINE/LTR
z-dna	chr17:25819714-25819738	.	3' UTR	Fbxl16	+	protein_coding	ENSMUSG00000025738.8	ENSMUST00000236165.1		miR-210 (1)						miR-574 (1), miR-5132 (1)	miR-542/miR-6966 (1)	miR-6940 (1), miR-7048 (1), miR-7679 (1)			DNase-H3K4me3@EM10E0635662		cCRE
z-dna	chr17:25819768-25819783	.	3' UTR	Fbxl16	+	protein_coding	ENSMUSG00000025738.8	ENSMUST00000236165.1										miR-143 (1), miR-7056 (1)		miR-6934 (1)	DNase-H3K4me3@EM10E0635662		cCRE
z-dna	chr17:29832101-29832118	.	3' UTR	Gm50016	-	lincRNA	ENSMUSG00000117489.1	ENSMUST00000234919.1	miR-210 (1)			miR-342 (1), miR-505 (1)			miR-574 (1), miR-466d/miR-466i (1), miR-466n (1)		miR-653 (1)	miR-742 (1)	miR-574 (1)
z-dna	chr17:46445065-46445084	.	3' UTR	Gm5093	-	processed_pseudogene	ENSMUSG00000091742.2	ENSMUST00000166852.2									miR-3102-5p.2 (1)	miR-770 (1)			dELS@EM10E0642743		cCRE
z-dna	chr17:46454277-46454310	.	3' UTR	Gm5093	-	processed_pseudogene	ENSMUSG00000091742.2	ENSMUST00000166852.2							miR-698/miR-7078 (1), miR-7014 (1), miR-7683 (1)			miR-6931 (1)		miR-6978 (1)	dELS (CTCF-bound)@EM10E0642748, dELS (CTCF-bound)@EM10E0642749		cCRE & CTCF
z-dna	chr17:46454322-46454343	.	3' UTR	Gm5093	-	processed_pseudogene	ENSMUSG00000091742.2	ENSMUST00000166852.2	miR-210 (1)												dELS (CTCF-bound)@EM10E0642748, dELS (CTCF-bound)@EM10E0642749		cCRE & CTCF
z-dna	chr17:46455830-46455857	.	3' UTR	Gm5093	-	processed_pseudogene	ENSMUSG00000091742.2	ENSMUST00000166852.2	miR-210 (1), miR-122 (1)						miR-122 (1), miR-574 (1)						dELS@EM10E0642752		cCRE
z-dna	chr17:47672689-47672716	.	3' UTR	Tomm6os	+	antisense	ENSMUSG00000084880.1	ENSMUST00000155812.1										miR-7034/miR-7071 (1)			dELS (CTCF-bound)@EM10E0643414, dELS@EM10E0643415		cCRE & CTCF
z-dna	chr17:56751410-56751436	.	3' UTR	Nrtn	-	protein_coding	ENSMUSG00000039481.5	ENSMUST00000044752.5								miR-3060 (1)					dELS@EM10E0645309		cCRE
z-dna	chr17:78375532-78375554	.	3' UTR	Gm50034	+	antisense	ENSMUSG00000117525.1	ENSMUST00000234569.1				miR-329/362 (1)		miR-329/362 (1)	miR-698/miR-7078 (1), miR-466d/miR-466i (1), miR-466l (1)		miR-698/miR-7078 (1)	miR-5618 (1)				LTR@RLTR17B_Mm(+)	LINE/LTR
z-dna	chr17:78375576-78375601	.	3' UTR	Gm50034	+	antisense	ENSMUSG00000117525.1	ENSMUST00000234569.1	miR-493 (1)			miR-329/362 (1)			miR-493 (1), miR-466d/miR-466i (2), miR-466l (2)		miR-698/miR-7078 (1)					LTR@RLTR17B_Mm(+)	LINE/LTR
z-dna	chr17:86831801-86831846	.	3' UTR	Gm29168	+	lincRNA	ENSMUSG00000099798.1	ENSMUST00000189953.1								miR-466a/miR-466e/miR-466p (2), miR-466h/miR-669m/miR-466m (1), miR-466d/miR-466i (3), miR-466l (3), miR-669k (1), miR-466n (1)		miR-466b/miR-466c/miR-466o (1), miR-466l (1)
z-dna	chr18:25478318-25478334	.	3' UTR	Gm16558	+	processed_pseudogene	ENSMUSG00000089908.1	ENSMUST00000163015.1							miR-466d/miR-466i (1), miR-466l (2)		miR-669b (1)
z-dna	chr18:25478434-25478458	.	3' UTR	Gm16558	+	processed_pseudogene	ENSMUSG00000089908.1	ENSMUST00000163015.1								miR-7659 (1)	miR-881 (1)	miR-6945 (1)
z-dna	chr18:60268798-60268811	.	3' UTR	Gm4841	-	protein_coding	ENSMUSG00000068606.6	ENSMUST00000090260.5				miR-485 (1)						miR-485 (1), miR-7068 (1)	miR-6939 (1)			LTR@RLTR44C(-), LTR@MER73(-)	LINE/LTR
z-dna	chr18:73930453-73930467	.	3' UTR	Mro	+	protein_coding	ENSMUSG00000064036.15	ENSMUST00000119239.7				miR-652 (1)					miR-7090 (1)
z-dna	chr18:75434960-75434973	.	3' UTR	Smad7	+	protein_coding	ENSMUSG00000025880.11	ENSMUST00000174411.1					miR-22 (1)							miR-5623 (1)	dELS (CTCF-bound)@EM10E0666398, dELS (CTCF-bound)@EM10E0666399		cCRE & CTCF
z-dna	chr19:4984467-4984486	.	3' UTR	Npas4	-	protein_coding	ENSMUSG00000045903.9	ENSMUST00000056129.8						miR-218 (1)			miR-7051 (1)			miR-218 (1)
z-dna	chr19:41600573-41600592	.	3' UTR	Mir8091	+	miRNA	ENSMUSG00000098286.1	ENSMUST00000183602.1
z-dna	chr19:45026534-45026551	.	3' UTR	Lzts2	+	protein_coding	ENSMUSG00000035342.14	ENSMUST00000178087.2								miR-764 (1)	miR-674 (1), miR-7033 (1)	miR-6950 (1)
z-dna	chr2:31654484-31654519	.	3' UTR	Gm13424	+	processed_pseudogene	ENSMUSG00000083143.2	ENSMUST00000122301.2								miR-5132 (1), miR-6979 (1)		miR-1982 (1), miR-3083 (1), miR-7035 (1)			dELS@EM10E0691245, dELS@EM10E0691246		cCRE
z-dna	chr2:33407387-33407433	.	3' UTR	Zbtb34	-	protein_coding	ENSMUSG00000068966.10	ENSMUST00000091037.2								miR-466d/miR-466i (5), miR-466l (5)	miR-7646 (1)	miR-669d (1)	miR-881 (1)			LTR@RLTR31D_MM(+)	LINE/LTR
z-dna	chr2:33561356-33561385	.	3' UTR	Gm38011	+	TEC	ENSMUSG00000104403.1	ENSMUST00000193312.1		miR-342 (1), miR-377 (1)		miR-342 (1)			miR-466f (1), miR-574 (2), miR-466d/miR-466i (2), miR-466n (1)	miR-742 (1)	miR-1188 (1)	miR-326/miR-6954 (1), miR-742 (1)		miR-6953 (1)
z-dna	chr2:34624151-34624197	.	3' UTR	Gm13414	-	processed_pseudogene	ENSMUSG00000087635.3	ENSMUST00000117516.1							miR-698/miR-7078 (1), miR-669k (1), miR-7014 (1)	miR-5709 (1)	miR-350 (1), miR-467b (1)
z-dna	chr2:61812456-61812475	.	3' UTR	Tbr1	+	protein_coding	ENSMUSG00000035033.15	ENSMUST00000102737.4								miR-328/miR-6897 (1)		miR-128-1/miR-128-2 (1)			dELS (CTCF-bound)@EM10E0697075		cCRE & CTCF
z-dna	chr2:72402503-72402548	.	3' UTR	Rpl36a-ps4	+	processed_pseudogene	ENSMUSG00000084261.1	ENSMUST00000121019.1
z-dna	chr2:74655259-74655282	.	3' UTR	Evx2	-	protein_coding	ENSMUSG00000001815.15	ENSMUST00000173623.1			miR-193 (1)				miR-466d/miR-466i (2), miR-466l (2), miR-5129 (1)		miR-6980 (1)				dELS@EM10E0699729, dELS@EM10E0699730		cCRE
z-dna	chr2:74746364-74746387	.	3' UTR	Haglr	-	bidirectional_promoter_lncRNA	ENSMUSG00000075277.5	ENSMUST00000100000.2							miR-5627 (1)			miR-470 (1)			dELS@EM10E0699908, dELS@EM10E0699909		cCRE
z-dna	chr2:74746878-74746895	.	3' UTR	Haglr	-	bidirectional_promoter_lncRNA	ENSMUSG00000075277.5	ENSMUST00000100000.2			miR-652 (1)					miR-7658 (1)					dELS@EM10E0699910		cCRE
z-dna	chr2:102782170-102782215	.	3' UTR	Gm13872	-	antisense	ENSMUSG00000087185.1	ENSMUST00000147082.1		miR-377 (1)		miR-342 (1)			miR-466d/miR-466i (5), miR-466l (5)				miR-881 (1), miR-12196 (1)
z-dna	chr2:150240023-150240038	.	3' UTR	Gm21994	-	protein_coding	ENSMUSG00000074735.2	ENSMUST00000063463.5		miR-455 (1)	miR-504 (1)					miR-455 (1)	miR-221 (1)	miR-6990/miR-7032 (1)				LTR@IAPLTR2b(-)	LINE/LTR
z-dna	chr2:157944178-157944191	.	3' UTR	Vstm2l	+	protein_coding	ENSMUSG00000037843.6	ENSMUST00000109523.1	miR-218 (1)			miR-330 (2)			miR-218 (1)			miR-12186 (1)			dELS (CTCF-bound)@EM10E0716325		cCRE & CTCF
z-dna	chr2:164507592-164507609	.	3' UTR	Pigt	+	protein_coding	ENSMUSG00000017721.15	ENSMUST00000117066.7
z-dna	chr2:164507624-164507641	.	3' UTR	Pigt	+	protein_coding	ENSMUSG00000017721.15	ENSMUST00000117066.7
z-dna	chr2:164507784-164507801	.	3' UTR	Pigt	+	protein_coding	ENSMUSG00000017721.15	ENSMUST00000117066.7													dELS@EM10E0717905		cCRE
z-dna	chr2:164997492-164997507	.	3' UTR	Slc12a5	+	protein_coding	ENSMUSG00000017740.17	ENSMUST00000202479.3										miR-12203 (1)			DNase-H3K4me3@EM10E0718151, dELS@EM10E0718152		cCRE
z-dna	chr2:168099254-168099267	.	3' UTR	AL831766.1	+	unitary_pseudogene	ENSMUSG00000118526.2	ENSMUST00000239040.2							miR-466h/miR-669m/miR-466m (1)	miR-466a/miR-466e/miR-466p (1), miR-466h/miR-669m/miR-466m (1), miR-466n (1)				miR-344f (1)
z-dna	chr2:168099729-168099773	.	3' UTR	AL831766.1	+	unitary_pseudogene	ENSMUSG00000118526.2	ENSMUST00000239040.2							miR-297a/miR-297b/miR-297c (1), miR-466a/miR-466e/miR-466p (2), miR-466f (1), miR-466d/miR-466i (2), miR-466l (2), miR-7015 (1)		miR-466n (1), miR-7044 (1)		miR-466d/miR-466i (1)
z-dna	chr2:168099778-168099800	.	3' UTR	AL831766.1	+	unitary_pseudogene	ENSMUSG00000118526.2	ENSMUST00000239040.2							miR-466d/miR-466i (2), miR-466l (2)		miR-297a/miR-297b/miR-297c (1), miR-466a/miR-466e/miR-466p (1)
z-dna	chr2:181147961-181147980	.	3' UTR	Eef1a2	-	protein_coding	ENSMUSG00000016349.10	ENSMUST00000055990.7								miR-3080 (1)					DNase-H3K4me3@EM10E0723264, DNase-H3K4me3@EM10E0723265		cCRE
z-dna	chr3:73047766-73047855	.	3' UTR	Gm37056	-	TEC	ENSMUSG00000102753.1	ENSMUST00000192141.1	miR-210 (2)			miR-1306 (1), miR-329/362 (1)			miR-466d/miR-466i (5), miR-466l (5), miR-466n (3)		miR-7674 (1)	miR-143 (1)	miR-7030/miR-7075/miR-7076 (1)
z-dna	chr3:95173296-95173313	.	3' UTR	Sema6c	+	protein_coding	ENSMUSG00000038777.19	ENSMUST00000202315.2												miR-3099 (1)	dELS@EM10E0736797		cCRE
z-dna	chr3:109782589-109782604	.	3' UTR	Gm25681	+	snRNA	ENSMUSG00000065872.1	ENSMUST00000083938.1	miR-210 (1)						miR-698/miR-7078 (1)		miR-6956 (1), miR-7214 (1), miR-7234 (1)				dELS (CTCF-bound)@EM10E0741559, dELS@EM10E0741560		cCRE & CTCF
z-dna	chr3:129218711-129218726	.	3' UTR	Pitx2	+	protein_coding	ENSMUSG00000028023.16	ENSMUST00000174623.2			miR-214 (1)						miR-214 (1)				dELS@EM10E0744167, dELS@EM10E0744168		cCRE
z-dna	chr4:108015380-108015435	.	3' UTR	Podn	-	protein_coding	ENSMUSG00000028600.15	ENSMUST00000106708.7				miR-329/362 (1)			miR-466d/miR-466i (6), miR-466l (6)		miR-5627 (1), miR-12181 (1)				dELS@EM10E0764188, dELS (CTCF-bound)@EM10E0764189		cCRE & CTCF
z-dna	chr4:120267141-120267167	.	3' UTR	Foxo6	-	protein_coding	ENSMUSG00000052135.8	ENSMUST00000102656.3		miR-210 (1)						miR-466d/miR-466i (1), miR-466n (1)
z-dna	chr4:127236457-127236473	.	3' UTR	Smim12	+	protein_coding	ENSMUSG00000042380.8	ENSMUST00000142029.1						miR-22 (1)				miR-7001 (1)	miR-5623 (1)		dELS (CTCF-bound)@EM10E0768860, dELS (CTCF-bound)@EM10E0768861		cCRE & CTCF
z-dna	chr4:128565325-128565354	.	3' UTR	Zscan20	-	protein_coding	ENSMUSG00000061894.15	ENSMUST00000097877.8	miR-210 (1)	miR-501/502 (1)					miR-698/miR-7078 (1), miR-669k (1), miR-7014 (1)		miR-669h (1), miR-12178 (1)		miR-6976/miR-7665 (1)
z-dna	chr4:128565371-128565394	.	3' UTR	Zscan20	-	protein_coding	ENSMUSG00000061894.15	ENSMUST00000097877.8		miR-377 (1)					miR-466d/miR-466i (2), miR-466l (2)		miR-223 (1), miR-7043 (1)
z-dna	chr4:129112296-129112311	.	3' UTR	Hpca	-	protein_coding	ENSMUSG00000028785.13	ENSMUST00000095807.9			miR-128 (1), miR-148/152 (1)					miR-466d/miR-466i (1), miR-466l (1)	miR-7655 (1)	miR-3620 (1)		miR-6955 (1)
z-dna	chr4:136930779-136930804	.	3' UTR	Epha8	-	protein_coding	ENSMUSG00000028661.8	ENSMUST00000030420.8	miR-501/502 (1)			miR-153 (1)		miR-296 (1)		miR-698/miR-7078 (1), miR-669k (2), miR-7014 (1)	miR-652 (1), miR-3088 (1)
z-dna	chr4:137569994-137570011	.	3' UTR	Ldlrad2	-	protein_coding	ENSMUSG00000094035.3	ENSMUST00000178923.1							miR-3077 (1)
z-dna	chr4:137570263-137570278	.	3' UTR	Ldlrad2	-	protein_coding	ENSMUSG00000094035.3	ENSMUST00000178923.1								miR-466d/miR-466i (1), miR-466l (1)		miR-5129 (1), miR-6941/miR-7023/miR-7024/miR-7119 (1)
z-dna	chr4:152120748-152120763	.	3' UTR	Tnfrsf25	+	protein_coding	ENSMUSG00000024793.14	ENSMUST00000035275.7			miR-873 (1)						miR-6901 (1)	miR-3074 (1)			dELS@EM10E0779045		cCRE
z-dna	chr4:154983867-154983885	.	3' UTR	Pank4	+	protein_coding	ENSMUSG00000029056.13	ENSMUST00000070953.10			miR-149 (1), miR-760 (1)						miR-149 (1)			miR-505 (1)	dELS@EM10E0780016		cCRE
z-dna	chr4:155156765-155156780	.	3' UTR	Ski	-	protein_coding	ENSMUSG00000029050.15	ENSMUST00000084103.9				miR-143 (1)						miR-7216 (1)
z-dna	chr4:155157290-155157308	.	3' UTR	Ski	-	protein_coding	ENSMUSG00000029050.15	ENSMUST00000084103.9								miR-298 (1)	miR-615 (1), miR-7091 (1)	miR-3087 (1)
z-dna	chr5:81794810-81794823	.	3' UTR	Gm16054	-	antisense	ENSMUSG00000087431.1	ENSMUST00000139469.1								miR-666 (1)
z-dna	chr5:81794928-81794942	.	3' UTR	Gm16054	-	antisense	ENSMUSG00000087431.1	ENSMUST00000139469.1								miR-7045 (1)		miR-29b-2 (1)
z-dna	chr5:92653516-92653540	.	3' UTR	Ccdc158	-	protein_coding	ENSMUSG00000050050.17	ENSMUST00000060930.9				miR-329/362 (1)				miR-466d/miR-466i (1), miR-466n (1)			miR-466d/miR-466i (1)
z-dna	chr5:92653559-92653574	.	3' UTR	Ccdc158	-	protein_coding	ENSMUSG00000050050.17	ENSMUST00000060930.9								miR-466d/miR-466i (1), miR-466n (1), miR-7683 (1)
z-dna	chr5:113089691-113089707	.	3' UTR	Crybb3	-	protein_coding	ENSMUSG00000029352.14	ENSMUST00000119627.7										miR-6392 (1)
z-dna	chr5:117954298-117954312	.	3' UTR	Gm26995	-	antisense	ENSMUSG00000098072.1	ENSMUST00000182216.1
z-dna	chr5:120440451-120440469	.	3' UTR	Gm27199	-	antisense	ENSMUSG00000098649.2	ENSMUST00000185026.2			miR-96/1271 (1)						miR-96/miR-1271 (1), miR-7223 (1)			miR-539 (1)	dELS@EM10E0801765		cCRE
z-dna	chr5:134657000-134657017	.	3' UTR	Eif4h	-	protein_coding	ENSMUSG00000040731.13	ENSMUST00000202622.3							miR-466f (1), miR-466h/miR-669m/miR-466m (1), miR-466d/miR-466i (1), miR-466l (1), miR-466n (1)
z-dna	chr5:139360211-139360259	.	3' UTR	Cyp2w1	+	protein_coding	ENSMUSG00000029541.12	ENSMUST00000031521.12	miR-329/362 (1)							miR-466d/miR-466i (6), miR-466l (5)	miR-7051 (1), miR-7226 (1)	miR-6952 (1), miR-7044 (1)		miR-92a-2 (1)
z-dna	chr5:139548021-139548081	.	3' UTR	Uncx	+	protein_coding	ENSMUSG00000029546.12	ENSMUST00000174792.1								miR-466d/miR-466i (7), miR-466l (7)	miR-3098 (1)	miR-669b (1), miR-7219 (1), miR-7233 (1)			dELS@EM10E0808521		cCRE
z-dna	chr5:140760196-140760221	.	3' UTR	Amz1	+	protein_coding	ENSMUSG00000050022.16	ENSMUST00000120630.2									miR-6944 (1)			miR-421 (1)
z-dna	chr5:143253091-143253109	.	3' UTR	Zfp316	-	protein_coding	ENSMUSG00000046658.16	ENSMUST00000051665.8								miR-7014 (1)					dELS@EM10E0809829, dELS@EM10E0809830		cCRE
z-dna	chr6:48438165-48438184	.	3' UTR	Zfp467	-	protein_coding	ENSMUSG00000068551.12	ENSMUST00000114566.7							miR-5132 (1), miR-6968 (1), miR-7069 (1)				miR-7647 (1)		DNase-H3K4me3@EM10E0819255		cCRE
z-dna	chr6:48438353-48438371	.	3' UTR	Zfp467	-	protein_coding	ENSMUSG00000068551.12	ENSMUST00000114566.7							miR-466h/miR-669m/miR-466m (1)	miR-7045 (1)				miR-3544 (1)	DNase-H3K4me3@EM10E0819255, DNase-H3K4me3@EM10E0819256		cCRE
z-dna	chr6:48438791-48438808	.	3' UTR	Zfp467	-	protein_coding	ENSMUSG00000068551.12	ENSMUST00000114566.7		miR-148/152 (1)							miR-127 (1), miR-7014 (1)	miR-3099 (1)			DNase-H3K4me3@EM10E0819256, DNase-H3K4me3@EM10E0819257		cCRE
z-dna	chr6:48438998-48439018	.	3' UTR	Zfp467	-	protein_coding	ENSMUSG00000068551.12	ENSMUST00000114566.7	miR-210 (1)		miR-199 (1)						miR-199a/miR-199b (1), miR-7037 (1)				DNase-H3K4me3@EM10E0819257		cCRE
z-dna	chr6:83162177-83162196	.	3' UTR	Dctn1	+	protein_coding	ENSMUSG00000031865.16	ENSMUST00000077407.11									miR-505 (1)				dELS@EM10E0824775		cCRE
z-dna	chr6:83738088-83738106	.	3' UTR	Atp6v1b1	+	protein_coding	ENSMUSG00000006269.7	ENSMUST00000006431.7	miR-455 (1)						miR-455 (1)		miR-9769 (1)	miR-7240 (1)
z-dna	chr6:93678844-93678858	.	3' UTR	Gm7812	-	processed_pseudogene	ENSMUSG00000107739.1	ENSMUST00000203479.1													DNase-H3K4me3@EM10E0828279		cCRE
z-dna	chr6:113170543-113170595	.	3' UTR	Lhfpl4	-	protein_coding	ENSMUSG00000042873.11	ENSMUST00000162280.1		miR-210 (2)						miR-466d/miR-466i (5), miR-466l (5), miR-466n (2)	miR-3098 (1)	miR-7219 (1)				LTR@RLTR20A4(-)	LINE/LTR
z-dna	chr6:113170613-113170686	.	3' UTR	Lhfpl4	-	protein_coding	ENSMUSG00000042873.11	ENSMUST00000162280.1		miR-210 (2)						miR-297a/miR-297b/miR-297c (3), miR-466a/miR-466e/miR-466p (3), miR-466h/miR-669m/miR-466m (1), miR-466d/miR-466i (5), miR-466l (6), miR-669k (1), miR-466n (3)		miR-297a/miR-297b/miR-297c (1)				LTR@RLTR20A4(-)	LINE/LTR
z-dna	chr6:113170701-113170786	.	3' UTR	Lhfpl4	-	protein_coding	ENSMUSG00000042873.11	ENSMUST00000162280.1	miR-329/362 (1)	miR-210 (2)				let-7/miR-98 (1)	miR-1b (1)	miR-297a/miR-297b/miR-297c (3), miR-466a/miR-466e/miR-466p (3), miR-466h/miR-669m/miR-466m (1), miR-574 (1), miR-466d/miR-466i (5), miR-466l (4), miR-669k (1), miR-466n (3)		miR-466a/miR-466e/miR-466p (1), miR-466l (1)		let-7g/let-7i/let-7d/let-7a/let-7b/let-7c/let-7e/let-7f/miR-98 (1)		LTR@RLTR20A4(-)	LINE/LTR
z-dna	chr6:121374485-121374546	.	3' UTR	Slc6a12	+	protein_coding	ENSMUSG00000030109.15	ENSMUST00000171008.7	miR-342 (1), miR-377 (1)						miR-742 (1)	miR-574 (1), miR-466d/miR-466i (7), miR-466l (7)		miR-574 (1), miR-7234 (1)				LTR@RLTR20C2_MM(-), LTR@RLTR20A4(-)	LINE/LTR
z-dna	chr6:121374560-121374609	.	3' UTR	Slc6a12	+	protein_coding	ENSMUSG00000030109.15	ENSMUST00000171008.7	miR-342 (1)	miR-210 (1), miR-493 (1)			miR-203a (1)			miR-466a/miR-466e/miR-466p (2), miR-466h/miR-669m/miR-466m (1), miR-493 (1), miR-669k (2), miR-466n (2)	miR-742 (1)	miR-574 (1)		miR-466d/miR-466i (1)		LTR@RLTR20C2_MM(-), LTR@RLTR20A4(-)	LINE/LTR
z-dna	chr6:128322857-128322891	.	3' UTR	Rpl18-ps2	+	processed_pseudogene	ENSMUSG00000053173.12	ENSMUST00000118863.1	miR-181 (1), miR-377 (1)			miR-199 (1)	miR-495 (1)		miR-181a/miR-181b/miR-181c/miR-181d (1)	miR-466a/miR-466e/miR-466p (1), miR-466d/miR-466i (3), miR-466l (3), miR-669k (1)		miR-199a/miR-199b (1), miR-466l (1), miR-6947 (1)	miR-12200 (1)
z-dna	chr6:134710279-134710294	.	3' UTR	Gm44017	+	sense_intronic	ENSMUSG00000108166.1	ENSMUST00000203231.1				miR-28/708 (1)				miR-466n (1)		miR-28a/miR-708 (1)	miR-6546 (1)
z-dna	chr7:6189618-6189636	.	3' UTR	Galp	+	protein_coding	ENSMUSG00000034660.8	ENSMUST00000037553.5	miR-874 (1)		miR-125 (1)						miR-125a/miR-125b/miR-351 (1), miR-7060 (1)				DNase-H3K4me3 (CTCF-bound)@EM10E0841341		cCRE & CTCF
z-dna	chr7:6189721-6189757	.	3' UTR	Galp	+	protein_coding	ENSMUSG00000034660.8	ENSMUST00000037553.5										miR-3104 (1), miR-6968 (1), miR-7001 (1), miR-7067 (1)			DNase-H3K4me3 (CTCF-bound)@EM10E0841341		cCRE & CTCF
z-dna	chr7:12982415-12982430	.	3' UTR	Zfp446	+	protein_coding	ENSMUSG00000033961.16	ENSMUST00000108536.2		miR-147 (1)	miR-1306 (1)					miR-466d/miR-466i (1), miR-466l (1), miR-466n (1)				miR-363 (1)
z-dna	chr7:12982504-12982517	.	3' UTR	Zfp446	+	protein_coding	ENSMUSG00000033961.16	ENSMUST00000108536.2			miR-122 (1)						miR-122 (1)		miR-574 (1)
z-dna	chr7:13043367-13043380	.	3' UTR	Ube2m	-	protein_coding	ENSMUSG00000005575.16	ENSMUST00000165394.8									miR-667 (1), miR-7060 (1)				dELS@EM10E0841688		cCRE
z-dna	chr7:13043696-13043716	.	3' UTR	Ube2m	-	protein_coding	ENSMUSG00000005575.16	ENSMUST00000165394.8			miR-99/100 (1)					miR-466h/miR-669m/miR-466m (1)	miR-99a/miR-99b/miR-100 (1), miR-667 (1)				dELS (CTCF-bound)@EM10E0841689		cCRE & CTCF
z-dna	chr7:13043864-13043884	.	3' UTR	Ube2m	-	protein_coding	ENSMUSG00000005575.16	ENSMUST00000165394.8							miR-7015 (1)		miR-667 (1)				dELS (CTCF-bound)@EM10E0841689, dELS (CTCF-bound)@EM10E0841690		cCRE & CTCF
z-dna	chr7:13044163-13044181	.	3' UTR	Ube2m	-	protein_coding	ENSMUSG00000005575.16	ENSMUST00000165394.8													dELS (CTCF-bound)@EM10E0841690, dELS@EM10E0841691		cCRE & CTCF
z-dna	chr7:13261282-13261303	.	3' UTR	Lig1	+	protein_coding	ENSMUSG00000056394.17	ENSMUST00000177588.7								miR-466f (1), miR-466h/miR-669m/miR-466m (2)		miR-367 (1)
z-dna	chr7:13261457-13261474	.	3' UTR	Lig1	+	protein_coding	ENSMUSG00000056394.17	ENSMUST00000177588.7							miR-6392 (1)	miR-7029 (1)
z-dna	chr7:16749249-16749264	.	3' UTR	Ap2s1	+	protein_coding	ENSMUSG00000008036.11	ENSMUST00000205607.1							miR-466d/miR-466i (1), miR-466l (1)		miR-574 (1), miR-7065 (1)	miR-187 (1), miR-742 (1)
z-dna	chr7:19426217-19426242	.	3' UTR	A930016O22Rik	-	antisense	ENSMUSG00000040705.2	ENSMUST00000047020.1							miR-3093 (1)	miR-342 (1), miR-675 (1), miR-7006 (1), miR-7115 (1)
z-dna	chr7:19756517-19756530	.	3' UTR	Gm45114	-	TEC	ENSMUSG00000109136.1	ENSMUST00000208280.1									miR-298 (1), miR-6918 (1), miR-7064 (1)	miR-3110 (1)	miR-6977 (1)		dELS@EM10E0843051, dELS@EM10E0843052		cCRE
z-dna	chr7:25010342-25010358	.	3' UTR	Atp1a3	-	protein_coding	ENSMUSG00000040907.15	ENSMUST00000080882.10										miR-128-1/miR-128-2 (1)	miR-1247 (1)		dELS (CTCF-bound)@EM10E0843610, dELS (CTCF-bound)@EM10E0843611		cCRE & CTCF
z-dna	chr7:28467485-28467503	.	3' UTR	Lrfn1	+	protein_coding	ENSMUSG00000030600.15	ENSMUST00000108288.8							miR-7082 (1)						dELS (CTCF-bound)@EM10E0844755		cCRE & CTCF
z-dna	chr7:28467646-28467667	.	3' UTR	Lrfn1	+	protein_coding	ENSMUSG00000030600.15	ENSMUST00000108288.8								miR-7036b (1)	miR-1247 (1)	miR-381 (1), miR-92b (1)			dELS (CTCF-bound)@EM10E0844755, dELS (CTCF-bound)@EM10E0844756		cCRE & CTCF
z-dna	chr7:44359073-44359090	.	3' UTR	Gm44780	+	antisense	ENSMUSG00000108509.1	ENSMUST00000205409.1			miR-149 (1)					miR-669k (1)	miR-149 (1), miR-504 (1)	miR-505 (1), miR-7218 (1)			dELS@EM10E0847712		cCRE
z-dna	chr7:44604226-44604243	.	3' UTR	Gm44832	-	antisense	ENSMUSG00000108832.1	ENSMUST00000208849.1								miR-143 (1)					dELS@EM10E0847861, dELS (CTCF-bound)@EM10E0847862		cCRE & CTCF
z-dna	chr7:44604261-44604286	.	3' UTR	Gm44832	-	antisense	ENSMUSG00000108832.1	ENSMUST00000208849.1				miR-299 (1)					miR-3093 (1)	miR-297a/miR-297b/miR-297c (1), miR-342 (1), miR-5129 (1), miR-6978 (1)			dELS@EM10E0847861, dELS (CTCF-bound)@EM10E0847862		cCRE & CTCF
z-dna	chr7:49608221-49608281	.	3' UTR	Dbx1	-	protein_coding	ENSMUSG00000030507.6	ENSMUST00000032717.6				miR-7 (1)			miR-466d/miR-466i (7), miR-466l (7)		miR-669a/miR-669f/miR-669l/miR-669p (1)	miR-7a/miR-7b (1), miR-7074 (1), miR-7116 (1)		miR-7118 (1)
z-dna	chr7:68226418-68226451	.	3' UTR	Pgpep1l	-	protein_coding	ENSMUSG00000030553.3	ENSMUST00000032770.3	miR-802 (1)						miR-802 (1), miR-466f (1), miR-466d/miR-466i (1), miR-466n (1)	miR-3061 (1), miR-7658 (1)		miR-6956 (1)
z-dna	chr7:104006673-104006686	.	3' UTR	Olfr638	+	protein_coding	ENSMUSG00000094063.4	ENSMUST00000209757.2									miR-6924 (1), miR-6960/miR-7093 (1)		miR-7084 (1)	miR-7650 (1)		LTR@MT-int(+)	LINE/LTR
z-dna	chr7:127806121-127806142	.	3' UTR	9430064I24Rik	-	TEC	ENSMUSG00000108402.1	ENSMUST00000206516.1				miR-134 (1)				miR-297a/miR-297b/miR-297c (1), miR-466a/miR-466e/miR-466p (2), miR-466h/miR-669m/miR-466m (2), miR-669k (1), miR-466n (2)		miR-134 (1)
z-dna	chr7:127806543-127806585	.	3' UTR	9430064I24Rik	-	TEC	ENSMUSG00000108402.1	ENSMUST00000206516.1								miR-466d/miR-466i (5), miR-466l (5)	miR-881 (1)
z-dna	chr7:140070095-140070112	.	3' UTR	Caly	-	protein_coding	ENSMUSG00000025468.15	ENSMUST00000211044.1											miR-7092 (1)
z-dna	chr8:9207693-9207708	.	3' UTR	Gm44542	-	TEC	ENSMUSG00000109040.1	ENSMUST00000208677.1								miR-7001 (1)		miR-3083 (1), miR-1231/miR-6905 (1), miR-6998 (1)		miR-6940 (1)
z-dna	chr8:9207718-9207737	.	3' UTR	Gm44542	-	TEC	ENSMUSG00000109040.1	ENSMUST00000208677.1									miR-3064 (1)
z-dna	chr8:13018807-13018824	.	3' UTR	Gm15352	+	processed_pseudogene	ENSMUSG00000081951.1	ENSMUST00000118696.1		miR-128 (1)						miR-6392 (1)		miR-9769 (1)
z-dna	chr8:66705408-66705495	.	3' UTR	Npy1r	+	protein_coding	ENSMUSG00000036437.6	ENSMUST00000039303.6	miR-19 (1)						miR-297a/miR-297b/miR-297c (1), miR-466a/miR-466e/miR-466p (1), miR-466d/miR-466i (7), miR-466l (7), miR-466n (1)			miR-130a (1)
z-dna	chr8:70382439-70382454	.	3' UTR	Comp	+	protein_coding	ENSMUSG00000031849.9	ENSMUST00000003659.8			miR-125 (1), miR-874 (1)						miR-125a/miR-125b/miR-351 (1)
z-dna	chr8:70382477-70382493	.	3' UTR	Comp	+	protein_coding	ENSMUSG00000031849.9	ENSMUST00000003659.8
z-dna	chr8:70382512-70382525	.	3' UTR	Comp	+	protein_coding	ENSMUSG00000031849.9	ENSMUST00000003659.8									miR-3060 (1)
z-dna	chr8:70451799-70451814	.	3' UTR	Crtc1	-	protein_coding	ENSMUSG00000003575.13	ENSMUST00000076615.5
z-dna	chr8:70452007-70452020	.	3' UTR	Crtc1	-	protein_coding	ENSMUSG00000003575.13	ENSMUST00000076615.5								miR-666 (1)
z-dna	chr8:70452215-70452232	.	3' UTR	Crtc1	-	protein_coding	ENSMUSG00000003575.13	ENSMUST00000076615.5									miR-187 (1), miR-3058 (1)				DNase-H3K4me3 (CTCF-bound)@EM10E0880114		cCRE & CTCF
z-dna	chr8:70452552-70452568	.	3' UTR	Crtc1	-	protein_coding	ENSMUSG00000003575.13	ENSMUST00000076615.5									miR-666 (1), miR-7679 (1), miR-3083b (1)				DNase-H3K4me3 (CTCF-bound)@EM10E0880114		cCRE & CTCF
z-dna	chr8:79189793-79189807	.	3' UTR	Gm30329	+	antisense	ENSMUSG00000110388.1	ENSMUST00000211572.1		miR-210 (1)						miR-7045 (1)			miR-7094b-2 (1)
z-dna	chr8:79189876-79189900	.	3' UTR	Gm30329	+	antisense	ENSMUSG00000110388.1	ENSMUST00000211572.1								miR-466h/miR-669m/miR-466m (1)	miR-6986 (1), miR-7059 (1)
z-dna	chr8:107374794-107374864	.	3' UTR	Nqo1	-	protein_coding	ENSMUSG00000003849.8	ENSMUST00000003947.8							miR-297a/miR-297b/miR-297c (1), miR-466a/miR-466e/miR-466p (1), miR-466d/miR-466i (7), miR-466l (8)			miR-7241 (1)
z-dna	chr9:21947988-21948005	.	3' UTR	Swsap1	+	protein_coding	ENSMUSG00000051238.6	ENSMUST00000053583.6							miR-466d/miR-466i (1), miR-466l (1)			miR-7001 (1), miR-7067 (1)			DNase-H3K4me3@EM10E0898190		cCRE
z-dna	chr9:37384932-37384952	.	3' UTR	Robo4	+	protein_coding	ENSMUSG00000032125.21	ENSMUST00000214185.2		miR-342 (1)				miR-19 (1)		miR-742 (1), miR-466h/miR-669m/miR-466m (1)	miR-452 (1), miR-6537 (1)				dELS@EM10E0900931		cCRE
z-dna	chr9:37384986-37384999	.	3' UTR	Robo4	+	protein_coding	ENSMUSG00000032125.21	ENSMUST00000214185.2							miR-12184 (1)						dELS@EM10E0900931		cCRE
z-dna	chr9:120174284-120174356	.	3' UTR	Gm38642	+	processed_transcript	ENSMUSG00000111219.1	ENSMUST00000216004.1	miR-210 (2)		miR-17/20/93/106/519d (1)				miR-466a/miR-466e/miR-466p (1), miR-466b/miR-466c/miR-466o (1), miR-467c/miR-467d (1), miR-466d/miR-466i (2), miR-466l (2), miR-466n (2)		miR-106a/miR-106b/miR-20a/miR-93/miR-17/miR-20b (1), miR-7219 (1)	miR-3108 (1)	miR-7092 (1)		DNase-H3K4me3 (CTCF-bound)@EM10E0922094		cCRE & CTCF
g4	chr1:132642781-132642814	-	5' UTR	Nfasc	-	protein_coding	ENSMUSG00000026442.14	ENSMUST00000043189.13								miR-3083 (1), miR-1231/miR-6905 (1), miR-6940 (1), miR-6986 (1), miR-6998 (1), miR-12191 (1)
g4	chr1:172013185-172013213	+	5' UTR	Vangl2	-	protein_coding	ENSMUSG00000026556.15	ENSMUST00000027837.12							miR-3083 (1), miR-6940 (1), miR-6980 (1), miR-7035 (1), miR-12185 (1)	miR-1955 (1)	miR-615 (1), miR-7033 (1)	miR-3072 (1), miR-6950 (1)
g4	chr11:98372053-98372072	-	5' UTR	Tcap	+	protein_coding	ENSMUSG00000007877.2	ENSMUST00000008021.2								miR-3083 (1), miR-6940 (1), miR-6980 (1), miR-7073 (1), miR-7074 (1), miR-7117/miR-7212 (1), miR-7118 (1)		miR-6976/miR-7665 (1), miR-7001 (1), miR-7041 (1)			dELS@EM10E0518789, dELS (CTCF-bound)@EM10E0518790		cCRE & CTCF
g4	chr11:102224786-102224807	+	5' UTR	Hdac5	-	protein_coding	ENSMUSG00000008855.17	ENSMUST00000008999.11							miR-92b (1), miR-3083 (1), miR-6940 (1), miR-7035 (1), miR-7048 (1)	miR-1247 (1), miR-1955 (1)	miR-25 (1), miR-3094 (1), miR-3104 (1), miR-6968 (1), miR-7069 (1), miR-12185 (1)
g4	chr12:69907783-69907812	-	5' UTR	Gm6316	-	processed_pseudogene	ENSMUSG00000078370.1	ENSMUST00000082064.4	miR-204/211 (1)					miR-138 (1)	miR-204/miR-211 (1)	miR-1943/miR-6967/miR-7016 (1), miR-6946 (1), miR-6961 (1), miR-6975/miR-7005 (1), miR-7074 (1), miR-7118 (1), miR-7231 (1), miR-12201 (1)	miR-7211 (1)	miR-3092/miR-7053 (1), miR-6952 (1), miR-3547 (1), miR-7052 (1), miR-6769b (1)	miR-3095 (1)	miR-138 (1)	dELS (CTCF-bound)@EM10E0538169		cCRE & CTCF
g4	chr15:74529119-74529146	-	5' UTR	Adgrb1	+	protein_coding	ENSMUSG00000034730.17	ENSMUST00000042035.15				miR-744 (1)				miR-128-1/miR-128-2 (1), miR-23a (1), miR-3083 (1), miR-6940 (1)		miR-744 (1), miR-1231/miR-6905 (1), miR-6998 (1), miR-7036b (1)			DNase-H3K4me3@EM10E0602653		cCRE
g4	chr2:165181229-165181257	+	5' UTR	Gm14397	+	antisense	ENSMUSG00000086630.1	ENSMUST00000124728.1	miR-378a (1)	miR-455 (1), miR-324 (1)					miR-1982 (1), miR-6940 (1), miR-6961 (1)	miR-324 (1)	miR-542/miR-6966 (1), miR-3104 (1), miR-6968 (1)
g4	chr4:43036776-43036800	+	5' UTR	Fam214b	-	protein_coding	ENSMUSG00000036002.12	ENSMUST00000107958.7				miR-338 (1)			miR-665 (1), miR-3083 (1), miR-6904/miR-6914 (1), miR-6940 (1), miR-6980 (1), miR-7117/miR-7212 (1)		miR-6975/miR-7005 (1), miR-6989 (1), miR-7000 (1)	miR-219b (1)
g4	chr4:107567716-107567737	-	5' UTR	Dmrtb1	-	protein_coding	ENSMUSG00000028610.16	ENSMUST00000069271.4	miR-329/362 (1)					miR-34/449 (1)		miR-466d/miR-466i (1), miR-6978 (1), miR-6998 (1), miR-7001 (1), miR-7067 (1)	miR-12182 (1)	miR-698/miR-7078 (1), miR-6926/miR-7055 (1), miR-7658 (1), miR-3620 (1)		miR-34c/miR-34b/miR-34a/miR-449a/miR-449c (1)
g4	chr4:133061409-133061431	-	5' UTR	Ahdc1	+	protein_coding	ENSMUSG00000037692.14	ENSMUST00000105914.1		miR-744 (1)			miR-151a (1)			miR-744 (1), miR-7687 (1)		miR-6911/miR-7028/miR-7079/miR-7662 (1)	miR-151 (1)
g4	chr5:139971197-139971225	-	5' UTR	Gm43704	-	processed_pseudogene	ENSMUSG00000106090.1	ENSMUST00000196164.1		miR-34/449 (1)	miR-140 (1)	miR-296 (1), miR-491 (1)			miR-5626 (1)	miR-34c/miR-34b/miR-34a/miR-449a/miR-449c (1), miR-3083 (1), miR-1231/miR-6905 (1), miR-6926/miR-7055 (1), miR-6940 (1), miR-6971 (1), miR-6980 (1), miR-6998 (1), miR-7020 (1), miR-7030/miR-7075/miR-7076 (1), miR-7676 (1)	miR-7655 (1)	miR-296 (1), miR-491/miR-7003 (1), miR-3061 (1), miR-5129 (1)		miR-6992 (1)
g4	chr7:19222087-19222113	-	5' UTR	Opa3	+	protein_coding	ENSMUSG00000052214.9	ENSMUST00000063976.8	miR-328 (1)							miR-187 (1), miR-6968 (1)		miR-6979 (1), miR-7062 (1)
g4	chr8:110957517-110957537	+	5' UTR	AC132945.1	-	unprocessed_pseudogene	ENSMUSG00000118587.1	ENSMUST00000239383.1		miR-532 (1)		miR-125 (1)	miR-24 (1)		miR-92b (1), miR-1982 (1), miR-6909 (1), miR-6922/miR-6935/miR-6993/miR-7008 (1), miR-6973a (1)			miR-125a/miR-125b/miR-351 (1), miR-670 (1)			dELS (CTCF-bound)@EM10E0889444		cCRE & CTCF
h-dna	chr6:4754253-4754270	.	5' UTR	Peg10	+	protein_coding	ENSMUSG00000092035.8	ENSMUST00000176551.2								miR-6971 (1), miR-7030/miR-7075/miR-7076 (1)		miR-3104 (1), miR-6968 (1), miR-7081 (1)		miR-666 (1)
h-dna	chr8:108703815-108703835	.	5' UTR	Zfhx3	+	protein_coding	ENSMUSG00000038872.10	ENSMUST00000043896.9								miR-6916/miR-6942 (2), miR-7081 (2)		miR-6929 (1), miR-7034/miR-7071 (1)			dELS@EM10E0888732		cCRE
sidd	chr15:102981549-102981663	.	5' UTR	Hoxc9	+	protein_coding	ENSMUSG00000036139.6	ENSMUST00000001706.6	miR-10 (1), miR-539 (1), miR-582 (1)	miR-194 (1)					miR-10b/miR-10a (1), miR-297a/miR-297b/miR-297c (1), miR-582 (1), miR-7018 (1), miR-3083b (1)	miR-194 (1), miR-7087 (1)					dELS@EM10E0613602		cCRE
sidd	chr4:138721555-138721692	.	5' UTR	Pla2g2c	+	protein_coding	ENSMUSG00000028750.12	ENSMUST00000105808.7							miR-677 (1), miR-1933 (1), miR-7013 (1), miR-7043 (1), miR-7072 (1), miR-7234 (1), miR-7243 (1), miR-12187 (1)	miR-320 (1), miR-466a/miR-466e/miR-466p (1), miR-468 (1), miR-466b/miR-466c/miR-466o (1), miR-466l (1), miR-1897 (1), miR-6970 (1)
z-dna	chr1:4492593-4492611	.	5' UTR	Sox17	-	protein_coding	ENSMUSG00000025902.13	ENSMUST00000116652.7				miR-103/107 (1)									dELS@EM10E0431241		cCRE
z-dna	chr10:60686890-60686907	.	5' UTR	Cdh23	-	protein_coding	ENSMUSG00000012819.15	ENSMUST00000105461.9			miR-126 (1)						miR-363 (1)				DNase-H3K4me3@EM10E0475925, DNase-H3K4me3@EM10E0475926		cCRE
z-dna	chr13:55471866-55471881	.	5' UTR	Mir6944	-	miRNA	ENSMUSG00000098341.1	ENSMUST00000183653.1													dELS (CTCF-bound)@EM10E0562275, dELS@EM10E0562276		cCRE & CTCF
z-dna	chr14:63241187-63241200	.	5' UTR	Gata4	-	protein_coding	ENSMUSG00000021944.15	ENSMUST00000118022.7	miR-147 (1)						miR-7045 (1)						dELS@EM10E0584482		cCRE
z-dna	chr4:107567713-107567728	.	5' UTR	Dmrtb1	-	protein_coding	ENSMUSG00000028610.16	ENSMUST00000069271.4	miR-329/362 (1)							miR-466d/miR-466i (1), miR-7658 (1), miR-3620 (1)	miR-12182 (1)	miR-6978 (1), miR-7001 (1), miR-7067 (1)		miR-6998 (1)
z-dna	chr7:73409340-73409355	.	5' UTR	Gm44758	+	TEC	ENSMUSG00000108678.1	ENSMUST00000206096.1									miR-7015 (1)	miR-6996 (1)				LINE@L1_Mus3(+)	LINE/LTR
g4	chr1:3014794-3014871	-	Distal Intergenic	4933401J01Rik	+	TEC	ENSMUSG00000102693.1	ENSMUST00000193812.1	miR-328 (1)		miR-486 (1)				miR-6994 (1), miR-129b (1)	miR-92a-2 (1), miR-698/miR-7078 (1), miR-3572 (1), miR-6928 (1), miR-6931 (1), miR-6941/miR-7023/miR-7024/miR-7119 (1), miR-6956 (1), miR-6964 (1), miR-6971 (1), miR-6980 (1), miR-7006 (1), miR-12185 (1), miR-12192 (1)	miR-486a/miR-486b (1)	miR-3076 (1), miR-6418 (1), miR-6987 (1)		miR-7649 (1)		LINE@L1Md_F2(-), LINE@L1VL1(+)	LINE/LTR
g4	chr1:3791949-3792000	-	Distal Intergenic	Gm27396	-	snRNA	ENSMUSG00000088333.2	ENSMUST00000157708.2			miR-532 (1)					miR-365-1/miR-365-2 (1), miR-698/miR-7078 (1), miR-6910 (1), miR-6941/miR-7023/miR-7024/miR-7119 (1), miR-6956 (1), miR-6980 (1), miR-12185 (1)		miR-6922/miR-6935/miR-6993/miR-7008 (1), miR-6949 (1), miR-6995 (1)				LTR@RLTR28(+), LINE@L1Md_F2(-)	LINE/LTR
g4	chr1:4571896-4571924	-	Distal Intergenic	Gm37323	-	lincRNA	ENSMUSG00000104328.1	ENSMUST00000195771.1							miR-1247 (2)	miR-92b (2)	miR-1247 (1)				dELS (CTCF-bound)@EM10E0431262		cCRE & CTCF
g4	chr1:4637449-4637475	+	Distal Intergenic	Gm7369	+	processed_pseudogene	ENSMUSG00000102735.1	ENSMUST00000192738.1		miR-874 (1)				miR-483 (1)	miR-92a-1 (1), miR-3087 (1), miR-3094 (1), miR-6986 (1), miR-7001 (1), miR-7067 (1)		miR-6956 (1)					LINE@L1_Mus2(+)	LINE/LTR
g4	chr1:4705857-4705879	+	Distal Intergenic	Gm6119	-	processed_pseudogene	ENSMUSG00000102175.1	ENSMUST00000193443.1							miR-326/miR-6954 (1), miR-328/miR-6897 (1), miR-6909 (1), miR-6928 (1), miR-7001 (1), miR-7067 (1)		miR-7069 (1)	miR-5626 (1)				LINE@Lx3A(+)	LINE/LTR
g4	chr1:5170920-5170946	-	Distal Intergenic	Atp6v1h	+	protein_coding	ENSMUSG00000033793.12	ENSMUST00000192698.2	miR-324 (1)		miR-204/211 (1)				miR-324 (1), miR-7211 (1)	miR-3092/miR-7053 (1), miR-6418 (1), miR-6963/miR-7656 (1), miR-7010/miR-7027 (1), miR-7067 (1), miR-7087 (1)	miR-204/miR-211 (1)	miR-147 (1), miR-6946 (1), miR-6959 (1), miR-6998 (1)	miR-12205 (1)			LTR@MuRRS4-int(+), LTR@MuRRS4-int(+)	LINE/LTR
g4	chr1:5369144-5369170	-	Distal Intergenic	Gm38264	+	TEC	ENSMUSG00000102907.1	ENSMUST00000194850.1								miR-698/miR-7078 (1), miR-3094 (1), miR-6956 (1), miR-6986 (1)		miR-6995 (1), miR-7218 (1)				LINE@L1_Rod(-), LINE@L1_Mus3(-)	LINE/LTR
g4	chr1:6301797-6301834	+	Distal Intergenic	Alkal1	+	protein_coding	ENSMUSG00000087247.3	ENSMUST00000133144.3	miR-491 (1)						miR-365-1/miR-365-2 (1), miR-491/miR-7003 (1), miR-698/miR-7078 (1), miR-5129 (1), miR-5627 (1), miR-6956 (1), miR-6971 (1), miR-6989 (1)	miR-676 (1)	miR-92a-2 (1), miR-6952 (1), miR-6980 (1)					LINE@L1Md_F2(+), LINE@Lx7(+)	LINE/LTR
g4	chr1:6886783-6886808	+	Distal Intergenic	Gm42492	-	TEC	ENSMUSG00000103329.2	ENSMUST00000195780.2							miR-1249 (1), miR-1943/miR-6967/miR-7016 (1), miR-3103/miR-6965/miR-7047/miR-7235 (1), miR-6924 (1), miR-6929 (1), miR-6971 (1), miR-7011 (1), miR-7030/miR-7075/miR-7076 (1)	miR-7239 (1)	miR-193b (1), miR-6930 (1), miR-7067 (1)					LINE@Lx(+)	LINE/LTR
g4	chr1:7348420-7348447	-	Distal Intergenic	Gm19002	+	processed_pseudogene	ENSMUSG00000102768.1	ENSMUST00000192649.1								miR-1249 (3), miR-1943/miR-6967/miR-7016 (3), miR-3103/miR-6965/miR-7047/miR-7235 (3)	miR-7211 (1)	miR-1249 (1), miR-1943/miR-6967/miR-7016 (1), miR-7041 (1)
g4	chr1:7524224-7524272	+	Distal Intergenic	Gm30414	+	lincRNA	ENSMUSG00000103067.1	ENSMUST00000194886.1				miR-532 (1)			miR-365-1/miR-365-2 (1), miR-698/miR-7078 (1), miR-5129 (1), miR-5627 (1), miR-6909 (1), miR-6941/miR-7023/miR-7024/miR-7119 (1), miR-6956 (1), miR-6971 (1), miR-7012/miR-7057 (1), miR-7030/miR-7075/miR-7076 (1), miR-7058 (1)		miR-6922/miR-6935/miR-6993/miR-7008 (1), miR-6949 (1), miR-6995 (1)					LINE@L1Md_F2(+)	LINE/LTR
g4	chr1:7653981-7654019	+	Distal Intergenic	Rps2-ps2	+	processed_pseudogene	ENSMUSG00000103903.1	ENSMUST00000194305.1		miR-204/211 (1), miR-329/362 (1)					miR-92a-2 (1), miR-466d/miR-466i (1), miR-1943/miR-6967/miR-7016 (1), miR-3100 (1), miR-6946 (1), miR-6979 (1), miR-7006 (1), miR-7052 (1)	miR-204/miR-211 (1)	miR-698/miR-7078 (1), miR-3092/miR-7053 (1)	miR-7211 (1)		miR-130b (1)		LTR@RMER17A2(-)	LINE/LTR
g4	chr1:7668588-7668616	+	Distal Intergenic	Rps2-ps2	+	processed_pseudogene	ENSMUSG00000103903.1	ENSMUST00000194305.1							miR-7030/miR-7075/miR-7076 (2), miR-7072 (2)		miR-1943/miR-6967/miR-7016 (1), miR-3103/miR-6965/miR-7047/miR-7235 (1), miR-6929 (1), miR-7030/miR-7075/miR-7076 (1), miR-7072 (1)					LTR@RMER17A2(-), LTR@RMER17A2(-)	LINE/LTR
g4	chr1:7741984-7742014	+	Distal Intergenic	Gm38216	-	processed_pseudogene	ENSMUSG00000103557.1	ENSMUST00000194872.1			miR-423 (1)		miR-665 (1)		miR-665 (1), miR-6392 (1), miR-6940 (1), miR-7048 (1), miR-7036b (1), miR-7679 (1)		miR-423/miR-6921 (1), miR-6955 (1), miR-3473h (1)					LTR@RLTR1B-int(-), LTR@RLTR1B-int(-)	LINE/LTR
g4	chr1:7892492-7892511	-	Distal Intergenic	Gm38216	-	processed_pseudogene	ENSMUSG00000103557.1	ENSMUST00000194872.1	miR-532 (1)		miR-532 (1)	miR-122 (1)				miR-698/miR-7078 (1), miR-1982 (1), miR-6922/miR-6935/miR-6993/miR-7008 (1), miR-6956 (1)		miR-122 (1), miR-6922/miR-6935/miR-6993/miR-7008 (1), miR-6949 (1), miR-6971 (1), miR-6995 (1)		miR-574 (1)		LTR@RLTR31D_MM(-), LINE@L1Md_F2(-)	LINE/LTR
g4	chr1:7967705-7967746	+	Distal Intergenic	Gm38216	-	processed_pseudogene	ENSMUSG00000103557.1	ENSMUST00000194872.1							miR-702/miR-3102 (1), miR-6949 (1), miR-6956 (1), miR-6971 (1), miR-6976/miR-7665 (1), miR-6980 (1), miR-7030/miR-7075/miR-7076 (1), miR-7085 (1)		miR-365-1/miR-365-2 (1)					LINE@L1Md_F2(+)	LINE/LTR
g4	chr1:7979959-7980025	+	Distal Intergenic	Gm38216	-	processed_pseudogene	ENSMUSG00000103557.1	ENSMUST00000194872.1		miR-328 (1)		miR-486 (1)			miR-698/miR-7078 (2), miR-3572 (1), miR-6956 (2), miR-6971 (1), miR-6986 (1), miR-7072 (1)	miR-129b (1)	miR-365-1/miR-365-2 (1), miR-3076 (1), miR-6418 (1), miR-6941/miR-7023/miR-7024/miR-7119 (1)	miR-486a/miR-486b (1)				LINE@L1Md_A(+), LTR@MTE-int(-)	LINE/LTR
g4	chr1:8033908-8033974	-	Distal Intergenic	Gm38216	-	processed_pseudogene	ENSMUSG00000103557.1	ENSMUST00000194872.1	miR-328 (1)		miR-486 (1)					miR-376b/miR-376c (1), miR-698/miR-7078 (2), miR-3572 (1), miR-6418 (1), miR-6931 (1), miR-6956 (2), miR-6971 (1), miR-6988 (1), miR-6998 (1), miR-7001 (1), miR-7006 (1), miR-7051 (1), miR-7067 (1), miR-7072 (1), miR-7085 (1)	miR-486a/miR-486b (1)	miR-365-1/miR-365-2 (1), miR-3076 (1), miR-6418 (1), miR-6941/miR-7023/miR-7024/miR-7119 (1)				LINE@Lx6(-), LINE@L1Md_A(-)	LINE/LTR
g4	chr1:8155926-8155961	+	Distal Intergenic	Gm38024	-	TEC	ENSMUSG00000102647.1	ENSMUST00000192338.1			miR-299 (1)				miR-92a-2 (1), miR-3092/miR-7053 (1), miR-6909 (1), miR-6931 (1), miR-6941/miR-7023/miR-7024/miR-7119 (1), miR-6976/miR-7665 (1), miR-7006 (1), miR-7073 (1)		miR-3100 (1), miR-6976/miR-7665 (1), miR-7052 (1), miR-7074 (1)	miR-141 (1)				LINE@Lx2(+), LTR@RMER17D2(-)	LINE/LTR
g4	chr1:8156147-8156172	+	Distal Intergenic	Gm38024	-	TEC	ENSMUSG00000102647.1	ENSMUST00000192338.1	miR-185 (1)		miR-185 (1)	miR-504 (1), miR-532 (1)			miR-185 (1), miR-6949 (1), miR-6958 (1), miR-6976/miR-7665 (1), miR-7041 (1)		miR-185 (1), miR-6922/miR-6935/miR-6993/miR-7008 (1), miR-6958 (1), miR-6990/miR-7032 (1), miR-7051 (1)					LTR@RMER17D2(-), LTR@IAPLTR1a_Mm(+)	LINE/LTR
g4	chr1:9314107-9314132	-	Distal Intergenic	Sntg1	-	protein_coding	ENSMUSG00000025909.16	ENSMUST00000140295.7		miR-185 (1)					miR-3093 (1)	miR-185 (1), miR-342 (1), miR-667 (1), miR-6930 (1), miR-7001 (1), miR-7006 (1), miR-7058 (1)		miR-1982 (1), miR-3087 (1), miR-7035 (1)		miR-7012/miR-7057 (1)		LTR@RMER17B2(+)	LINE/LTR
g4	chr1:9414116-9414146	-	Distal Intergenic	Gm6187	-	processed_pseudogene	ENSMUSG00000101571.2	ENSMUST00000040649.6								miR-92a-2 (1), miR-1933 (2), miR-3091 (2)		miR-6941/miR-7023/miR-7024/miR-7119 (1), miR-7046 (1), miR-7073 (1)				LTR@ORR1A3(+), LINE@Lx3_Mus(-)	LINE/LTR
g4	chr1:10857882-10857908	-	Distal Intergenic	Gm28659	+	processed_pseudogene	ENSMUSG00000100648.1	ENSMUST00000188013.1		miR-185 (1)	miR-331 (1)	miR-185 (1)			miR-760 (1)	miR-185 (1), miR-6911/miR-7028/miR-7079/miR-7662 (1), miR-6918 (1), miR-6958 (1)		miR-185 (1), miR-3103/miR-6965/miR-7047/miR-7235 (1)				LTR@RMER17A2(+)	LINE/LTR
g4	chr1:12189267-12189303	+	Distal Intergenic	Gm7560	+	processed_pseudogene	ENSMUSG00000101610.1	ENSMUST00000187748.1		miR-1306 (1)		miR-532 (1)			miR-6952 (1), miR-6963/miR-7656 (1), miR-7030/miR-7075/miR-7076 (1)		miR-1982 (1), miR-6922/miR-6935/miR-6993/miR-7008 (1), miR-6929 (1)					LINE@L1_Mus4(+)	LINE/LTR
g4	chr1:12198676-12198753	-	Distal Intergenic	Gm7560	+	processed_pseudogene	ENSMUSG00000101610.1	ENSMUST00000187748.1		miR-185 (9)		miR-185 (1)				miR-185 (9), miR-3103/miR-6965/miR-7047/miR-7235 (8), miR-7058 (1)	miR-1894 (1)	miR-185 (1), miR-3103/miR-6965/miR-7047/miR-7235 (1), miR-6971 (1)
g4	chr1:12303748-12303772	+	Distal Intergenic	Gm22633	+	snRNA	ENSMUSG00000093864.1	ENSMUST00000179834.1			miR-330 (1)				miR-92a-2 (1), miR-6910 (1), miR-6971 (1), miR-6980 (1), miR-7030/miR-7075/miR-7076 (1)		miR-330 (1), miR-6980 (1), miR-7117/miR-7212 (1)					LINE@L1_Mus2(-)	LINE/LTR
g4	chr1:12344870-12344895	+	Distal Intergenic	Gm22633	+	snRNA	ENSMUSG00000093864.1	ENSMUST00000179834.1				miR-1249 (1)			miR-1941 (1), miR-1943/miR-6967/miR-7016 (1), miR-6979 (1)	miR-12202 (1)						LTR@RLTR1B(-)	LINE/LTR
g4	chr1:12411048-12411102	+	Distal Intergenic	Mir6341	+	miRNA	ENSMUSG00000098555.1	ENSMUST00000183490.1			miR-491 (1)				miR-365-1/miR-365-2 (1), miR-698/miR-7078 (1), miR-3060 (1), miR-6909 (1), miR-6941/miR-7023/miR-7024/miR-7119 (1), miR-6956 (1), miR-6971 (1), miR-7072 (1)	miR-1894 (1)	miR-491/miR-7003 (1), miR-6949 (1), miR-7085 (1)					LINE@L1Md_F2(+)	LINE/LTR
g4	chr1:12516021-12516039	+	Distal Intergenic	Gm2383	+	processed_pseudogene	ENSMUSG00000097628.1	ENSMUST00000181461.1						miR-483 (1)	miR-3075 (1), miR-6971 (1), miR-7030/miR-7075/miR-7076 (1)		miR-6907/miR-7019 (1), miR-6913 (1), miR-6956 (1), miR-6958 (1), miR-6980 (1), miR-7085 (1)					LINE@L1Md_F2(+), LINE@L1_Mm(+)	LINE/LTR
g4	chr1:12610874-12610910	-	Distal Intergenic	Gm6216	+	processed_pseudogene	ENSMUSG00000098163.1	ENSMUST00000182390.1	miR-532 (1)							miR-1941 (1), miR-1943/miR-6967/miR-7016 (1), miR-6922/miR-6935/miR-6993/miR-7008 (1), miR-6931 (1), miR-6958 (1), miR-6979 (1)		miR-6978 (1), miR-7058 (1)	miR-301a/miR-301b (1)			LTR@MMERGLN_LTR(+)	LINE/LTR
g4	chr1:14467971-14467987	-	Distal Intergenic	Eya1	-	protein_coding	ENSMUSG00000025932.14	ENSMUST00000168081.8			miR-532 (1)		miR-483 (1)			miR-698/miR-7078 (1), miR-7020 (1), miR-12178 (1)		miR-6922/miR-6935/miR-6993/miR-7008 (1), miR-6956 (1), miR-6958 (1), miR-6963/miR-7656 (1), miR-7216 (1)				LINE@Lx(-)	LINE/LTR
g4	chr1:14506816-14506880	+	Distal Intergenic	Eya1	-	protein_coding	ENSMUSG00000025932.14	ENSMUST00000168081.8	miR-744 (2)						miR-328/miR-6897 (1), miR-342 (1), miR-675 (1), miR-744 (2), miR-1249 (1), miR-1941 (1), miR-3103/miR-6965/miR-7047/miR-7235 (1), miR-7030/miR-7075/miR-7076 (1), miR-7041 (1), miR-7072 (1), miR-7687 (2), miR-12187 (1)	miR-3093 (1)	miR-6906 (1), miR-6913 (1), miR-6964 (1)	miR-5626 (1)			dELS@EM10E0432322, dELS@EM10E0432323		cCRE
g4	chr1:14704370-14704396	+	Distal Intergenic	Gm9947	+	antisense	ENSMUSG00000054493.2	ENSMUST00000187401.1							miR-365-1/miR-365-2 (1), miR-6971 (1), miR-7030/miR-7075/miR-7076 (1), miR-12195 (1)							LINE@L1_Mus2(+)	LINE/LTR
g4	chr1:14854465-14854486	+	Distal Intergenic	Rpl5-ps1	+	processed_pseudogene	ENSMUSG00000082193.1	ENSMUST00000121367.1		miR-486 (1), miR-504 (1)		miR-328 (1)			miR-6990/miR-7032 (1), miR-7046 (1)	miR-486a/miR-486b (1)	miR-6912 (1)					LINE@L1_Mus1(+), LTR@MLT2D(+)	LINE/LTR
g4	chr1:15127463-15127486	-	Distal Intergenic	Gm26345	-	snoRNA	ENSMUSG00000088159.1	ENSMUST00000157534.1								miR-1249 (2), miR-1943/miR-6967/miR-7016 (2), miR-3103/miR-6965/miR-7047/miR-7235 (2), miR-6925 (1), miR-6929 (1), miR-6999/miR-7054 (1)		miR-1249 (1), miR-1943/miR-6967/miR-7016 (2), miR-3103/miR-6965/miR-7047/miR-7235 (1), miR-6929 (1), miR-6999/miR-7054 (1)		miR-6925 (1)
g4	chr1:15213387-15213420	+	Distal Intergenic	Gm10566	-	processed_pseudogene	ENSMUSG00000073737.3	ENSMUST00000086739.5				miR-532 (1)			miR-92a-1 (1), miR-702/miR-3102 (1), miR-3094 (1), miR-6927/miR-7070 (1), miR-6956 (1), miR-6986 (1), miR-7066 (1), miR-7218 (1)		miR-6922/miR-6935/miR-6993/miR-7008 (1), miR-6995 (1), miR-7030/miR-7075/miR-7076 (1), miR-7072 (1), miR-7089 (1)					LINE@L1_Mus2(+)	LINE/LTR
g4	chr1:15278119-15278149	+	Distal Intergenic	Gm10566	-	processed_pseudogene	ENSMUSG00000073737.3	ENSMUST00000086739.5			miR-491 (1)	miR-532 (1)			miR-92a-2 (1), miR-698/miR-7078 (2), miR-6956 (2), miR-7072 (1)		miR-491/miR-7003 (1), miR-6922/miR-6935/miR-6993/miR-7008 (1), miR-6929 (1), miR-6949 (1), miR-6995 (1), miR-7030/miR-7075/miR-7076 (1)					LINE@L1Md_F2(+)	LINE/LTR
g4	chr1:16884460-16884485	-	Distal Intergenic	Gm28376	+	antisense	ENSMUSG00000101640.1	ENSMUST00000186604.1								miR-6909 (1), miR-6971 (1), miR-7020 (1), miR-7030/miR-7075/miR-7076 (1)		miR-7017 (1), miR-7067 (1)				LINE@Lx(-)	LINE/LTR
g4	chr1:17966425-17966491	+	Distal Intergenic	Gm7690	+	processed_pseudogene	ENSMUSG00000100554.1	ENSMUST00000190885.1		miR-328 (1)		miR-486 (1)			miR-698/miR-7078 (2), miR-3572 (1), miR-6931 (1), miR-6956 (2), miR-6971 (1), miR-7006 (1), miR-7072 (1), miR-7085 (1)	miR-129b (1)	miR-365-1/miR-365-2 (1), miR-3076 (1), miR-6418 (1), miR-6941/miR-7023/miR-7024/miR-7119 (1)	miR-486a/miR-486b (1)				LINE@L1Md_T(+), LTR@RLTR10(+)	LINE/LTR
g4	chr1:18406724-18406791	+	Distal Intergenic	Defb41	-	protein_coding	ENSMUSG00000067773.6	ENSMUST00000088463.1		miR-504 (1), miR-532 (1)		miR-331 (1)		miR-378a (1)	miR-92a-1 (1), miR-3094 (1), miR-6906 (1), miR-6922/miR-6935/miR-6993/miR-7008 (1), miR-6949 (1), miR-6986 (1), miR-6990/miR-7032 (1), miR-6995 (1), miR-7056 (1), miR-7066 (1), miR-12195 (1)	miR-221 (1), miR-504 (1)	miR-365-1/miR-365-2 (1), miR-6418 (1)					LINE@L1_Mus2(+)	LINE/LTR
g4	chr1:18510818-18510872	+	Distal Intergenic	Gm5252	+	processed_pseudogene	ENSMUSG00000101306.1	ENSMUST00000189030.1		miR-486 (1)		miR-532 (1)			miR-326/miR-6954 (1), miR-698/miR-7078 (1), miR-1966 (1), miR-6898 (1), miR-6912 (1), miR-6953 (1), miR-6956 (1), miR-6976/miR-7665 (1), miR-7001 (1), miR-7218 (1), miR-7653 (1)	miR-486a/miR-486b (1)	miR-6922/miR-6935/miR-6993/miR-7008 (1), miR-6949 (1), miR-6995 (1)					LINE@L1_Mus1(-), LINE@L1_Mus1(+)	LINE/LTR
g4	chr1:18830747-18830794	+	Distal Intergenic	Gm5252	+	processed_pseudogene	ENSMUSG00000101306.1	ENSMUST00000189030.1		miR-532 (1), miR-874 (1)					miR-698/miR-7078 (1), miR-3087 (1), miR-6909 (1), miR-6922/miR-6935/miR-6993/miR-7008 (1), miR-6956 (1), miR-6971 (1), miR-7001 (1), miR-7030/miR-7075/miR-7076 (1), miR-7067 (1), miR-12195 (1)		miR-365-1/miR-365-2 (1), miR-3103/miR-6965/miR-7047/miR-7235 (1)					LINE@L1_Mus2(+)	LINE/LTR
g4	chr1:18937537-18937587	-	Distal Intergenic	Gm24075	-	snoRNA	ENSMUSG00000088800.1	ENSMUST00000158175.1			miR-532 (1)					miR-365-1/miR-365-2 (1), miR-3087 (1), miR-6941/miR-7023/miR-7024/miR-7119 (1), miR-6952 (1), miR-6971 (1), miR-7030/miR-7075/miR-7076 (1), miR-7676 (1)		miR-6922/miR-6935/miR-6993/miR-7008 (1), miR-6949 (1), miR-6995 (1)				LINE@L1Md_F2(-)	LINE/LTR
g4	chr1:19855526-19855547	+	Distal Intergenic	Gm37315	-	TEC	ENSMUSG00000104095.1	ENSMUST00000194347.1							miR-92a-1 (1), miR-3094 (1), miR-6986 (1), miR-7066 (1), miR-7067 (1)		miR-698/miR-7078 (1), miR-702/miR-3102 (1), miR-3092/miR-7053 (1), miR-6418 (1), miR-6956 (1), miR-7010/miR-7027 (1)	miR-7211 (1)				LINE@L1_Mus3(+)	LINE/LTR
g4	chr1:21167583-21167614	-	Distal Intergenic	Gm2693	+	unprocessed_pseudogene	ENSMUSG00000100819.1	ENSMUST00000189119.1					miR-483 (1)			miR-92a-1 (1), miR-3083 (1), miR-3094 (1), miR-6940 (1), miR-6941/miR-7023/miR-7024/miR-7119 (1), miR-6971 (1), miR-7030/miR-7075/miR-7076 (1), miR-7066 (1), miR-7117/miR-7212 (1)		miR-698/miR-7078 (1), miR-6956 (1)	miR-12206 (1)			LINE@L1_Mus2(-)	LINE/LTR
g4	chr1:22020248-22020269	+	Distal Intergenic	Gm5696	-	processed_pseudogene	ENSMUSG00000099692.1	ENSMUST00000189850.1		miR-133 (1), miR-532 (1)					miR-6922/miR-6935/miR-6993/miR-7008 (1), miR-6958 (1), miR-7058 (1)	miR-1934 (1)	miR-7226 (1), miR-12178 (1)					LINE@Lx3_Mus(+), LINE@Lx3_Mus(-)	LINE/LTR
g4	chr1:22084753-22084826	+	Distal Intergenic	Gm5696	-	processed_pseudogene	ENSMUSG00000099692.1	ENSMUST00000189850.1		miR-328 (1), miR-329/362 (1)		miR-486 (1)			miR-698/miR-7078 (1), miR-5129 (1), miR-6928 (1), miR-6931 (1), miR-6941/miR-7023/miR-7024/miR-7119 (1), miR-6956 (1), miR-6971 (1), miR-7006 (1), miR-7073 (1)	miR-221 (1), miR-129b (1)	miR-3076 (1), miR-6418 (1)	miR-486a/miR-486b (1)				LINE@L1Md_F2(+)	LINE/LTR
g4	chr1:22120728-22120768	+	Distal Intergenic	Gm5696	-	processed_pseudogene	ENSMUSG00000099692.1	ENSMUST00000189850.1	miR-185 (1), miR-299 (1), miR-491 (1)						miR-185 (1), miR-298 (1), miR-491/miR-7003 (1), miR-3087 (1), miR-3092/miR-7053 (1), miR-5107 (1), miR-5129 (1), miR-6971 (1), miR-7030/miR-7075/miR-7076 (1), miR-7039 (1), miR-7058 (1), miR-7231 (1)	miR-130b (1), miR-7211 (1)	miR-1249 (1), miR-6958 (1), miR-7041 (1)	miR-7211 (1)		miR-130b (1)		LTR@RMER17D2(-), LTR@RMER17D2(-)	LINE/LTR
g4	chr1:22149529-22149567	-	Distal Intergenic	Gm28239	+	processed_pseudogene	ENSMUSG00000100418.1	ENSMUST00000190225.1					miR-483 (1)			miR-25 (1), miR-1249 (1), miR-1943/miR-6967/miR-7016 (1), miR-3103/miR-6965/miR-7047/miR-7235 (1), miR-6986 (1), miR-7072 (1), miR-12195 (1)		miR-698/miR-7078 (1), miR-6956 (1)				LINE@L1Md_F(+), LINE@L1_Mus1(-)	LINE/LTR
g4	chr1:22280910-22280964	+	Distal Intergenic	Rims1	-	protein_coding	ENSMUSG00000041670.17	ENSMUST00000164877.7	let-7/miR-98 (1)						let-7g/let-7i/let-7d/let-7a/let-7b/let-7c/let-7e/let-7f/miR-98 (1), miR-3103/miR-6965/miR-7047/miR-7235 (1), miR-6971 (2), miR-6999/miR-7054 (1), miR-7020 (1), miR-7030/miR-7075/miR-7076 (2), miR-7072 (1), miR-7118 (1), miR-12201 (1)	miR-1894 (1)	miR-6903 (1), miR-6909 (1), miR-7058 (1)	miR-7211 (1)		miR-130a (1), miR-130b (1)		LTR@RMER17C(-), LTR@RMER17C(-)	LINE/LTR
g4	chr1:22280990-22281012	+	Distal Intergenic	Rims1	-	protein_coding	ENSMUSG00000041670.17	ENSMUST00000164877.7							miR-1943/miR-6967/miR-7016 (1), miR-3103/miR-6965/miR-7047/miR-7235 (1), miR-7058 (1), miR-7072 (1)	miR-1894 (1)	miR-3103/miR-6965/miR-7047/miR-7235 (1), miR-7073 (1), miR-7118 (1), miR-12201 (1)		miR-7012/miR-7057 (1)			LTR@RMER17C(-), LTR@RMER17C(-)	LINE/LTR
g4	chr1:22975560-22975584	-	Distal Intergenic	Gm7761	-	processed_pseudogene	ENSMUSG00000101468.1	ENSMUST00000190510.1							miR-7211 (1)	miR-3092/miR-7053 (1), miR-6931 (1), miR-6963/miR-7656 (1), miR-6978 (1), miR-7010/miR-7027 (1), miR-7073 (1)		miR-7017 (1), miR-7067 (1)				LINE@Lx2(-)	LINE/LTR
g4	chr1:23010557-23010582	-	Distal Intergenic	Gm7761	-	processed_pseudogene	ENSMUSG00000101468.1	ENSMUST00000190510.1	miR-551 (1)		miR-874 (1)					miR-92a-1 (1), miR-3083 (1), miR-3094 (1), miR-6940 (1), miR-6986 (1), miR-7213 (1)		miR-3087 (1)				LTR@RLTR11B(-), LINE@L1_Mus2(-)	LINE/LTR
g4	chr1:23308138-23308159	-	Distal Intergenic	Gm29107	+	lincRNA	ENSMUSG00000100775.1	ENSMUST00000190910.1				miR-299 (1)				miR-1249 (1), miR-698/miR-7078 (1), miR-3103/miR-6965/miR-7047/miR-7235 (1), miR-6956 (1), miR-12201 (1)		miR-698/miR-7078 (1), miR-3547 (1), miR-7052 (1)				LINE@Lx(-)	LINE/LTR
g4	chr1:23339474-23339498	-	Distal Intergenic	Gm20954	-	processed_pseudogene	ENSMUSG00000101226.1	ENSMUST00000189078.1							miR-5626 (1), miR-7211 (1)	miR-92a-2 (1), miR-6931 (1), miR-6963/miR-7656 (1), miR-6964 (1), miR-7010/miR-7027 (1), miR-7020 (1), miR-12192 (1)		miR-193b (1)		miR-452 (1)		LINE@L1_Mus2(-), LINE@Lx2(-), LINE@L1_Mus1(+)	LINE/LTR
g4	chr1:23428813-23428835	+	Distal Intergenic	Ogfrl1	-	protein_coding	ENSMUSG00000026158.11	ENSMUST00000027343.5	miR-330 (1)		miR-331 (1)				miR-92a-2 (1), miR-330 (1), miR-6931 (1), miR-6980 (1), miR-7006 (1), miR-7117/miR-7212 (1)		miR-6945 (1)		miR-344d-2 (1)			LINE@Lx(-)	LINE/LTR
g4	chr1:24631070-24631106	+	Distal Intergenic	Gm29216	-	unprocessed_pseudogene	ENSMUSG00000101249.1	ENSMUST00000187117.1	miR-185 (1)						miR-185 (1), miR-1249 (1), miR-3103/miR-6965/miR-7047/miR-7235 (2), miR-6971 (2), miR-7030/miR-7075/miR-7076 (2)		miR-3103/miR-6965/miR-7047/miR-7235 (1), miR-6909 (1), miR-7058 (1)			miR-320 (1)		LTR@ORR1C2(-), LTR@ORR1C2(-)	LINE/LTR
g4	chr1:24631191-24631214	+	Distal Intergenic	Gm29216	-	unprocessed_pseudogene	ENSMUSG00000101249.1	ENSMUST00000187117.1				miR-204/211 (1)			miR-92a-2 (1), miR-6930 (1), miR-6931 (1), miR-6941/miR-7023/miR-7024/miR-7119 (1), miR-6971 (1), miR-7006 (1), miR-7058 (1)	miR-1894 (1)	miR-3103/miR-6965/miR-7047/miR-7235 (1), miR-6946 (1)	miR-204/miR-211 (1), miR-12196 (1)				LTR@ORR1C2(-), LTR@ORR1C2(-)	LINE/LTR
g4	chr1:24829026-24829060	-	Distal Intergenic	Gm28594	-	processed_pseudogene	ENSMUSG00000100808.1	ENSMUST00000187022.1	miR-874 (1)							miR-298 (1), miR-1943/miR-6967/miR-7016 (1), miR-3087 (1), miR-3103/miR-6965/miR-7047/miR-7235 (1), miR-5107 (1), miR-6986 (1), miR-7072 (1), miR-12195 (1)						LINE@L1_Mus1(-)	LINE/LTR
g4	chr1:25903438-25903470	+	Distal Intergenic	Gm9884	+	TEC	ENSMUSG00000104516.1	ENSMUST00000194343.1							miR-365-1/miR-365-2 (1), miR-6941/miR-7023/miR-7024/miR-7119 (1), miR-7073 (1), miR-7118 (1), miR-7652 (1)		miR-702/miR-3102 (1), miR-6956 (1), miR-6980 (1), miR-7085 (1)					LINE@L1Md_F2(+)	LINE/LTR
g4	chr1:25937121-25937152	+	Distal Intergenic	Gm18443	-	processed_pseudogene	ENSMUSG00000101618.1	ENSMUST00000185358.1				miR-532 (1)			miR-92a-2 (2), miR-698/miR-7078 (1), miR-3061 (1), miR-6941/miR-7023/miR-7024/miR-7119 (1), miR-6956 (2), miR-6971 (1), miR-6998 (1), miR-7087 (1)		miR-6922/miR-6935/miR-6993/miR-7008 (1), miR-6941/miR-7023/miR-7024/miR-7119 (1), miR-6949 (1), miR-6971 (1), miR-6986 (1), miR-6995 (1)					LINE@L1Md_F2(+)	LINE/LTR
g4	chr1:26178351-26178403	+	Distal Intergenic	Gm18443	-	processed_pseudogene	ENSMUSG00000101618.1	ENSMUST00000185358.1	miR-296 (1)			miR-532 (1)			miR-92a-1 (1), miR-365-1/miR-365-2 (1), miR-3061 (1), miR-6941/miR-7023/miR-7024/miR-7119 (1), miR-6949 (1), miR-6976/miR-7665 (1), miR-6998 (1), miR-7001 (1), miR-7066 (1), miR-7218 (1)		miR-6922/miR-6935/miR-6993/miR-7008 (1), miR-6949 (1), miR-6995 (1)					LINE@L1Md_F2(+), LINE@L1Md_F2(-)	LINE/LTR
g4	chr1:26189276-26189312	+	Distal Intergenic	Gm18443	-	processed_pseudogene	ENSMUSG00000101618.1	ENSMUST00000185358.1	miR-491 (1)			miR-532 (1)			miR-92a-2 (1), miR-491/miR-7003 (1), miR-698/miR-7078 (1), miR-6931 (1), miR-6956 (1), miR-3547 (1), miR-6978 (1), miR-7030/miR-7075/miR-7076 (1), miR-7052 (1), miR-7072 (1), miR-7091 (1), miR-12187 (1)		miR-6922/miR-6935/miR-6993/miR-7008 (1), miR-6949 (1), miR-6995 (1), miR-12195 (1)					LINE@L1_Mus1(+), LINE@L1M2(-)	LINE/LTR
g4	chr1:26192459-26192478	+	Distal Intergenic	Gm18443	-	processed_pseudogene	ENSMUSG00000101618.1	ENSMUST00000185358.1				miR-532 (1)	miR-873 (1)		miR-5627 (1), miR-6906 (1), miR-6980 (1), miR-6988 (1)	miR-5626 (1)	miR-326/miR-6954 (1), miR-328/miR-6897 (1), miR-1982 (1), miR-6922/miR-6935/miR-6993/miR-7008 (1), miR-6926/miR-7055 (1)		miR-6901 (1)	miR-3074 (1)		LINE@Lx3_Mus(+), LINE@Lx3_Mus(+)	LINE/LTR
g4	chr1:26219612-26219633	-	Distal Intergenic	Gm18443	-	processed_pseudogene	ENSMUSG00000101618.1	ENSMUST00000185358.1								miR-6929 (1), miR-6971 (1), miR-7010/miR-7027 (1), miR-7030/miR-7075/miR-7076 (1)	miR-5618 (1)	miR-6980 (1), miR-12185 (1)				LTR@MTB_Mm(+)	LINE/LTR
g4	chr1:26388980-26389004	-	Distal Intergenic	Gm19123	+	processed_pseudogene	ENSMUSG00000099458.1	ENSMUST00000190716.1	miR-188 (1)						miR-188 (1)	miR-1249 (1), miR-6929 (1), miR-6971 (1), miR-6976/miR-7665 (1), miR-7030/miR-7075/miR-7076 (1), miR-7041 (1), miR-7081 (1)		miR-6928 (1), miR-7067 (1)	miR-216c (1)	miR-7018 (1)		LINE@L1_Mus3(-)	LINE/LTR
g4	chr1:26792895-26792936	-	Distal Intergenic	4931408C20Rik	-	protein_coding	ENSMUSG00000073722.3	ENSMUST00000097801.3	miR-365 (1)				miR-483 (1)			miR-92a-1 (1), miR-3094 (1), miR-6986 (1), miR-7066 (1), miR-7073 (1)		miR-698/miR-7078 (1), miR-6956 (1)				LINE@L1_Mus2(-)	LINE/LTR
g4	chr1:27024201-27024227	+	Distal Intergenic	n-R5s209	-	rRNA	ENSMUSG00000095256.1	ENSMUST00000179494.1		miR-532 (1)		miR-532 (1)			miR-1982 (1), miR-6922/miR-6935/miR-6993/miR-7008 (1), miR-6952 (1), miR-6971 (1), miR-6986 (1)		miR-25 (1), miR-6922/miR-6935/miR-6993/miR-7008 (1), miR-6949 (1), miR-6995 (1)					LINE@L1_Mus1(+), LINE@Lx8b(-)	LINE/LTR
g4	chr1:27234566-27234595	-	Distal Intergenic	Gm19641	-	processed_pseudogene	ENSMUSG00000100310.1	ENSMUST00000188432.1					miR-483 (1)			miR-92a-1 (1), miR-6418 (1), miR-3547 (1), miR-7066 (1), miR-7067 (1), miR-7118 (1), miR-12201 (1)		miR-1249 (1), miR-698/miR-7078 (1), miR-3103/miR-6965/miR-7047/miR-7235 (1), miR-6956 (1)				LINE@L1_Mus3(-)	LINE/LTR
g4	chr1:27325492-27325516	-	Distal Intergenic	Gm19641	-	processed_pseudogene	ENSMUSG00000100310.1	ENSMUST00000188432.1							miR-1894 (1)	miR-92a-1 (1), miR-3547 (1), miR-6971 (1), miR-7066 (1), miR-7067 (1)		miR-6976/miR-7665 (1), miR-7041 (1), miR-7074 (1)		miR-466d/miR-466i (1)		LINE@L1_Mus3(-)	LINE/LTR
g4	chr1:27571513-27571567	-	Distal Intergenic	Gm19641	-	processed_pseudogene	ENSMUSG00000100310.1	ENSMUST00000188432.1	miR-874 (1)							miR-702/miR-3102 (1), miR-1966 (1), miR-3087 (1), miR-6898 (1), miR-6956 (1), miR-6971 (1), miR-7001 (1), miR-7030/miR-7075/miR-7076 (1), miR-7067 (1), miR-12195 (1)		miR-6995 (1)				LINE@L1_Mus1(-)	LINE/LTR
g4	chr1:27730930-27730957	-	Distal Intergenic	Gm5524	+	lincRNA	ENSMUSG00000101514.1	ENSMUST00000185409.1	miR-339 (1)		miR-150 (1)				miR-339 (1)	miR-92a-1 (1), miR-377/miR-672 (1), miR-3076 (1), miR-6898 (1), miR-6910 (1), miR-6930 (1), miR-6971 (1), miR-6987 (1), miR-7030/miR-7075/miR-7076 (1)	miR-150 (1), miR-1955 (1)	miR-6995 (1), miR-7035 (1)				LTR@RLTR6-int(+)	LINE/LTR
g4	chr1:27731001-27731025	+	Distal Intergenic	Gm5524	+	lincRNA	ENSMUSG00000101514.1	ENSMUST00000185409.1	miR-24 (1)	miR-125 (1)	miR-423 (1)					miR-125a/miR-125b/miR-351 (1), miR-670 (1)	miR-423/miR-6921 (1), miR-7058 (1), miR-12186 (1), miR-3473h (1)			miR-1199 (1)		LTR@RLTR6-int(+)	LINE/LTR
g4	chr1:28090007-28090032	-	Distal Intergenic	Gm19028	+	processed_pseudogene	ENSMUSG00000101372.1	ENSMUST00000189614.1		miR-185 (1)					miR-1894 (1)	miR-185 (1), miR-3103/miR-6965/miR-7047/miR-7235 (1), miR-6971 (1)		miR-3103/miR-6965/miR-7047/miR-7235 (1), miR-6913 (1), miR-7058 (1)
g4	chr1:28090043-28090068	-	Distal Intergenic	Gm19028	+	processed_pseudogene	ENSMUSG00000101372.1	ENSMUST00000189614.1		miR-185 (1)					miR-320 (1)	miR-185 (1), miR-3103/miR-6965/miR-7047/miR-7235 (1), miR-7030/miR-7075/miR-7076 (1), miR-7072 (1), miR-12187 (1)	miR-1894 (1)	miR-3103/miR-6965/miR-7047/miR-7235 (1), miR-6913 (1), miR-6971 (1)
g4	chr1:28090077-28090141	-	Distal Intergenic	Gm19028	+	processed_pseudogene	ENSMUSG00000101372.1	ENSMUST00000189614.1	miR-339 (1)	miR-185 (2)					miR-339 (1), miR-1894 (1), miR-5626 (1)	miR-185 (2), miR-3103/miR-6965/miR-7047/miR-7235 (3), miR-5627 (1), miR-6912 (1), miR-6913 (1), miR-6941/miR-7023/miR-7024/miR-7119 (1), miR-6971 (1), miR-7020 (1), miR-7039 (1)		miR-3103/miR-6965/miR-7047/miR-7235 (2)
g4	chr1:28090156-28090209	-	Distal Intergenic	Gm19028	+	processed_pseudogene	ENSMUSG00000101372.1	ENSMUST00000189614.1	miR-339 (1)	miR-185 (2)		miR-185 (1)			miR-339 (1), miR-1894 (1)	miR-185 (2), miR-3103/miR-6965/miR-7047/miR-7235 (3), miR-5627 (1), miR-6912 (1), miR-6913 (1), miR-6971 (1), miR-7058 (1)		miR-185 (1), miR-3103/miR-6965/miR-7047/miR-7235 (2)
g4	chr1:28090380-28090475	-	Distal Intergenic	Gm19028	+	processed_pseudogene	ENSMUSG00000101372.1	ENSMUST00000189614.1	miR-339 (2)	miR-185 (3)					miR-339 (2), miR-1894 (2)	miR-185 (3), miR-3103/miR-6965/miR-7047/miR-7235 (6), miR-5627 (2), miR-6912 (2), miR-6913 (2), miR-6927/miR-7070 (1), miR-6971 (2), miR-7058 (1)		miR-3103/miR-6965/miR-7047/miR-7235 (2)
g4	chr1:28090518-28090569	-	Distal Intergenic	Gm19028	+	processed_pseudogene	ENSMUSG00000101372.1	ENSMUST00000189614.1	miR-339 (1)	miR-423 (2)		miR-185 (1)			miR-339 (1)	miR-298 (2), miR-326/miR-6954 (2), miR-423/miR-6921 (2), miR-3103/miR-6965/miR-7047/miR-7235 (2), miR-5107 (2), miR-6912 (1), miR-6913 (1), miR-6953 (2), miR-7058 (2)		miR-185 (1), miR-3103/miR-6965/miR-7047/miR-7235 (2)		miR-7012/miR-7057 (1)
g4	chr1:28090580-28090608	-	Distal Intergenic	Gm19028	+	processed_pseudogene	ENSMUSG00000101372.1	ENSMUST00000189614.1							miR-1894 (1)	miR-6971 (1), miR-6976/miR-7665 (1), miR-7041 (1), miR-7058 (1)		miR-3103/miR-6965/miR-7047/miR-7235 (2)
g4	chr1:28090617-28090638	-	Distal Intergenic	Gm19028	+	processed_pseudogene	ENSMUSG00000101372.1	ENSMUST00000189614.1				miR-185 (1)				miR-3103/miR-6965/miR-7047/miR-7235 (1)		miR-185 (1), miR-3103/miR-6965/miR-7047/miR-7235 (2)
g4	chr1:28392431-28392485	+	Distal Intergenic	Gm38089	+	TEC	ENSMUSG00000103241.1	ENSMUST00000193585.1	miR-122 (1)			miR-532 (1)			miR-122 (1), miR-365-1/miR-365-2 (1), miR-574 (1), miR-466d/miR-466i (1), miR-6971 (1), miR-6986 (1), miR-7030/miR-7075/miR-7076 (1), miR-7072 (1), miR-7218 (1), miR-12195 (1)		miR-6922/miR-6935/miR-6993/miR-7008 (1), miR-6949 (1), miR-6995 (1)					LINE@L1_Mus1(+), LINE@L1_Rod(-)	LINE/LTR
g4	chr1:28525391-28525422	-	Distal Intergenic	Gm38089	+	TEC	ENSMUSG00000103241.1	ENSMUST00000193585.1								miR-92a-2 (1), miR-365-1/miR-365-2 (1), miR-6971 (1), miR-6980 (1), miR-7030/miR-7075/miR-7076 (1), miR-12195 (1)		miR-7218 (1)				LTR@MTEa(-), LINE@L1_Mus2(-)	LINE/LTR
g4	chr1:28574195-28574217	+	Distal Intergenic	Gm38089	+	TEC	ENSMUSG00000103241.1	ENSMUST00000193585.1		miR-532 (1)					miR-6922/miR-6935/miR-6993/miR-7008 (1), miR-6995 (1), miR-7041 (1)		miR-6989 (1), miR-7000 (1), miR-7046 (1)	miR-219b (1)				LINE@Lx3A(+), LINE@L1_Mus3(+)	LINE/LTR
g4	chr1:28656791-28656823	-	Distal Intergenic	Gm7846	-	processed_pseudogene	ENSMUSG00000086240.4	ENSMUST00000145844.2			miR-532 (1)					miR-6910 (1), miR-6930 (1), miR-6931 (1), miR-6956 (1), miR-6964 (1), miR-7046 (1), miR-7085 (1), miR-12192 (1)	miR-7211 (1)	miR-6922/miR-6935/miR-6993/miR-7008 (1), miR-6949 (1), miR-6995 (1), miR-7010/miR-7027 (1)				LINE@L1_Mus2(-)	LINE/LTR
g4	chr1:29048981-29049030	+	Distal Intergenic	Gm6462	+	processed_pseudogene	ENSMUSG00000058590.2	ENSMUST00000081488.2		miR-328 (1), miR-331 (1)				miR-483 (1)	miR-92a-1 (1), miR-365-1/miR-365-2 (1), miR-3094 (1), miR-3572 (1), miR-6418 (1), miR-7118 (1), miR-7231 (1), miR-12195 (1)		miR-6956 (1)					LINE@L1_Mus2(+), LTR@MTB_Mm(-), LINE@L1_Mus2(-)	LINE/LTR
g4	chr1:29097255-29097291	-	Distal Intergenic	Gm18033	+	processed_pseudogene	ENSMUSG00000101235.1	ENSMUST00000186678.1					miR-483 (1)		miR-5626 (1)	miR-698/miR-7078 (1), miR-6931 (1), miR-6956 (1), miR-6963/miR-7656 (1), miR-7006 (1), miR-7020 (1), miR-7072 (1), miR-7085 (1)		miR-698/miR-7078 (1), miR-6941/miR-7023/miR-7024/miR-7119 (1), miR-6956 (1), miR-7000 (1)				LINE@L1Md_T(-)	LINE/LTR
g4	chr1:29132209-29132232	-	Distal Intergenic	Gm18033	+	processed_pseudogene	ENSMUSG00000101235.1	ENSMUST00000186678.1			miR-188 (1)				miR-676 (1), miR-5626 (1)	miR-6980 (1), miR-7020 (1), miR-7058 (1)	miR-188 (1), miR-1894 (1)	miR-1941 (1), miR-3063 (1), miR-7072 (1)				LINE@L1Md_F3(-), LINE@Lx2(-)	LINE/LTR
g4	chr1:29431204-29431223	+	Distal Intergenic	Mir6342	+	miRNA	ENSMUSG00000099257.1	ENSMUST00000183870.1				miR-532 (1)			miR-698/miR-7078 (1), miR-6956 (1)		miR-1941 (1), miR-6922/miR-6935/miR-6993/miR-7008 (1), miR-6926/miR-7055 (1), miR-6995 (1), miR-7072 (1)	miR-1894 (1)				LINE@L1Md_F2(+), LINE@L1_Mus4(+)	LINE/LTR
g4	chr1:29918145-29918186	-	Distal Intergenic	Gm7858	+	processed_pseudogene	ENSMUSG00000101726.1	ENSMUST00000190177.1					miR-483 (1)			miR-1966 (1), miR-6898 (1), miR-6909 (1), miR-7067 (1), miR-7073 (1), miR-7118 (1), miR-7218 (1), miR-12195 (1)		miR-365-1/miR-365-2 (1), miR-698/miR-7078 (1), miR-6956 (1)				LINE@Lx(+), LINE@L1_Mus2(-)	LINE/LTR
g4	chr1:30090022-30090047	+	Distal Intergenic	Gm23771	+	miRNA	ENSMUSG00000096829.1	ENSMUST00000178702.1							miR-3083 (1), miR-6940 (1), miR-6971 (1), miR-6980 (1), miR-7030/miR-7075/miR-7076 (1), miR-7117/miR-7212 (1)		miR-3087 (1)					LTR@MURVY-int(-)	LINE/LTR
g4	chr1:30118413-30118460	-	Distal Intergenic	Gm23771	+	miRNA	ENSMUSG00000096829.1	ENSMUST00000178702.1			miR-532 (1)					miR-92a-1 (1), miR-5615 (1), miR-6956 (1), miR-3547 (1), miR-7020 (1), miR-7066 (1), miR-7067 (1), miR-3473h (1)		miR-6922/miR-6935/miR-6993/miR-7008 (1), miR-6949 (1), miR-6995 (1), miR-3473h (1)				LINE@L1_Mus4(-)	LINE/LTR
g4	chr1:30451793-30451864	-	Distal Intergenic	Gm27430	-	miRNA	ENSMUSG00000098883.1	ENSMUST00000184585.1							miR-12183 (1)	miR-6976/miR-7665 (6), miR-7074 (1)	miR-320 (1)	miR-6976/miR-7665 (1)
g4	chr1:31406132-31406151	-	Distal Intergenic	Gm6489	+	processed_pseudogene	ENSMUSG00000094215.2	ENSMUST00000178167.2			miR-532 (1)					miR-92a-1 (1), miR-698/miR-7078 (1), miR-3094 (1), miR-6956 (1), miR-7066 (1)		miR-6922/miR-6935/miR-6993/miR-7008 (1), miR-6949 (1), miR-6986 (1), miR-6995 (1)				LINE@L1_Mus2(-)	LINE/LTR
g4	chr1:31444575-31444618	-	Distal Intergenic	Eef1a1-ps2	+	processed_pseudogene	ENSMUSG00000101093.1	ENSMUST00000189839.1							miR-504 (1)	miR-1966 (1), miR-3109 (1), miR-6906 (1), miR-6971 (1), miR-7030/miR-7075/miR-7076 (1), miR-7218 (1), miR-12195 (1)		miR-6949 (1), miR-7052 (1)				LINE@L1_Mus1(-)	LINE/LTR
g4	chr1:31902929-31902949	-	Distal Intergenic	Gm7910	+	processed_pseudogene	ENSMUSG00000082159.2	ENSMUST00000117896.2		miR-296 (1)						miR-92a-1 (1), miR-6971 (1), miR-7017 (1), miR-7030/miR-7075/miR-7076 (1), miR-7066 (1)	miR-320 (1)					LINE@L1_Mus4(-)	LINE/LTR
g4	chr1:32952256-32952293	+	Distal Intergenic	Gm37151	-	TEC	ENSMUSG00000102926.1	ENSMUST00000194631.1				miR-532 (1)			miR-92a-2 (1), miR-698/miR-7078 (1), miR-6956 (1), miR-6971 (1), miR-6980 (1), miR-6986 (1), miR-7030/miR-7075/miR-7076 (1), miR-7072 (1), miR-7218 (1)		miR-6922/miR-6935/miR-6993/miR-7008 (1), miR-6949 (1), miR-6995 (1), miR-12195 (1)					LINE@L1_Mus1(+)	LINE/LTR
g4	chr1:33380257-33380291	-	Distal Intergenic	Gm7933	+	processed_pseudogene	ENSMUSG00000101612.2	ENSMUST00000191215.2		miR-491 (1)						miR-92a-2 (1), miR-491/miR-7003 (1), miR-6930 (1), miR-6931 (1), miR-6986 (1), miR-7006 (1), miR-7067 (1)		miR-698/miR-7078 (1), miR-6928 (1), miR-6952 (1)				LINE@L1_Mur2(-), LINE@L1_Mus3(-)	LINE/LTR
g4	chr1:33406151-33406196	-	Distal Intergenic	Gm23453	+	snRNA	ENSMUSG00000065260.1	ENSMUST00000083326.1			miR-532 (1)					miR-365-1/miR-365-2 (1), miR-698/miR-7078 (1), miR-6418 (1), miR-6910 (1), miR-6941/miR-7023/miR-7024/miR-7119 (1), miR-6956 (2), miR-6980 (1), miR-7018 (1), miR-7067 (1), miR-7072 (1), miR-7085 (1)		miR-6922/miR-6935/miR-6993/miR-7008 (1), miR-6949 (1), miR-6995 (1)				LINE@L1MEf(-), LINE@L1Md_F2(-)	LINE/LTR
g4	chr1:33680461-33680480	+	Distal Intergenic	Gm38173	-	TEC	ENSMUSG00000102198.1	ENSMUST00000193126.1									miR-7073 (1), miR-7118 (1), miR-7687 (1)					LTR@LTRIS2(-), LTR@RMER17B(+)	LINE/LTR
g4	chr1:34519979-34520008	+	Distal Intergenic	Gm28416	-	processed_pseudogene	ENSMUSG00000101116.1	ENSMUST00000188334.1							miR-1249 (1), miR-6976/miR-7665 (1), miR-7030/miR-7075/miR-7076 (2), miR-7041 (1), miR-7072 (1), miR-12187 (1)		miR-7058 (1), miR-7072 (2)	miR-1894 (1)
g4	chr1:35706657-35706689	+	Distal Intergenic	Gm25634	+	snRNA	ENSMUSG00000064601.1	ENSMUST00000082667.1	miR-185 (1)						miR-185 (1), miR-3087 (1), miR-6971 (1), miR-7001 (1), miR-7067 (1)	miR-1894 (1)	miR-1966 (1), miR-3103/miR-6965/miR-7047/miR-7235 (1)	miR-6945 (1)	miR-1955 (1)			LTR@RMER17B(-)	LINE/LTR
g4	chr1:36018871-36018907	-	Distal Intergenic	4930535G08Rik	+	lincRNA	ENSMUSG00000104201.1	ENSMUST00000192017.1	miR-532 (1)						miR-320 (1), miR-1894 (1)	miR-1982 (1), miR-6922/miR-6935/miR-6993/miR-7008 (1), miR-6949 (1), miR-6956 (1), miR-7072 (1)		miR-1943/miR-6967/miR-7016 (1), miR-6418 (1), miR-7001 (1), miR-7067 (1)		miR-329 (1)	dELS@EM10E0434147	LTR@ORR1A4(-)	cCRE & LINE/LTR
g4	chr1:37204025-37204049	+	Distal Intergenic	Cnga3	+	protein_coding	ENSMUSG00000026114.14	ENSMUST00000194195.5		miR-1306 (1), miR-532 (1)	miR-491 (1)				miR-92a-2 (1), miR-363 (1), miR-1982 (1), miR-6922/miR-6935/miR-6993/miR-7008 (1), miR-6931 (2), miR-6978 (1), miR-7056 (1)		miR-92a-2 (1), miR-491/miR-7003 (1), miR-6952 (1), miR-6964 (1), miR-6989 (1), miR-7000 (1), miR-6769b (1), miR-12192 (1)	miR-219b (1)				LINE@Lx3A(+), LTR@RLTR12H(+)	LINE/LTR
g4	chr1:37413176-37413211	-	Distal Intergenic	Coa5	-	protein_coding	ENSMUSG00000026112.7	ENSMUST00000027286.6	miR-532 (1)							miR-1943/miR-6967/miR-7016 (1), miR-6911/miR-7028/miR-7079/miR-7662 (1), miR-6922/miR-6935/miR-6993/miR-7008 (1), miR-6929 (1), miR-6958 (1), miR-7012/miR-7057 (1), miR-7049 (1), miR-7058 (1)	miR-6904/miR-6914 (1)	miR-328/miR-6897 (1), miR-3104 (1)				LTR@RMER17B(+), LTR@RMER17B(+)	LINE/LTR
g4	chr1:37606656-37606680	-	Distal Intergenic	4930556I23Rik	+	antisense	ENSMUSG00000089767.1	ENSMUST00000160659.1	miR-1306 (1)							miR-92a-2 (1), miR-698/miR-7078 (1), miR-1843b (1), miR-6931 (1), miR-6956 (1), miR-6964 (1), miR-6988 (1), miR-7056 (1), miR-12192 (1)		miR-3100 (1), miR-6995 (1), miR-7052 (1)				LTR@MLT1F1(-)	LINE/LTR
g4	chr1:37606862-37606879	+	Distal Intergenic	4930556I23Rik	+	antisense	ENSMUSG00000089767.1	ENSMUST00000160659.1									miR-6940 (1), miR-7048 (1), miR-7687 (1)
g4	chr1:39006859-39006883	+	Distal Intergenic	Gm37309	+	TEC	ENSMUSG00000103046.1	ENSMUST00000194994.1							miR-1249 (1), miR-3103/miR-6965/miR-7047/miR-7235 (1), miR-6971 (1), miR-7030/miR-7075/miR-7076 (1), miR-7058 (1)		miR-6909 (1), miR-6971 (1), miR-7081 (1)	miR-1894 (1)	miR-7086 (1)			LTR@RMER17C(-)	LINE/LTR
g4	chr1:39756830-39756873	+	Distal Intergenic	Rfx8	-	protein_coding	ENSMUSG00000057173.8	ENSMUST00000151913.2							miR-3083 (3), miR-6940 (3)
g4	chr1:40063843-40063873	-	Distal Intergenic	4930456G14Rik	-	TEC	ENSMUSG00000102985.1	ENSMUST00000193054.1		miR-185 (1)						miR-185 (1), miR-1249 (1), miR-1943/miR-6967/miR-7016 (1), miR-3103/miR-6965/miR-7047/miR-7235 (1), miR-6912 (1), miR-6929 (1), miR-6971 (1), miR-7030/miR-7075/miR-7076 (1), miR-7058 (1)		miR-6909 (1), miR-7058 (1)				LTR@RMER17C(+)	LINE/LTR
g4	chr1:40155347-40155384	-	Distal Intergenic	Gm37347	+	TEC	ENSMUSG00000102975.1	ENSMUST00000193969.1								miR-6971 (1), miR-6986 (1), miR-7030/miR-7075/miR-7076 (1), miR-7072 (1), miR-7687 (1), miR-12195 (1)		miR-698/miR-7078 (1)				LTR@RLTR20B3(+), LINE@L1_Mus1(-)	LINE/LTR
g4	chr1:40187173-40187196	-	Distal Intergenic	Il1r1	+	protein_coding	ENSMUSG00000026072.12	ENSMUST00000027241.10			miR-874 (1)					miR-6941/miR-7023/miR-7024/miR-7119 (1), miR-6971 (1), miR-7017 (1), miR-7030/miR-7075/miR-7076 (1)		miR-365-1/miR-365-2 (1)				LINE@L1_Mus2(-)	LINE/LTR
g4	chr1:41020830-41020854	-	Distal Intergenic	Gm5973	-	processed_pseudogene	ENSMUSG00000094136.2	ENSMUST00000178542.2			miR-874 (1)					miR-7020 (1)	miR-7660 (1)	miR-193b (1), miR-6930 (1)				LINE@Lx5c(-), LINE@Lx(-)	LINE/LTR
g4	chr1:41157699-41157732	-	Distal Intergenic	4930448I06Rik	-	lincRNA	ENSMUSG00000104072.1	ENSMUST00000194002.1							miR-1894 (1)	miR-6971 (1), miR-6979 (1), miR-7058 (1), miR-7687 (1)	miR-6945 (1)	miR-1943/miR-6967/miR-7016 (1), miR-6910 (1), miR-6930 (1), miR-7226 (1)			dELS@EM10E0436008		cCRE
g4	chr1:41195678-41195720	-	Distal Intergenic	4930448I06Rik	-	lincRNA	ENSMUSG00000104072.1	ENSMUST00000194002.1	miR-873 (1)						miR-873a (1), miR-5626 (1)	miR-23b (1), miR-23a (1), miR-1941 (1), miR-3092/miR-7053 (1), miR-6898 (1), miR-6945 (1), miR-6959 (1), miR-3547 (1), miR-7073 (1), miR-7684 (1)		miR-12187 (1)				LINE@Lx(-)	LINE/LTR
g4	chr1:41205881-41205901	+	Distal Intergenic	4930448I06Rik	-	lincRNA	ENSMUSG00000104072.1	ENSMUST00000194002.1				miR-339 (1)			miR-6949 (1), miR-6961 (1)		miR-6912 (1), miR-6976/miR-7665 (1), miR-7066 (1)	miR-339 (1)				LINE@L1_Mus4(+)	LINE/LTR
g4	chr1:41220797-41220815	+	Distal Intergenic	4930448I06Rik	-	lincRNA	ENSMUSG00000104072.1	ENSMUST00000194002.1			miR-185 (1)				miR-1249 (1), miR-1943/miR-6967/miR-7016 (1), miR-3103/miR-6965/miR-7047/miR-7235 (1), miR-6929 (1), miR-7081 (1)		miR-185 (1), miR-1249 (1), miR-1943/miR-6967/miR-7016 (1), miR-3103/miR-6965/miR-7047/miR-7235 (1), miR-6999/miR-7054 (1)		miR-6925 (1)
g4	chr1:41360851-41360874	+	Distal Intergenic	Gm28634	-	lincRNA	ENSMUSG00000100185.1	ENSMUST00000191087.1							miR-6986 (1), miR-7020 (1)		miR-6418 (1), miR-7067 (1), miR-7072 (1), miR-3473h (1)		miR-7018 (1)			LINE@L1_Mus4(-), LINE@L1_Mus4(+)	LINE/LTR
g4	chr1:42048427-42048458	-	Distal Intergenic	Gm5267	+	processed_pseudogene	ENSMUSG00000100178.1	ENSMUST00000191574.1	miR-188 (1)						miR-188 (1)	miR-7020 (1)		miR-702/miR-3102 (1), miR-193b (1), miR-6930 (1), miR-6956 (1), miR-6980 (1), miR-7085 (1)				LTR@MTD(-), LINE@L1_Mus4(-), LTR@MTD(-)	LINE/LTR
g4	chr1:42201021-42201047	+	Distal Intergenic	Gm8176	-	processed_pseudogene	ENSMUSG00000101877.1	ENSMUST00000191297.1							miR-1249 (1), miR-6976/miR-7665 (1), miR-7041 (1), miR-7058 (1), miR-7074 (1), miR-7081 (1), miR-7086 (1), miR-7118 (1)		miR-298 (1), miR-6986 (1), miR-7058 (1), miR-7072 (1)		miR-6969 (1)			LTR@RLTR10C(+)	LINE/LTR
g4	chr1:42442699-42442740	-	Distal Intergenic	Gm37047	+	TEC	ENSMUSG00000103106.1	ENSMUST00000191992.1								miR-92a-2 (1), miR-92a-1 (1), miR-3094 (1), miR-6930 (1), miR-6931 (1), miR-6971 (1), miR-6980 (1), miR-6986 (1), miR-7006 (1), miR-7030/miR-7075/miR-7076 (1), miR-7066 (1), miR-7067 (1)		miR-698/miR-7078 (1), miR-6928 (1), miR-6956 (1)				LINE@L1_Mus3(-)	LINE/LTR
g4	chr1:42767281-42767325	+	Distal Intergenic	Dalir	+	lincRNA	ENSMUSG00000099784.1	ENSMUST00000188773.1							miR-1249 (1), miR-193b (1), miR-1943/miR-6967/miR-7016 (1), miR-3103/miR-6965/miR-7047/miR-7235 (1), miR-6909 (2), miR-6929 (1), miR-6930 (1), miR-6971 (2), miR-7030/miR-7075/miR-7076 (2), miR-7081 (1)		miR-3092/miR-7053 (1), miR-6959 (1), miR-7067 (1), miR-7073 (1)		miR-7018 (1)			LINE@L1_Mus3(+)	LINE/LTR
g4	chr1:43200876-43200895	+	Distal Intergenic	Fhl2	-	protein_coding	ENSMUSG00000008136.14	ENSMUST00000185893.1	miR-185 (1)						miR-185 (1), miR-1249 (1), miR-1943/miR-6967/miR-7016 (1), miR-3103/miR-6965/miR-7047/miR-7235 (1)		miR-1943/miR-6967/miR-7016 (2), miR-3103/miR-6965/miR-7047/miR-7235 (1), miR-6929 (1), miR-6999/miR-7054 (1)		miR-6925 (2)
g4	chr1:43200915-43200946	+	Distal Intergenic	Fhl2	-	protein_coding	ENSMUSG00000008136.14	ENSMUST00000185893.1							miR-1249 (3), miR-1943/miR-6967/miR-7016 (3), miR-3103/miR-6965/miR-7047/miR-7235 (3)		miR-1249 (2), miR-1943/miR-6967/miR-7016 (2), miR-3103/miR-6965/miR-7047/miR-7235 (2), miR-6929 (1)		miR-6925 (1)
g4	chr1:43201131-43201158	+	Distal Intergenic	Fhl2	-	protein_coding	ENSMUSG00000008136.14	ENSMUST00000185893.1							miR-1249 (2), miR-1943/miR-6967/miR-7016 (2), miR-3103/miR-6965/miR-7047/miR-7235 (2), miR-6925 (1), miR-6929 (1), miR-6999/miR-7054 (1)		miR-1249 (1), miR-1943/miR-6967/miR-7016 (2), miR-3103/miR-6965/miR-7047/miR-7235 (1), miR-6929 (1), miR-6999/miR-7054 (1)		miR-6925 (1)
g4	chr1:43420871-43420904	-	Distal Intergenic	Gm29041	+	processed_pseudogene	ENSMUSG00000101923.1	ENSMUST00000189199.1							miR-652 (2)	miR-7233 (2)	miR-652 (1)					LINE@L1VL2(+)	LINE/LTR
g4	chr1:43420913-43420952	-	Distal Intergenic	Gm29041	+	processed_pseudogene	ENSMUSG00000101923.1	ENSMUST00000189199.1							miR-652 (1)	miR-7233 (2)	miR-652 (2)					LINE@L1VL2(+)	LINE/LTR
g4	chr1:43420991-43421012	-	Distal Intergenic	Gm29041	+	processed_pseudogene	ENSMUSG00000101923.1	ENSMUST00000189199.1					miR-1251 (1)		miR-652 (1)	miR-7233 (2)	miR-652 (1)		miR-1251 (1)			LINE@L1VL2(+)	LINE/LTR
g4	chr1:43421021-43421108	-	Distal Intergenic	Gm29041	+	processed_pseudogene	ENSMUSG00000101923.1	ENSMUST00000189199.1					miR-1251 (1)		miR-652 (2)	miR-3083 (4), miR-6940 (4), miR-7048 (4), miR-7233 (3)	miR-652 (1)		miR-1251 (1)			LINE@L1VL2(+)	LINE/LTR
g4	chr1:43423936-43423955	+	Distal Intergenic	Gm29041	+	processed_pseudogene	ENSMUSG00000101923.1	ENSMUST00000189199.1							miR-1249 (1), miR-1943/miR-6967/miR-7016 (1), miR-3103/miR-6965/miR-7047/miR-7235 (1), miR-6925 (1), miR-6929 (1), miR-6999/miR-7054 (1)		miR-1943/miR-6967/miR-7016 (2), miR-6929 (1), miR-6999/miR-7054 (1)					LTR@MTD(-), LTR@MTD(-)	LINE/LTR
g4	chr1:43423984-43424063	+	Distal Intergenic	Gm29041	+	processed_pseudogene	ENSMUSG00000101923.1	ENSMUST00000189199.1							miR-1249 (8), miR-1943/miR-6967/miR-7016 (8), miR-3103/miR-6965/miR-7047/miR-7235 (7), miR-6925 (1), miR-6929 (1), miR-6976/miR-7665 (1), miR-6999/miR-7054 (1), miR-7041 (1), miR-12201 (2)		miR-1249 (2), miR-1943/miR-6967/miR-7016 (1), miR-3103/miR-6965/miR-7047/miR-7235 (1), miR-6929 (1), miR-6976/miR-7665 (1), miR-7041 (1)		miR-6925 (1)			LTR@MTD(-), LTR@MTD(-)	LINE/LTR
g4	chr1:43625866-43625912	+	Distal Intergenic	Gm38228	+	TEC	ENSMUSG00000103945.1	ENSMUST00000193169.1							miR-92a-1 (1), miR-702/miR-3102 (1), miR-3094 (1), miR-6910 (1), miR-6930 (1), miR-6956 (1), miR-6976/miR-7665 (1), miR-6986 (1), miR-7066 (1), miR-7067 (1), miR-12195 (1)		miR-6928 (1), miR-6995 (1)					LINE@L1_Mus3(+), LINE@L1Md_F2(+)	LINE/LTR
g4	chr1:45218873-45218905	-	Distal Intergenic	Gm5268	+	processed_pseudogene	ENSMUSG00000101937.1	ENSMUST00000189212.1	miR-874 (1)							miR-92a-1 (1), miR-3061 (1), miR-3087 (1), miR-3094 (1), miR-6956 (1), miR-6986 (1), miR-6998 (1), miR-7001 (1), miR-7067 (1), miR-7087 (1)		miR-3103/miR-6965/miR-7047/miR-7235 (1), miR-6418 (1), miR-7118 (1)		miR-6957/miR-12188 (1)		LINE@Lx3A(-), LINE@L1_Mus1(-), LINE@Lx3_Mus(-)	LINE/LTR
g4	chr1:45999319-45999340	+	Distal Intergenic	Gm3852	-	processed_pseudogene	ENSMUSG00000090682.4	ENSMUST00000182781.1							miR-6910 (1), miR-6930 (1)		miR-1943/miR-6967/miR-7016 (1), miR-6912 (1), miR-6996 (1)					LINE@L1_Mus4(+), LTR@RLTR33(+)	LINE/LTR
g4	chr1:47008706-47008742	+	Distal Intergenic	Gm28825	+	processed_pseudogene	ENSMUSG00000101921.1	ENSMUST00000186233.1		miR-532 (1)					miR-1941 (1), miR-1943/miR-6967/miR-7016 (1), miR-6922/miR-6935/miR-6993/miR-7008 (1), miR-6931 (1), miR-6958 (1), miR-6979 (1), miR-7048 (1)	miR-5626 (1)	miR-6978 (1), miR-7058 (1)			miR-301a/miR-301b (1)		LTR@MMERGLN_LTR(-)	LINE/LTR
g4	chr1:47407812-47407833	-	Distal Intergenic	Gm38090	-	TEC	ENSMUSG00000103246.1	ENSMUST00000195733.1	miR-339 (1)	miR-7 (1)	miR-532 (1)				miR-339 (1)	miR-7a/miR-7b (1), miR-1249 (1), miR-1943/miR-6967/miR-7016 (1), miR-6912 (1), miR-6976/miR-7665 (1), miR-7041 (1), miR-7074 (1), miR-7116 (1)		miR-1982 (1), miR-6922/miR-6935/miR-6993/miR-7008 (1), miR-12195 (1)				LINE@Lx3B(-)	LINE/LTR
g4	chr1:47760580-47760625	+	Distal Intergenic	Gm23829	-	misc_RNA	ENSMUSG00000088017.1	ENSMUST00000157392.1							miR-698/miR-7078 (1), miR-6906 (1), miR-6931 (1), miR-6956 (2), miR-6971 (1), miR-6988 (1), miR-7006 (1), miR-7072 (1), miR-7085 (1)		miR-365-1/miR-365-2 (1), miR-6941/miR-7023/miR-7024/miR-7119 (1)			miR-129b (1)		LINE@L1Md_T(+), LINE@Lx9(+)	LINE/LTR
g4	chr1:48026400-48026477	+	Distal Intergenic	Gm19206	-	processed_pseudogene	ENSMUSG00000101996.1	ENSMUST00000186401.1		miR-328 (1), miR-532 (1)		miR-486 (1)			miR-365-1/miR-365-2 (1), miR-1982 (1), miR-3104 (1), miR-3572 (1), miR-6922/miR-6935/miR-6993/miR-7008 (1), miR-6941/miR-7023/miR-7024/miR-7119 (1), miR-6943 (1), miR-6968 (1), miR-6971 (1), miR-6978 (1), miR-7030/miR-7075/miR-7076 (1), miR-7089 (1)	miR-129b (1)	miR-3076 (1), miR-6418 (1)	miR-486a/miR-486b (1)				LINE@L1Md_F2(+), LINE@L1M3(+)	LINE/LTR
g4	chr1:48150609-48150659	-	Distal Intergenic	Gm5974	-	processed_pseudogene	ENSMUSG00000096973.1	ENSMUST00000181607.1		miR-122 (1)					miR-5709 (1)	miR-122 (1), miR-6949 (1), miR-6971 (1), miR-6976/miR-7665 (1), miR-6980 (1), miR-7014 (1), miR-7085 (1), miR-12178 (1)						LTR@MTA_Mm(-), LINE@L1Md_F2(-)	LINE/LTR
g4	chr1:49059670-49059701	-	Distal Intergenic	Gm22693	+	miRNA	ENSMUSG00000092790.1	ENSMUST00000175049.1							miR-1894 (1), miR-5626 (1)	miR-6904/miR-6914 (1), miR-6949 (1), miR-6979 (1), miR-6980 (1), miR-7020 (1), miR-7030/miR-7075/miR-7076 (1), miR-7062 (1), miR-7117/miR-7212 (1)		miR-6963/miR-7656 (1), miR-7072 (1), miR-12187 (1)				LTR@RMER17A(+), LTR@ORR1E(+)	LINE/LTR
g4	chr1:49547847-49547886	+	Distal Intergenic	Gm28388	-	processed_pseudogene	ENSMUSG00000099882.1	ENSMUST00000186262.1	miR-491 (1)						miR-491/miR-7003 (1), miR-3094 (1), miR-5132 (1), miR-6986 (1), miR-7030/miR-7075/miR-7076 (1), miR-12195 (1)		miR-365-1/miR-365-2 (1)					LINE@L1_Mus2(+)	LINE/LTR
g4	chr1:49735680-49735695	+	Distal Intergenic	Gm28388	-	processed_pseudogene	ENSMUSG00000099882.1	ENSMUST00000186262.1							miR-1249 (1), miR-1943/miR-6967/miR-7016 (1), miR-3103/miR-6965/miR-7047/miR-7235 (1)		miR-1249 (2), miR-1943/miR-6967/miR-7016 (2), miR-3103/miR-6965/miR-7047/miR-7235 (2), miR-6929 (1)		miR-6925 (1)
g4	chr1:49735742-49735761	+	Distal Intergenic	Gm28388	-	processed_pseudogene	ENSMUSG00000099882.1	ENSMUST00000186262.1							miR-1249 (1), miR-1843a (1), miR-1943/miR-6967/miR-7016 (1), miR-3103/miR-6965/miR-7047/miR-7235 (1), miR-7020 (1), miR-7039 (1)	miR-1930 (1)	miR-1249 (2), miR-1943/miR-6967/miR-7016 (2), miR-3103/miR-6965/miR-7047/miR-7235 (2), miR-6929 (1)		miR-6925 (1)
g4	chr1:49968071-49968101	-	Distal Intergenic	Gm8384	+	processed_pseudogene	ENSMUSG00000101760.1	ENSMUST00000190905.1								miR-1943/miR-6967/miR-7016 (1), miR-6929 (1), miR-6971 (1), miR-7030/miR-7075/miR-7076 (1), miR-7081 (1), miR-7118 (1), miR-7231 (1)		miR-193b (1), miR-6930 (1)				LINE@L1_Mus3(-)	LINE/LTR
g4	chr1:50166180-50166205	-	Distal Intergenic	Gm8391	-	processed_pseudogene	ENSMUSG00000099864.1	ENSMUST00000185632.1								miR-6956 (1), miR-6968 (1), miR-7069 (1), miR-7223 (1), miR-7687 (1), miR-12185 (1)	miR-7226 (1)	miR-3061 (1), miR-6940 (1), miR-6945 (1)				LINE@Lx2(+)	LINE/LTR
g4	chr1:50437032-50437059	-	Distal Intergenic	Gm29665	-	lincRNA	ENSMUSG00000100451.1	ENSMUST00000191457.1			miR-532 (1)					miR-3060 (1), miR-6909 (1), miR-6910 (1)	miR-1894 (1)	miR-6922/miR-6935/miR-6993/miR-7008 (1), miR-6949 (1), miR-6995 (1), miR-7072 (1)				LINE@L1Md_F2(-)	LINE/LTR
g4	chr1:50461797-50461863	+	Distal Intergenic	Gm29665	-	lincRNA	ENSMUSG00000100451.1	ENSMUST00000191457.1		miR-328 (1)		miR-486 (1)			miR-698/miR-7078 (2), miR-3572 (1), miR-6898 (1), miR-6909 (1), miR-6931 (1), miR-6956 (1), miR-6971 (1), miR-7006 (1), miR-7046 (1), miR-7085 (1)		miR-365-1/miR-365-2 (1), miR-3076 (1), miR-6418 (1)	miR-486a/miR-486b (1)				LINE@L1Md_T(+), LTR@MTE2b(-)	LINE/LTR
g4	chr1:50490257-50490282	+	Distal Intergenic	Gm20118	+	processed_pseudogene	ENSMUSG00000099941.1	ENSMUST00000187207.1							miR-6971 (1), miR-7058 (1), miR-7072 (1)	miR-1894 (2)	miR-193b (1), miR-6930 (1), miR-7067 (1)		miR-7018 (1)	miR-7236 (1)		LINE@L1_Mus3(+)	LINE/LTR
g4	chr1:50738997-50739063	+	Distal Intergenic	Gm28321	+	lincRNA	ENSMUSG00000100816.1	ENSMUST00000187677.1		miR-328 (1)		miR-486 (1)			miR-376b/miR-376c (1), miR-698/miR-7078 (2), miR-3572 (1), miR-6931 (1), miR-6956 (2), miR-6971 (1), miR-6988 (1), miR-7006 (1), miR-7072 (1), miR-7085 (1)	miR-129b (1)	miR-365-1/miR-365-2 (1), miR-3076 (1), miR-6418 (1), miR-6941/miR-7023/miR-7024/miR-7119 (1)	miR-486a/miR-486b (1)				LINE@L1Md_T(+), LINE@L1_Mus2(+)	LINE/LTR
g4	chr1:50890995-50891017	+	Distal Intergenic	Gm28322	+	lincRNA	ENSMUSG00000100671.1	ENSMUST00000185627.1							miR-1249 (1), miR-7010/miR-7027 (1), miR-7041 (1)	miR-7211 (1)	miR-1943/miR-6967/miR-7016 (1), miR-6999/miR-7054 (1), miR-12187 (1)					LINE@Lx(+), LINE@Lx2B(+)	LINE/LTR
g4	chr1:51391944-51391968	-	Distal Intergenic	9330175M20Rik	-	antisense	ENSMUSG00000101799.1	ENSMUST00000189867.1								miR-6909 (1), miR-6971 (1), miR-7030/miR-7075/miR-7076 (1)		miR-193b (1), miR-6930 (1), miR-6976/miR-7665 (1), miR-7001 (1)				LINE@Lx(-), LTR@RLTR10A(+)	LINE/LTR
g4	chr1:51602031-51602078	+	Distal Intergenic	Gm17767	-	lincRNA	ENSMUSG00000099413.1	ENSMUST00000189410.1							miR-365-1/miR-365-2 (1), miR-1966 (1), miR-6898 (1), miR-6910 (1), miR-7687 (1), miR-12195 (1)		miR-702/miR-3102 (1), miR-6956 (1)					LINE@L1_Mus1(+), LINE@Lx7(-)	LINE/LTR
g4	chr1:51721223-51721252	-	Distal Intergenic	Gm28055	-	lincRNA	ENSMUSG00000101741.1	ENSMUST00000189576.1	miR-328 (1), miR-339 (1)						miR-339 (1), miR-3113 (1)	miR-6900 (1), miR-6971 (1), miR-6999/miR-7054 (1), miR-7030/miR-7075/miR-7076 (1)		miR-7678 (1), miR-12195 (1)				LINE@Lx(-), LINE@L1_Mus2(-)	LINE/LTR
g4	chr1:52327188-52327254	-	Distal Intergenic	Gm5975	-	processed_pseudogene	ENSMUSG00000099648.1	ENSMUST00000185256.1	miR-328 (1)		miR-486 (1)				miR-129b (1)	miR-698/miR-7078 (2), miR-3572 (1), miR-6931 (1), miR-6956 (2), miR-6971 (1), miR-7006 (1), miR-7072 (1), miR-7085 (1)	miR-486a/miR-486b (1)	miR-365-1/miR-365-2 (1), miR-3076 (1), miR-6418 (1), miR-6941/miR-7023/miR-7024/miR-7119 (1)				LTR@MLT1B(+), LINE@L1Md_F2(-)	LINE/LTR
g4	chr1:52365204-52365228	-	Distal Intergenic	Gm5975	-	processed_pseudogene	ENSMUSG00000099648.1	ENSMUST00000185256.1							miR-5626 (1)	miR-5627 (1), miR-6958 (1), miR-6963/miR-7656 (1), miR-7020 (2)		miR-6952 (1), miR-6963/miR-7656 (1)				LINE@Lx7(-), LINE@Lx2A(-), LINE@Lx2A1(-)	LINE/LTR
g4	chr1:52732067-52732091	+	Distal Intergenic	Mfsd6	-	protein_coding	ENSMUSG00000041439.15	ENSMUST00000087701.3							miR-6961 (1), miR-3547 (1), miR-7684 (1), miR-12187 (1)		miR-12187 (1)		miR-3105 (1)			LINE@L1_Mus4(+)	LINE/LTR
g4	chr1:52761830-52761878	-	Distal Intergenic	Gm28650	+	processed_pseudogene	ENSMUSG00000100230.1	ENSMUST00000188413.1					miR-483 (1)			miR-92a-2 (1), miR-92a-1 (1), miR-365-1/miR-365-2 (1), miR-3094 (1), miR-6971 (1), miR-6980 (1), miR-6986 (1), miR-7030/miR-7075/miR-7076 (1), miR-7066 (1), miR-7218 (1), miR-12195 (1)		miR-698/miR-7078 (1), miR-6956 (1)				LINE@L1_Mus2(-)	LINE/LTR
g4	chr1:52783201-52783236	-	Distal Intergenic	Gm28650	+	processed_pseudogene	ENSMUSG00000100230.1	ENSMUST00000188413.1	miR-342 (1)		miR-532 (1)	miR-185 (1), miR-744 (1)			miR-130b (1), miR-7211 (1)	miR-128-1/miR-128-2 (1), miR-698/miR-7078 (1), miR-1188 (1), miR-6956 (1), miR-7041 (1), miR-7058 (1), miR-7072 (1)		miR-185 (1), miR-744 (1), miR-6922/miR-6935/miR-6993/miR-7008 (1), miR-6958 (1)				LTR@RMER17B(+), LINE@Lx3B(+)	LINE/LTR
g4	chr1:53126420-53126447	-	Distal Intergenic	Gm24349	+	snoRNA	ENSMUSG00000089334.1	ENSMUST00000158709.1	miR-483 (1)			miR-491 (1)				miR-92a-2 (1), miR-6931 (1), miR-6956 (1), miR-7006 (1), miR-7021 (1), miR-7085 (1)	miR-219b (1)	miR-92a-2 (1), miR-491/miR-7003 (1), miR-6952 (1), miR-6989 (1), miR-7000 (1), miR-6769b (1), miR-12192 (1)				LINE@Lx3A(-)	LINE/LTR
g4	chr1:53382719-53382766	+	Distal Intergenic	Gm6801	+	unprocessed_pseudogene	ENSMUSG00000100069.1	ENSMUST00000190697.1							miR-365-1/miR-365-2 (1), miR-1249 (1), miR-1943/miR-6967/miR-7016 (1), miR-6952 (1), miR-6986 (1), miR-7041 (1), miR-7072 (1)		miR-3103/miR-6965/miR-7047/miR-7235 (1)					LINE@L1_Mus2(+)	LINE/LTR
g4	chr1:53803925-53803948	-	Distal Intergenic	Gm37863	+	TEC	ENSMUSG00000102405.1	ENSMUST00000194911.1	miR-532 (1)		miR-339 (1)					miR-92a-2 (1), miR-698/miR-7078 (1), miR-1982 (1), miR-5627 (1), miR-6922/miR-6935/miR-6993/miR-7008 (1), miR-6956 (1)	miR-339 (1)	miR-6912 (1), miR-6941/miR-7023/miR-7024/miR-7119 (1), miR-6971 (1), miR-6986 (1)				LINE@L1MC3(-), LINE@Lx(-), LINE@L1MC3(-)	LINE/LTR
g4	chr1:55112459-55112482	+	Distal Intergenic	Gm5147	-	processed_pseudogene	ENSMUSG00000100736.1	ENSMUST00000185999.1		miR-532 (1)			miR-146 (1)		miR-92a-2 (1), miR-1982 (1), miR-6922/miR-6935/miR-6993/miR-7008 (1), miR-6931 (2), miR-6979 (1), miR-6980 (1), miR-7006 (1), miR-7687 (1)		miR-6964 (1), miR-6991 (1)	miR-1894 (1)	miR-146a/miR-146b (1)			LINE@Lx6(-), LTR@RMER17B2(-), LTR@RMER17B2(-)	LINE/LTR
g4	chr1:55112556-55112577	+	Distal Intergenic	Gm5147	-	processed_pseudogene	ENSMUSG00000100736.1	ENSMUST00000185999.1			miR-744 (1)				miR-6968 (1), miR-7687 (2)		miR-744 (1), miR-6904/miR-6914 (1)					LINE@Lx6(-), LTR@RMER17B2(-), LTR@RMER17B2(-)	LINE/LTR
g4	chr1:56259781-56259810	+	Distal Intergenic	Gm28900	+	processed_pseudogene	ENSMUSG00000100944.1	ENSMUST00000185232.1	miR-330 (1)						miR-92a-2 (1), miR-330 (1), miR-6931 (1), miR-6971 (1), miR-6980 (1), miR-6986 (1), miR-7006 (1), miR-7117/miR-7212 (1)		miR-1966 (1), miR-7226 (1)	miR-6945 (1)	miR-1955 (1)			LINE@L1_Mus3(-)	LINE/LTR
g4	chr1:56547083-56547098	+	Distal Intergenic	Gm28240	+	lincRNA	ENSMUSG00000101332.1	ENSMUST00000187560.1									miR-6971 (1), miR-6980 (1), miR-12185 (1)	miR-1894 (1)				LINE@L1MA9(-), LINE@L1_Mus2(+)	LINE/LTR
g4	chr1:56547112-56547143	+	Distal Intergenic	Gm28240	+	lincRNA	ENSMUSG00000101332.1	ENSMUST00000187560.1				miR-874 (1)			miR-365-1/miR-365-2 (1), miR-7001 (1), miR-7046 (1), miR-7067 (1), miR-12195 (1)		miR-3087 (1), miR-7020 (1)					LINE@L1MA9(-), LINE@L1_Mus2(+)	LINE/LTR
g4	chr1:56784340-56784376	+	Distal Intergenic	Hsfy2	-	protein_coding	ENSMUSG00000045336.5	ENSMUST00000062085.5						miR-128 (1)	miR-326/miR-6954 (1), miR-328/miR-6897 (1), miR-6418 (1), miR-6909 (1), miR-7001 (1), miR-7067 (1), miR-7074 (1), miR-7118 (2), miR-7231 (1)	miR-141 (1), miR-5626 (1)	miR-1943/miR-6967/miR-7016 (1), miR-3100 (1), miR-6929 (1), miR-7011 (1), miR-7052 (1)					LTR@RMER17D2(-)	LINE/LTR
g4	chr1:56784557-56784582	+	Distal Intergenic	Hsfy2	-	protein_coding	ENSMUSG00000045336.5	ENSMUST00000062085.5	miR-185 (1)			miR-504 (1)			miR-185 (1), miR-6958 (1)		miR-6990/miR-7032 (1)	miR-7211 (1)		miR-130b (1), miR-7213 (1)		LTR@RMER17D2(-)	LINE/LTR
g4	chr1:56784956-56784971	+	Distal Intergenic	Hsfy2	-	protein_coding	ENSMUSG00000045336.5	ENSMUST00000062085.5									miR-6971 (1)					LTR@RMER17D2(-)	LINE/LTR
g4	chr1:57626610-57626635	-	Distal Intergenic	Gm17929	-	processed_pseudogene	ENSMUSG00000101151.1	ENSMUST00000186851.1								miR-3062 (1)		miR-193b (1), miR-6930 (1), miR-7067 (1)	miR-6959 (1)			LINE@Lx(-)	LINE/LTR
g4	chr1:57626655-57626699	-	Distal Intergenic	Gm17929	-	processed_pseudogene	ENSMUSG00000101151.1	ENSMUST00000186851.1	miR-1306 (1), miR-532 (1), miR-874 (1)		miR-532 (1)				miR-221 (1)	miR-698/miR-7078 (1), miR-1943/miR-6967/miR-7016 (1), miR-3087 (1), miR-6922/miR-6935/miR-6993/miR-7008 (1), miR-6995 (1), miR-7001 (1)		miR-6922/miR-6935/miR-6993/miR-7008 (1), miR-6958 (1)				LINE@Lx(-)	LINE/LTR
g4	chr1:57722602-57722666	-	Distal Intergenic	Spats2l	+	protein_coding	ENSMUSG00000038305.15	ENSMUST00000163239.7	miR-328 (1)		miR-486 (1)				miR-221 (1), miR-129b (1)	miR-376b/miR-376c (1), miR-698/miR-7078 (1), miR-6928 (1), miR-6931 (1), miR-6956 (1), miR-6971 (1), miR-6980 (1), miR-6988 (1), miR-7006 (1), miR-12185 (1)	miR-486a/miR-486b (1)	miR-3076 (1), miR-6418 (1), miR-6941/miR-7023/miR-7024/miR-7119 (1)				LINE@MusHAL1(+), LINE@MusHAL1(+), LINE@L1Md_F2(-)	LINE/LTR
g4	chr1:59420527-59420573	-	Distal Intergenic	Gm37737	-	TEC	ENSMUSG00000104502.1	ENSMUST00000195013.1						miR-33 (1)	miR-5626 (1)	miR-326/miR-6954 (1), miR-328/miR-6897 (1), miR-5107 (1), miR-5129 (1), miR-6931 (1), miR-3547 (1), miR-6980 (1), miR-7006 (1), miR-7048 (1), miR-7052 (1), miR-7056 (1)		miR-5627 (1), miR-6980 (1), miR-12185 (1), miR-12193 (1)	miR-1970c (1)	miR-33 (1)		LINE@Lx5(-)	LINE/LTR
g4	chr1:59508739-59508767	+	Distal Intergenic	Gm973	+	protein_coding	ENSMUSG00000047361.16	ENSMUST00000114243.7							miR-6906 (1), miR-7066 (1)	miR-5626 (1)	miR-6911/miR-7028/miR-7079/miR-7662 (1), miR-7091 (1)				dELS@EM10E0438787		cCRE
g4	chr1:61283759-61283778	-	Distal Intergenic	Gm28083	-	lincRNA	ENSMUSG00000100893.1	ENSMUST00000186533.1									miR-7226 (1)	miR-6945 (1)				LINE@Lx(+)	LINE/LTR
g4	chr1:61361870-61361963	-	Distal Intergenic	9530026F06Rik	+	lincRNA	ENSMUSG00000085447.1	ENSMUST00000141000.1		miR-299 (1), miR-491 (1)					miR-1894 (1)	miR-92a-2 (5), miR-365-1/miR-365-2 (1), miR-491/miR-7003 (1), miR-698/miR-7078 (5), miR-3062 (1), miR-5129 (1), miR-6941/miR-7023/miR-7024/miR-7119 (5), miR-6956 (4), miR-6971 (4)		miR-698/miR-7078 (1), miR-6956 (1)				LINE@L1Md_F2(-)	LINE/LTR
g4	chr1:62680352-62680426	+	Distal Intergenic	Gm11599	+	processed_pseudogene	ENSMUSG00000084333.1	ENSMUST00000118720.1		miR-328 (1)		miR-486 (1)			miR-376b/miR-376c (1), miR-698/miR-7078 (1), miR-3572 (1), miR-6928 (1), miR-6931 (1), miR-6941/miR-7023/miR-7024/miR-7119 (1), miR-6949 (1), miR-6980 (1), miR-6988 (1), miR-7006 (1), miR-7073 (1), miR-7118 (1), miR-12185 (1)	miR-6994 (1), miR-129b (1)	miR-3076 (1), miR-6418 (1)	miR-486a/miR-486b (1)				LINE@L1Md_F2(+)	LINE/LTR
g4	chr1:63322240-63322266	+	Distal Intergenic	Gm23448	-	snRNA	ENSMUSG00000094214.1	ENSMUST00000083151.2							miR-92a-2 (1), miR-698/miR-7078 (1), miR-6931 (2), miR-6980 (1), miR-7006 (2)		miR-7073 (1), miR-7115 (1), miR-7118 (1)					LTR@RLTR1B-int(-)	LINE/LTR
g4	chr1:63336403-63336430	+	Distal Intergenic	Gm11606	-	processed_pseudogene	ENSMUSG00000083039.1	ENSMUST00000120706.1				miR-665 (1)			miR-6945 (2)		miR-6945 (1)					LINE@L1VL2(-)	LINE/LTR
g4	chr1:64012210-64012235	-	Distal Intergenic	Mir6899	-	miRNA	ENSMUSG00000098487.1	ENSMUST00000184798.1		miR-423 (1)	miR-150 (1), miR-346 (1)					miR-423/miR-6921 (1), miR-7058 (1), miR-7687 (1)	miR-150 (1), miR-346 (1)	miR-326/miR-6954 (1), miR-328/miR-6897 (1), miR-5107 (1), miR-6958 (1)				LTR@RMER13B(-)	LINE/LTR
g4	chr1:64012252-64012300	+	Distal Intergenic	Mir6899	-	miRNA	ENSMUSG00000098487.1	ENSMUST00000184798.1				miR-328 (1), miR-532 (1)			miR-92a-2 (2), miR-698/miR-7078 (1), miR-3092/miR-7053 (1), miR-6909 (1), miR-6931 (1), miR-6949 (1), miR-6964 (1), miR-6968 (1), miR-6971 (1), miR-6980 (1), miR-7030/miR-7075/miR-7076 (1), miR-7687 (1), miR-12192 (1)	miR-7211 (1)	miR-6922/miR-6935/miR-6993/miR-7008 (1), miR-6958 (1)			miR-1231/miR-6905 (1)		LTR@RMER13B(-)	LINE/LTR
g4	chr1:65495214-65495247	-	Distal Intergenic	Gm28922	-	processed_pseudogene	ENSMUSG00000100439.1	ENSMUST00000189785.1		miR-330 (1)						miR-92a-2 (1), miR-330 (1), miR-6907/miR-7019 (1), miR-6941/miR-7023/miR-7024/miR-7119 (1), miR-6949 (1), miR-3547 (1), miR-6980 (1), miR-7073 (1), miR-7085 (1), miR-7118 (1), miR-7684 (1)	miR-7226 (1)	miR-6945 (1)		miR-344d-2 (1)		LINE@Lx(+)	LINE/LTR
g4	chr1:65573912-65573935	-	Distal Intergenic	Gm8805	+	processed_pseudogene	ENSMUSG00000082774.1	ENSMUST00000117848.1		miR-330 (1)						miR-330 (1), miR-3090 (1), miR-3547 (1), miR-7052 (1)		miR-6971 (1)				LINE@Lx(+)	LINE/LTR
g4	chr1:65598624-65598669	-	Distal Intergenic	Gm8805	+	processed_pseudogene	ENSMUSG00000082774.1	ENSMUST00000117848.1	miR-331 (1)						miR-1894 (1), miR-6945 (1), miR-7239 (1), miR-7684 (1)	miR-541 (1), miR-1249 (1), miR-1943/miR-6967/miR-7016 (1), miR-3103/miR-6965/miR-7047/miR-7235 (1), miR-6418 (1), miR-6924 (1), miR-6929 (1), miR-6971 (1), miR-7011 (1), miR-7030/miR-7075/miR-7076 (1), miR-7072 (1)	miR-7211 (1)	miR-6903 (1), miR-6909 (1), miR-7010/miR-7027 (1), miR-7067 (1), miR-7684 (1)		miR-3544 (1)		LINE@Lx(-)	LINE/LTR
g4	chr1:65598687-65598711	-	Distal Intergenic	Gm8805	+	processed_pseudogene	ENSMUSG00000082774.1	ENSMUST00000117848.1	miR-532 (1)		miR-532 (1)					miR-698/miR-7078 (1), miR-1982 (1), miR-6909 (1), miR-6922/miR-6935/miR-6993/miR-7008 (1), miR-6956 (1)		miR-6922/miR-6935/miR-6993/miR-7008 (1), miR-6949 (1), miR-6971 (1), miR-6986 (1), miR-6995 (1)				LINE@Lx(-)	LINE/LTR
g4	chr1:65605835-65605854	-	Distal Intergenic	Gm8805	+	processed_pseudogene	ENSMUSG00000082774.1	ENSMUST00000117848.1			miR-532 (1)					miR-92a-2 (1), miR-698/miR-7078 (1), miR-6956 (1)		miR-6922/miR-6935/miR-6993/miR-7008 (1), miR-6941/miR-7023/miR-7024/miR-7119 (1), miR-6995 (1), miR-7073 (1)				LINE@L1Md_F2(-)	LINE/LTR
g4	chr1:65627791-65627821	-	Distal Intergenic	Gm8805	+	processed_pseudogene	ENSMUSG00000082774.1	ENSMUST00000117848.1								miR-328/miR-6897 (1), miR-365-1/miR-365-2 (1), miR-6909 (1), miR-6941/miR-7023/miR-7024/miR-7119 (1)		miR-6949 (1), miR-3547 (1), miR-7052 (1)				LINE@L1_Mus1(+), LINE@L1Md_F2(-)	LINE/LTR
g4	chr1:65732944-65732977	-	Distal Intergenic	Gm8805	+	processed_pseudogene	ENSMUSG00000082774.1	ENSMUST00000117848.1							miR-7660 (1)	miR-6956 (1), miR-7072 (1)	miR-1894 (1)	miR-7072 (1), miR-12187 (1)				LINE@L1_Mus1(-)	LINE/LTR
g4	chr1:66007747-66007777	+	Distal Intergenic	Gm8809	-	processed_pseudogene	ENSMUSG00000081623.1	ENSMUST00000119367.1							miR-1249 (1), miR-6976/miR-7665 (1), miR-7020 (1), miR-7030/miR-7075/miR-7076 (1), miR-7041 (1), miR-7118 (1), miR-12187 (1)	miR-5626 (1)	miR-6976/miR-7665 (1), miR-7074 (1)					LTR@RMER17C(-)	LINE/LTR
g4	chr1:66916348-66916376	-	Distal Intergenic	Myl1	-	protein_coding	ENSMUSG00000061816.15	ENSMUST00000120415.7			miR-532 (1)	miR-744 (1)			miR-6920 (1)	miR-7658 (1), miR-3620 (1), miR-7687 (1), miR-5104b (1)		miR-744 (1), miR-1982 (1), miR-6922/miR-6935/miR-6993/miR-7008 (1), miR-6949 (1), miR-5104b (1)				LTR@MTC(-)	LINE/LTR
g4	chr1:67114679-67114701	-	Distal Intergenic	Cps1	+	protein_coding	ENSMUSG00000025991.8	ENSMUST00000027144.7								miR-698/miR-7078 (1), miR-5129 (1), miR-6931 (1), miR-6964 (1), miR-12192 (1)		miR-92a-1 (1)				LINE@Lx3A(-)	LINE/LTR
g4	chr1:67335449-67335468	-	Distal Intergenic	Gm26342	+	snoRNA	ENSMUSG00000077745.1	ENSMUST00000104557.1			miR-532 (1)					miR-698/miR-7078 (1), miR-6956 (1)		miR-6922/miR-6935/miR-6993/miR-7008 (1), miR-6949 (1), miR-6986 (1), miR-6995 (1), miR-7072 (1)		miR-3105 (1)		LINE@L1_Mus1(-)	LINE/LTR
g4	chr1:67412364-67412395	-	Distal Intergenic	Gm26342	+	snoRNA	ENSMUSG00000077745.1	ENSMUST00000104557.1								miR-92a-2 (2), miR-326/miR-6954 (1), miR-328/miR-6897 (1), miR-3083 (1), miR-6909 (1), miR-6931 (2), miR-6940 (1), miR-6964 (1), miR-6980 (1), miR-7001 (1), miR-7006 (1), miR-7048 (1), miR-7067 (1)		miR-1264 (1), miR-615 (1), miR-7009 (1), miR-7069 (1), miR-7117/miR-7212 (1), miR-12192 (1)
g4	chr1:67762125-67762163	-	Distal Intergenic	Gm15669	+	lincRNA	ENSMUSG00000085075.1	ENSMUST00000147834.1								miR-193b (1), miR-6909 (1), miR-6971 (1), miR-6980 (1), miR-7020 (1), miR-7030/miR-7075/miR-7076 (1), miR-7058 (1)		miR-7067 (1), miR-7073 (1)		miR-7018 (1)		LINE@L1_Mus4(-)	LINE/LTR
g4	chr1:67916274-67916291	+	Distal Intergenic	Gm37957	+	TEC	ENSMUSG00000104395.1	ENSMUST00000192182.1							miR-7687 (1)		miR-6910 (1), miR-7033 (1)	miR-6950 (1)				LINE@L1Md_F2(-), LTR@MamRep1527(+), LINE@L1Md_F2(-)	LINE/LTR
g4	chr1:69456733-69456788	+	Distal Intergenic	Gm28497	+	lincRNA	ENSMUSG00000099804.1	ENSMUST00000189646.1							miR-23a (1), miR-7233 (4)	miR-652 (4)	miR-7233 (1)	miR-652 (2), miR-3098 (1)	miR-7219 (1)
g4	chr1:69456803-69456866	+	Distal Intergenic	Gm28497	+	lincRNA	ENSMUSG00000099804.1	ENSMUST00000189646.1							miR-7233 (5)	miR-652 (5)	miR-7233 (1)	miR-652 (2)
g4	chr1:69456887-69456908	+	Distal Intergenic	Gm28497	+	lincRNA	ENSMUSG00000099804.1	ENSMUST00000189646.1	miR-296 (1)						miR-92a-1 (1), miR-3094 (1), miR-7066 (1), miR-7233 (1)	miR-652 (1)	miR-193b (1)	miR-652 (1)
g4	chr1:69456948-69457005	+	Distal Intergenic	Gm28497	+	lincRNA	ENSMUSG00000099804.1	ENSMUST00000189646.1	miR-296 (1)						miR-92a-1 (2), miR-3094 (1), miR-7017 (1), miR-7066 (2), miR-7233 (1), miR-7242 (1), miR-12181 (1)			miR-652 (1)
g4	chr1:70946218-70946238	+	Distal Intergenic	Gm16236	-	processed_pseudogene	ENSMUSG00000089965.1	ENSMUST00000159588.1							miR-6909 (1), miR-7073 (1), miR-7118 (1)		miR-7058 (1)
g4	chr1:70946375-70946400	+	Distal Intergenic	Gm16236	-	processed_pseudogene	ENSMUSG00000089965.1	ENSMUST00000159588.1							miR-5627 (1), miR-6931 (1), miR-6956 (1), miR-6988 (1), miR-7006 (1), miR-7056 (1), miR-7085 (1)		miR-7072 (1)
g4	chr1:71191727-71191759	-	Distal Intergenic	Gm8870	-	processed_pseudogene	ENSMUSG00000101551.1	ENSMUST00000188170.1								miR-1249 (1), miR-1943/miR-6967/miR-7016 (1), miR-3103/miR-6965/miR-7047/miR-7235 (2), miR-6929 (1), miR-6956 (1), miR-7081 (1)		miR-1943/miR-6967/miR-7016 (1), miR-7000 (1)				LINE@Lx(-)	LINE/LTR
g4	chr1:71809788-71809842	-	Distal Intergenic	Gm37217	-	TEC	ENSMUSG00000102689.1	ENSMUST00000194017.1			miR-204/211 (1)	miR-423 (1)				miR-1249 (4), miR-1943/miR-6967/miR-7016 (4), miR-3103/miR-6965/miR-7047/miR-7235 (4), miR-6909 (1), miR-6929 (1), miR-6971 (1), miR-7030/miR-7075/miR-7076 (1), miR-7081 (1), miR-12201 (1)	miR-204/miR-211 (1), miR-12196 (1)	miR-423/miR-6921 (1), miR-6940 (1), miR-6946 (1), miR-6976/miR-7665 (1), miR-7048 (1), miR-7679 (1), miR-3473h (1)				LTR@RMER17C(+), LTR@MLT1A1(-)	LINE/LTR
g4	chr1:71863265-71863300	+	Distal Intergenic	Gm37217	-	TEC	ENSMUSG00000102689.1	ENSMUST00000194017.1		miR-339 (1)		miR-204/211 (1)			miR-92b (2), miR-3076 (1), miR-6418 (1), miR-6987 (1)	miR-339 (1), miR-1247 (2)	miR-496a (1), miR-6946 (1)	miR-204/miR-211 (1)				LTR@IAPLTR2b(+)	LINE/LTR
g4	chr1:72134672-72134690	+	Distal Intergenic	Gm4319	-	lincRNA	ENSMUSG00000102123.1	ENSMUST00000191139.1		miR-532 (1)					miR-3087 (1), miR-6922/miR-6935/miR-6993/miR-7008 (1), miR-6958 (1), miR-7001 (1)		miR-27a (1)					LTR@ORR1D2(+), LTR@MTB(-)	LINE/LTR
g4	chr1:74148986-74149018	+	Distal Intergenic	Cxcr2	+	protein_coding	ENSMUSG00000026180.8	ENSMUST00000027372.7				miR-150 (1)			miR-6909 (1), miR-6928 (1), miR-6971 (2), miR-7030/miR-7075/miR-7076 (2)		miR-1982 (1), miR-6929 (1), miR-7067 (1)	miR-150 (1)			dELS@EM10E0441495	LINE@L1_Mus3(+)	cCRE & LINE/LTR
g4	chr1:74647760-74647802	+	Distal Intergenic	Ttll4	+	protein_coding	ENSMUSG00000033257.14	ENSMUST00000042125.14	miR-138 (1)	miR-483 (1)	miR-185 (1)	miR-532 (1)			miR-138 (1), miR-698/miR-7078 (1), miR-5129 (1), miR-6931 (1), miR-6940 (1), miR-6952 (1), miR-6956 (1), miR-7006 (1), miR-7048 (1), miR-6769b (1), miR-7085 (1), miR-7118 (1), miR-12201 (1)		miR-185 (1), miR-5627 (1), miR-6922/miR-6935/miR-6993/miR-7008 (1), miR-6958 (1)					LTR@MERVL-int(+), LTR@RMER17A2(-)	LINE/LTR
g4	chr1:75446973-75447002	-	Distal Intergenic	Asic4	+	protein_coding	ENSMUSG00000033007.15	ENSMUST00000113577.7		miR-147 (1), miR-423 (1)						miR-128-1/miR-128-2 (1), miR-423/miR-6921 (1), miR-7687 (1)		miR-6968 (1)			dELS@EM10E0442165		cCRE
g4	chr1:76068108-76068125	+	Distal Intergenic	Gm29068	-	processed_pseudogene	ENSMUSG00000101763.1	ENSMUST00000191607.1							miR-1249 (1), miR-1943/miR-6967/miR-7016 (1), miR-3103/miR-6965/miR-7047/miR-7235 (1)		miR-1943/miR-6967/miR-7016 (1), miR-3103/miR-6965/miR-7047/miR-7235 (1), miR-6971 (1), miR-7216 (1)	miR-1894 (1)
g4	chr1:76241076-76241104	+	Distal Intergenic	Gm29068	-	processed_pseudogene	ENSMUSG00000101763.1	ENSMUST00000191607.1							miR-6968 (1), miR-6980 (1), miR-7117/miR-7212 (1), miR-7687 (1), miR-7688 (1)		miR-1966 (1), miR-6931 (1), miR-7006 (1), miR-7226 (1)	miR-6945 (1)	miR-1955 (1)	miR-7669 (1)		LINE@L1_Mus3(-), LINE@Lx3_Mus(-)	LINE/LTR
g4	chr1:76241266-76241288	-	Distal Intergenic	Gm29068	-	processed_pseudogene	ENSMUSG00000101763.1	ENSMUST00000191607.1			miR-532 (1)				miR-24-1/miR-24-2 (1), miR-3070 (1)	miR-326/miR-6954 (1), miR-6953 (1), miR-7001 (1), miR-7067 (1), miR-7224 (1)		miR-1982 (1), miR-6922/miR-6935/miR-6993/miR-7008 (1), miR-6926/miR-7055 (1)				LINE@L1_Mus3(-), LINE@Lx3_Mus(-)	LINE/LTR
g4	chr1:76588349-76588385	-	Distal Intergenic	Mir6343	+	miRNA	ENSMUSG00000098611.1	ENSMUST00000183584.1	miR-504 (1)		miR-486 (1)				miR-221 (1), miR-504 (1)	miR-698/miR-7078 (1), miR-6956 (1), miR-6971 (1), miR-6990/miR-7032 (1)	miR-486a/miR-486b (1)	miR-3076 (1), miR-6418 (1), miR-7066 (1)				LTR@ORR1D2(-), LINE@L1_Mus2(-), LTR@IAPLTR2_Mm(+)	LINE/LTR
g4	chr1:76592799-76592820	+	Distal Intergenic	Mir6343	+	miRNA	ENSMUSG00000098611.1	ENSMUST00000183584.1							miR-92a-2 (1), miR-3091 (1), miR-7020 (1)		miR-128-1/miR-128-2 (1)	miR-874 (1)				LTR@IAPLTR2a2_Mm(-), LINE@L1_Mus2(-), LINE@L1_Mus2(+)	LINE/LTR
g4	chr1:78305239-78305256	-	Distal Intergenic	Sgpp2	+	protein_coding	ENSMUSG00000032908.9	ENSMUST00000036172.9			miR-532 (1)					miR-698/miR-7078 (1), miR-6956 (1)		miR-6922/miR-6935/miR-6993/miR-7008 (1), miR-6958 (1), miR-7216 (1)				LINE@Lx2(-)	LINE/LTR
g4	chr1:79503363-79503408	+	Distal Intergenic	Gm19027	-	processed_pseudogene	ENSMUSG00000099562.1	ENSMUST00000187291.1							miR-92a-2 (3), miR-698/miR-7078 (3), miR-6941/miR-7023/miR-7024/miR-7119 (2), miR-6956 (2), miR-6963/miR-7656 (1), miR-6971 (2)		miR-92a-1 (1), miR-365-1/miR-365-2 (1), miR-6941/miR-7023/miR-7024/miR-7119 (1)					LINE@L1Md_F2(+)	LINE/LTR
g4	chr1:79534232-79534256	-	Distal Intergenic	Gm24160	-	snoRNA	ENSMUSG00000077782.1	ENSMUST00000104594.1								miR-12195 (1)		miR-1249 (1), miR-1943/miR-6967/miR-7016 (1), miR-3103/miR-6965/miR-7047/miR-7235 (1)		miR-25 (1)		LINE@L1MB7(+), LINE@L1_Mus1(-)	LINE/LTR
g4	chr1:79786510-79786535	+	Distal Intergenic	Mrpl44	+	protein_coding	ENSMUSG00000026248.9	ENSMUST00000027464.8							miR-1249 (1), miR-6929 (1), miR-6971 (1), miR-7020 (1), miR-7030/miR-7075/miR-7076 (1), miR-7039 (1), miR-7081 (1)		miR-7017 (1), miR-7067 (1)		miR-7214 (1)		CTCF-only (CTCF-bound)@EM10E0442909	LINE@Lx(+)	LINE/LTR & CTCF
g4	chr1:80198182-80198220	+	Distal Intergenic	9830004L10Rik	+	lincRNA	ENSMUSG00000099552.1	ENSMUST00000185548.1		miR-188 (1)					miR-92a-1 (1), miR-3094 (1), miR-6418 (1), miR-7066 (1), miR-7072 (1), miR-7118 (1), miR-12187 (1)	miR-188 (1), miR-320 (1), miR-1894 (1)	miR-193b (1), miR-6906 (1), miR-6930 (1)					LINE@L1_Mus3(+), LTR@MTE2a(+)	LINE/LTR
g4	chr1:80198313-80198333	+	Distal Intergenic	9830004L10Rik	+	lincRNA	ENSMUSG00000099552.1	ENSMUST00000185548.1							miR-1249 (2), miR-1943/miR-6967/miR-7016 (2), miR-3103/miR-6965/miR-7047/miR-7235 (2), miR-7030/miR-7075/miR-7076 (1)		miR-1249 (1), miR-6976/miR-7665 (1), miR-7041 (1), miR-7072 (1), miR-7081 (1), miR-12201 (1)					LINE@L1_Mus3(+), LTR@MTE2a(+)	LINE/LTR
g4	chr1:80442515-80442534	-	Distal Intergenic	1700016L21Rik	+	antisense	ENSMUSG00000101483.1	ENSMUST00000187497.1			miR-532 (1)					miR-92a-1 (1), miR-698/miR-7078 (1), miR-3094 (1), miR-6956 (1), miR-7066 (1)		miR-6922/miR-6935/miR-6993/miR-7008 (1), miR-6949 (1), miR-6986 (1), miR-6995 (1)				LINE@L1_Mus2(-)	LINE/LTR
g4	chr1:80767388-80767425	-	Distal Intergenic	Dock10	-	protein_coding	ENSMUSG00000038608.15	ENSMUST00000077946.11								miR-92a-1 (1), miR-3094 (1), miR-6418 (1), miR-6909 (1), miR-6971 (1), miR-6986 (1), miR-7030/miR-7075/miR-7076 (1), miR-7066 (1), miR-7067 (1), miR-7118 (1), miR-12195 (1)		miR-6928 (1)				LINE@L1_Mus3(-)	LINE/LTR
g4	chr1:80833040-80833092	+	Distal Intergenic	Gm29124	-	processed_pseudogene	ENSMUSG00000099949.1	ENSMUST00000186576.1				miR-532 (1)			miR-698/miR-7078 (1), miR-6909 (1), miR-6956 (1), miR-6971 (1), miR-6986 (1), miR-7030/miR-7075/miR-7076 (1), miR-7072 (1), miR-7115 (1), miR-7687 (1), miR-12195 (1)	miR-345 (1)	miR-6922/miR-6935/miR-6993/miR-7008 (1), miR-6949 (1), miR-6995 (1)					LINE@L1_Mus1(-), LINE@L1_Mus1(+), LINE@L1MA6(-)	LINE/LTR
g4	chr1:80983314-80983350	-	Distal Intergenic	Gm28066	+	processed_pseudogene	ENSMUSG00000099918.1	ENSMUST00000188657.1	miR-339 (1), miR-874 (1)						miR-339 (1)	miR-92a-2 (1), miR-92a-1 (1), miR-3087 (1), miR-3094 (1), miR-5615 (1), miR-6931 (2), miR-6978 (1), miR-6987 (1), miR-6989 (1), miR-7000 (1), miR-7001 (1), miR-7006 (1), miR-7066 (1), miR-7067 (1)		miR-6949 (1), miR-7085 (1)		miR-381 (1)		LTR@MTE2a(-), LINE@L1_Mus2(-)	LINE/LTR
g4	chr1:83093261-83093309	+	Distal Intergenic	Ccl20	+	protein_coding	ENSMUSG00000026166.14	ENSMUST00000027351.12							miR-1249 (1), miR-6927/miR-7070 (1), miR-6929 (1), miR-6971 (1), miR-6976/miR-7665 (1), miR-7030/miR-7075/miR-7076 (1), miR-7041 (2), miR-7072 (1), miR-7081 (1)	miR-1894 (1), miR-7211 (1)	miR-1249 (1), miR-1943/miR-6967/miR-7016 (1), miR-3092/miR-7053 (1), miR-3103/miR-6965/miR-7047/miR-7235 (1), miR-7073 (1)					LINE@Lx8(+), LTR@RLTR10B(-)	LINE/LTR
g4	chr1:83415272-83415291	+	Distal Intergenic	Sphkap	-	protein_coding	ENSMUSG00000026163.17	ENSMUST00000160953.7							miR-6968 (1), miR-7687 (1)		miR-5129 (1), miR-6931 (1), miR-6980 (1), miR-6988 (1), miR-7006 (1)		miR-466d/miR-466i (1)			LINE@L1_Mus3(+), LINE@L1Md_F2(+)	LINE/LTR
g4	chr1:83477962-83478011	-	Distal Intergenic	Gm37989	-	TEC	ENSMUSG00000104219.1	ENSMUST00000195202.1			miR-532 (1)					miR-365-1/miR-365-2 (1), miR-698/miR-7078 (1), miR-6949 (1), miR-6956 (1), miR-6971 (1), miR-6976/miR-7665 (1), miR-6980 (1), miR-7030/miR-7075/miR-7076 (1), miR-7085 (1), miR-12195 (1)		miR-6922/miR-6935/miR-6993/miR-7008 (1), miR-6949 (1), miR-6995 (1)				LINE@L1Md_F2(-)	LINE/LTR
g4	chr1:83508807-83508826	+	Distal Intergenic	Gm37989	-	TEC	ENSMUSG00000104219.1	ENSMUST00000195202.1							miR-1249 (1), miR-1943/miR-6967/miR-7016 (1), miR-3103/miR-6965/miR-7047/miR-7235 (1), miR-6976/miR-7665 (1), miR-7041 (1)		miR-298 (1), miR-3103/miR-6965/miR-7047/miR-7235 (1), miR-5621 (1), miR-7030/miR-7075/miR-7076 (1), miR-7072 (1), miR-12187 (1)		miR-6969 (1)			LINE@Lx(+), LINE@Lx3_Mus(+)	LINE/LTR
g4	chr1:83563663-83563700	-	Distal Intergenic	Gm37989	-	TEC	ENSMUSG00000104219.1	ENSMUST00000195202.1				miR-491 (1)				miR-92a-2 (2), miR-448 (1), miR-3100 (1), miR-6931 (3), miR-6964 (1), miR-6980 (1), miR-7006 (2), miR-7052 (1), miR-7115 (1), miR-12192 (1)		miR-92a-2 (1), miR-491/miR-7003 (1), miR-6929 (1), miR-6964 (1), miR-7030/miR-7075/miR-7076 (1), miR-12192 (1)		miR-7081 (1)		LINE@Lx3_Mus(-)	LINE/LTR
g4	chr1:83607309-83607333	-	Distal Intergenic	Gm37989	-	TEC	ENSMUSG00000104219.1	ENSMUST00000195202.1				miR-423 (1)				miR-6968 (1), miR-6986 (1), miR-7030/miR-7075/miR-7076 (1), miR-7687 (1)	miR-7226 (1)	miR-423/miR-6921 (1), miR-6904/miR-6914 (1), miR-6975/miR-7005 (1)				LINE@L1_Mus4(+)	LINE/LTR
g4	chr1:83607498-83607531	+	Distal Intergenic	Gm37989	-	TEC	ENSMUSG00000104219.1	ENSMUST00000195202.1							miR-6909 (1), miR-6971 (1), miR-7030/miR-7075/miR-7076 (1), miR-7058 (1)	miR-676 (1)	miR-698/miR-7078 (1), miR-6928 (1)					LINE@L1_Mus4(+)	LINE/LTR
g4	chr1:85712903-85712957	+	Distal Intergenic	A630001G21Rik	-	protein_coding	ENSMUSG00000052760.16	ENSMUST00000064788.13				miR-532 (1)			miR-92a-2 (1), miR-365-1/miR-365-2 (1), miR-702/miR-3102 (1), miR-6956 (1), miR-6971 (1), miR-6980 (1), miR-6986 (1), miR-7030/miR-7075/miR-7076 (1), miR-7072 (1), miR-7218 (1), miR-12195 (1)		miR-6907/miR-7019 (1), miR-6922/miR-6935/miR-6993/miR-7008 (1), miR-6949 (1), miR-6995 (1)					LINE@L1_Mus1(+), LTR@MTA_Mm(-)	LINE/LTR
g4	chr1:87170499-87170528	-	Distal Intergenic	Prss56	+	protein_coding	ENSMUSG00000036480.9	ENSMUST00000044533.8				miR-34/449 (1), miR-744 (1)				miR-6909 (1), miR-7030/miR-7075/miR-7076 (1), miR-7048 (1)		miR-34c/miR-34b/miR-34a/miR-449a/miR-449c (1), miR-326/miR-6954 (1), miR-744 (1), miR-7676 (1)			dELS@EM10E0444376		cCRE
g4	chr1:87170648-87170674	+	Distal Intergenic	Prss56	+	protein_coding	ENSMUSG00000036480.9	ENSMUST00000044533.8			miR-331 (1)				miR-92a-2 (1), miR-3083 (1), miR-1231/miR-6905 (1), miR-6909 (1), miR-6940 (1), miR-7048 (1)		miR-1982 (1), miR-6910 (1), miR-6945 (1), miR-7224 (1)		miR-3070 (1)		dELS@EM10E0444376		cCRE
g4	chr1:87475750-87475768	-	Distal Intergenic	Snorc	+	protein_coding	ENSMUSG00000026258.5	ENSMUST00000027476.5								miR-6968 (1), miR-7687 (1)		miR-328/miR-6897 (1), miR-7687 (1), miR-9768 (1)	miR-7060 (1)		dELS@EM10E0444472		cCRE
g4	chr1:88977637-88977668	+	Distal Intergenic	1700067G17Rik	+	lincRNA	ENSMUSG00000099378.1	ENSMUST00000186180.1							miR-7242 (1)		miR-7242 (1)					LTR@IAPLTR2_Mm(+)	LINE/LTR
g4	chr1:89181606-89181649	+	Distal Intergenic	Gm5259	-	processed_pseudogene	ENSMUSG00000102083.1	ENSMUST00000191231.1		miR-150 (2), miR-483 (2)					miR-1982 (2), miR-6929 (2), miR-3547 (1), miR-7074 (2)	miR-150 (2)	miR-3547 (2), miR-7074 (1)					LTR@MURVY-LTR(-)	LINE/LTR
g4	chr1:89922690-89922707	-	Distal Intergenic	D130058E05Rik	+	processed_transcript	ENSMUSG00000092627.2	ENSMUST00000173856.1									miR-3093 (1)	miR-342 (1), miR-5129 (1), miR-6980 (1), miR-7006 (1)		miR-466d/miR-466i (1)	dELS@EM10E0445338, dELS (CTCF-bound)@EM10E0445339		cCRE & CTCF
g4	chr1:89923196-89923224	+	Distal Intergenic	D130058E05Rik	+	processed_transcript	ENSMUSG00000092627.2	ENSMUST00000173856.1							miR-6968 (1), miR-7036b (1), miR-7687 (1)		miR-6928 (1), miR-7001 (1), miR-7067 (1)				dELS (CTCF-bound)@EM10E0445339, dELS@EM10E0445340		cCRE & CTCF
g4	chr1:89942030-89942056	-	Distal Intergenic	Gbx2	-	protein_coding	ENSMUSG00000034486.8	ENSMUST00000036954.8								miR-3104 (1), miR-6968 (1), miR-7030/miR-7075/miR-7076 (1), miR-7687 (1)		miR-5132 (1), miR-1231/miR-6905 (1), miR-7069 (1)			dELS (CTCF-bound)@EM10E0445370, dELS@EM10E0445371		cCRE & CTCF
g4	chr1:90168409-90168430	-	Distal Intergenic	4930434B07Rik	+	lincRNA	ENSMUSG00000100850.1	ENSMUST00000190254.1			miR-204/211 (1)					miR-6971 (1), miR-6978 (1), miR-7030/miR-7075/miR-7076 (1)	miR-204/miR-211 (1), miR-12196 (1)	miR-1249 (1), miR-1943/miR-6967/miR-7016 (1), miR-6946 (1), miR-6976/miR-7665 (1), miR-7041 (1)				LINE@Lx5b(-)	LINE/LTR
g4	chr1:90368289-90368355	-	Distal Intergenic	Gm27648	+	rRNA	ENSMUSG00000098368.1	ENSMUST00000184315.1							miR-12182 (9)
g4	chr1:90631360-90631382	-	Distal Intergenic	Cops8	+	protein_coding	ENSMUSG00000034432.11	ENSMUST00000036153.11								miR-92a-2 (1), miR-6931 (1), miR-6941/miR-7023/miR-7024/miR-7119 (1), miR-6971 (1), miR-7006 (1), miR-7030/miR-7075/miR-7076 (1)		miR-7009 (1), miR-7017 (1)				LTR@MTC(+), LTR@RMER17C(-)	LINE/LTR
g4	chr1:90956147-90956210	-	Distal Intergenic	Prlh	+	protein_coding	ENSMUSG00000090550.2	ENSMUST00000166281.2		miR-185 (2)		miR-185 (1)			miR-1894 (3)	miR-185 (2), miR-1249 (1), miR-881 (1), miR-3103/miR-6965/miR-7047/miR-7235 (1), miR-6929 (1), miR-6957/miR-12188 (1), miR-6971 (4), miR-7012/miR-7057 (1), miR-7030/miR-7075/miR-7076 (2), miR-7058 (4), miR-7072 (2)		miR-185 (1), miR-3103/miR-6965/miR-7047/miR-7235 (1), miR-7058 (1)			CTCF-only (CTCF-bound)@EM10E0445716	LTR@RLTR20C2_MM(+)	LINE/LTR & CTCF
g4	chr1:91710470-91710505	+	Distal Intergenic	Twist2	+	protein_coding	ENSMUSG00000007805.4	ENSMUST00000007949.3	miR-185 (1)		miR-185 (1)				miR-185 (1), miR-1249 (3), miR-881 (1), miR-1943/miR-6967/miR-7016 (1), miR-3103/miR-6965/miR-7047/miR-7235 (2), miR-6971 (1), miR-6976/miR-7665 (1), miR-7030/miR-7075/miR-7076 (1), miR-7041 (1), miR-12201 (1)		miR-185 (1), miR-3103/miR-6965/miR-7047/miR-7235 (1), miR-7058 (1)
g4	chr1:91744257-91744283	-	Distal Intergenic	Twist2	+	protein_coding	ENSMUSG00000007805.4	ENSMUST00000007949.3	miR-328 (1)		miR-328 (1)								miR-7213 (1)
g4	chr1:92425033-92425109	+	Distal Intergenic	Gm7837	-	processed_pseudogene	ENSMUSG00000101522.1	ENSMUST00000190873.1							miR-342 (5), miR-667 (2), miR-3087 (1), miR-6964 (1), miR-6978 (4), miR-7001 (1), miR-7067 (4)	miR-3093 (5)	miR-1943/miR-6967/miR-7016 (1), miR-7226 (1)	miR-6945 (1)
g4	chr1:92701934-92701970	-	Distal Intergenic	Gm29483	-	lincRNA	ENSMUSG00000100546.1	ENSMUST00000188188.1	miR-296 (1)	miR-140 (1)					miR-296 (1), miR-3070 (2), miR-3620 (1)	miR-365-1/miR-365-2 (1), miR-665 (1), miR-3076 (2), miR-7067 (1), miR-7655 (1)		miR-3104 (1)
g4	chr1:92787237-92787273	+	Distal Intergenic	Gm29482	-	lincRNA	ENSMUSG00000099665.1	ENSMUST00000187845.1	miR-491 (1)						miR-491/miR-7003 (1), miR-5129 (1), miR-7048 (1), miR-7067 (1), miR-7073 (1), miR-7074 (1), miR-7118 (2), miR-7231 (1), miR-3473h (1)	miR-3070 (1)	miR-6941/miR-7023/miR-7024/miR-7119 (1), miR-6987 (1)				dELS@EM10E0446451		cCRE
g4	chr1:94458964-94458995	+	Distal Intergenic	Gm7895	-	processed_pseudogene	ENSMUSG00000100347.1	ENSMUST00000187459.1		miR-532 (1)		miR-328 (1)			miR-702/miR-3102 (1), miR-6909 (1), miR-6922/miR-6935/miR-6993/miR-7008 (1), miR-6949 (1), miR-6956 (1), miR-6995 (1)		miR-6910 (1)					LINE@L1_Mus1(+), LINE@L1_Mur2(+), LINE@L1_Mur2(+)	LINE/LTR
g4	chr1:95003162-95003191	-	Distal Intergenic	Gm23181	-	snoRNA	ENSMUSG00000089310.1	ENSMUST00000158685.1	miR-17/20/93/106/519d (1)						miR-106a/miR-106b/miR-20a/miR-93/miR-17/miR-20b (1), miR-467a (1)	miR-5129 (2), miR-6980 (1), miR-7006 (1)		miR-698/miR-7078 (1), miR-6949 (1)				LINE@L1Md_F2(-)	LINE/LTR
g4	chr1:95090810-95090853	-	Distal Intergenic	Gm23181	-	snoRNA	ENSMUSG00000089310.1	ENSMUST00000158685.1								miR-92a-2 (1), miR-698/miR-7078 (1), miR-702/miR-3102 (1), miR-6941/miR-7023/miR-7024/miR-7119 (1), miR-6956 (2), miR-7072 (1), miR-7073 (1), miR-7118 (1), miR-12195 (1)		miR-3103/miR-6965/miR-7047/miR-7235 (1)		miR-6957/miR-12188 (1)		LTR@RMER17A(+), LINE@L1_Mus1(-), LINE@L1_Mus4(-)	LINE/LTR
g4	chr1:95208648-95208674	+	Distal Intergenic	Gm5264	-	processed_pseudogene	ENSMUSG00000099592.1	ENSMUST00000190584.1	miR-491 (1)		miR-34/449 (1)	miR-532 (1), miR-874 (1)			miR-92a-2 (1), miR-491/miR-7003 (1), miR-702/miR-3102 (1), miR-6931 (1), miR-6956 (1), miR-6964 (1), miR-6986 (1), miR-7085 (1), miR-12192 (1)		miR-34c/miR-34b/miR-34a/miR-449a/miR-449c (1), miR-3087 (1), miR-6922/miR-6935/miR-6993/miR-7008 (1), miR-6949 (1), miR-6995 (1), miR-7676 (1)					LINE@Lx6(-), LINE@L1_Mus2(+), LINE@L1_Mur3(-)	LINE/LTR
g4	chr1:95474180-95474210	+	Distal Intergenic	Gm15427	+	processed_pseudogene	ENSMUSG00000081051.4	ENSMUST00000117288.1		miR-486 (1), miR-874 (1)					miR-3076 (1), miR-3087 (1), miR-6971 (1), miR-6986 (1), miR-7001 (1), miR-7030/miR-7075/miR-7076 (1), miR-7067 (1)	miR-486a/miR-486b (1)	miR-365-1/miR-365-2 (1), miR-6418 (1), miR-7072 (1)					LINE@L1_Mus1(+), LTR@MTB(+)	LINE/LTR
g4	chr1:96139484-96139528	-	Distal Intergenic	1700063A18Rik	-	lincRNA	ENSMUSG00000100062.1	ENSMUST00000190901.1	miR-532 (2)							miR-365-1/miR-365-2 (1), miR-1249 (1), miR-1982 (2), miR-5627 (1), miR-6922/miR-6935/miR-6993/miR-7008 (2), miR-6952 (1), miR-7072 (1)		miR-698/miR-7078 (1), miR-6956 (1)				LTR@ORR1A0(-), LINE@L1Md_F2(-)	LINE/LTR
g4	chr1:96223950-96224016	-	Distal Intergenic	Gm24586	-	miRNA	ENSMUSG00000080345.3	ENSMUST00000116695.3	miR-328 (1), miR-329/362 (1)		miR-486 (1)				miR-129b (1)	miR-698/miR-7078 (2), miR-3572 (1), miR-6931 (1), miR-6956 (2), miR-6971 (1), miR-7006 (1), miR-7072 (1), miR-7085 (1)	miR-486a/miR-486b (1)	miR-365-1/miR-365-2 (1), miR-3076 (1), miR-6418 (1), miR-6941/miR-7023/miR-7024/miR-7119 (1)				LINE@Lx3A(-), LINE@L1Md_T(-)	LINE/LTR
g4	chr1:96347934-96347983	-	Distal Intergenic	Gm37076	+	TEC	ENSMUSG00000102658.1	ENSMUST00000192033.1			miR-532 (1)					miR-365-1/miR-365-2 (1), miR-698/miR-7078 (1), miR-6910 (1), miR-6941/miR-7023/miR-7024/miR-7119 (1), miR-6949 (1), miR-6956 (1), miR-6976/miR-7665 (1), miR-6980 (1), miR-7085 (1)		miR-6922/miR-6935/miR-6993/miR-7008 (1), miR-6949 (1), miR-6995 (1)				LTR@RLTR22_Mur(-), LINE@L1Md_F3(-), LTR@RLTR22_Mur(-)	LINE/LTR
g4	chr1:96389239-96389270	+	Distal Intergenic	Gm37076	+	TEC	ENSMUSG00000102658.1	ENSMUST00000192033.1	miR-299 (1)						miR-698/miR-7078 (1), miR-5129 (1), miR-6952 (1), miR-6956 (1), miR-7066 (1)		miR-3103/miR-6965/miR-7047/miR-7235 (1), miR-6941/miR-7023/miR-7024/miR-7119 (1), miR-6971 (1), miR-6986 (1)		miR-300 (1)			LINE@Lx2(+)	LINE/LTR
g4	chr1:96607727-96607802	-	Distal Intergenic	Gm26245	+	snRNA	ENSMUSG00000095610.1	ENSMUST00000178491.1	miR-328 (1)		miR-486 (1)				miR-129b (1)	miR-365-1/miR-365-2 (1), miR-698/miR-7078 (1), miR-3572 (1), miR-5132 (1), miR-5627 (1), miR-6956 (1), miR-6971 (2), miR-6980 (1), miR-7030/miR-7075/miR-7076 (1)	miR-486a/miR-486b (1)	miR-3076 (1), miR-6418 (1)				LINE@L1Md_F3(-)	LINE/LTR
g4	chr1:97138757-97138777	-	Distal Intergenic	Slco6c1	-	protein_coding	ENSMUSG00000026331.13	ENSMUST00000189547.1					miR-483 (1)			miR-92a-1 (1), miR-3094 (1), miR-6986 (1), miR-7066 (1)		miR-698/miR-7078 (1), miR-6956 (1)				LTR@RLTR13D3(-), LINE@L1_Mus2(-)	LINE/LTR
g4	chr1:97324202-97324235	+	Distal Intergenic	Gm7135	+	transcribed_unprocessed_pseudogene	ENSMUSG00000101348.6	ENSMUST00000191257.6	miR-34/449 (1)	miR-204/211 (1)		miR-532 (1)			miR-34c/miR-34b/miR-34a/miR-449a/miR-449c (1), miR-3061 (1), miR-6926/miR-7055 (1), miR-6941/miR-7023/miR-7024/miR-7119 (1), miR-6946 (1), miR-6956 (1), miR-7073 (1), miR-7676 (1)	miR-204/miR-211 (1)	miR-3087 (1), miR-6896 (1), miR-6922/miR-6935/miR-6993/miR-7008 (1), miR-6958 (1)					LINE@Lx3B(-), LTR@RMER17B(-)	LINE/LTR
g4	chr1:97581100-97581117	+	Distal Intergenic	Gm37171	-	TEC	ENSMUSG00000103179.1	ENSMUST00000192636.1		miR-532 (1)					miR-1982 (1), miR-6922/miR-6935/miR-6993/miR-7008 (1)		miR-3061 (1)				dELS@EM10E0446934	LTR@MTB_Mm(+)	cCRE & LINE/LTR
g4	chr1:97683124-97683149	+	Distal Intergenic	D1Ertd622e	-	protein_coding	ENSMUSG00000044768.16	ENSMUST00000149927.1				miR-665 (1)			miR-6968 (1), miR-6971 (1), miR-7030/miR-7075/miR-7076 (1), miR-7687 (1)		miR-5627 (1), miR-6904/miR-6914 (1), miR-6988 (1), miR-7069 (1), miR-7117/miR-7212 (1), miR-7672 (1)					LINE@L1Md_F(-)	LINE/LTR
g4	chr1:97691186-97691226	+	Distal Intergenic	D1Ertd622e	-	protein_coding	ENSMUSG00000044768.16	ENSMUST00000149927.1				miR-532 (1)			miR-698/miR-7078 (1), miR-6956 (2), miR-6971 (1), miR-6980 (1), miR-7030/miR-7075/miR-7076 (1), miR-7072 (1), miR-7085 (1)		miR-365-1/miR-365-2 (1), miR-6922/miR-6935/miR-6993/miR-7008 (1), miR-6941/miR-7023/miR-7024/miR-7119 (1), miR-6949 (1), miR-6995 (1)					LINE@L1Md_F2(+)	LINE/LTR
g4	chr1:98288293-98288320	-	Distal Intergenic	Gm29462	+	processed_pseudogene	ENSMUSG00000099634.1	ENSMUST00000191458.1			miR-150 (1)					miR-326/miR-6954 (1), miR-92a-1 (1), miR-377/miR-672 (1), miR-6418 (1), miR-6971 (1), miR-7001 (1), miR-7030/miR-7075/miR-7076 (1), miR-7067 (1)	miR-150 (1)	miR-6995 (1)				LTR@RLTR6-int(+)	LINE/LTR
g4	chr1:98637347-98637395	-	Distal Intergenic	Gm7967	+	lincRNA	ENSMUSG00000100009.6	ENSMUST00000190991.1	miR-483 (1)		miR-532 (1)					miR-326/miR-6954 (1), miR-328/miR-6897 (1), miR-365-1/miR-365-2 (1), miR-6956 (2), miR-6971 (1), miR-6980 (2), miR-7030/miR-7075/miR-7076 (1), miR-7085 (2), miR-12195 (1)		miR-6922/miR-6935/miR-6993/miR-7008 (1), miR-6949 (1), miR-6995 (1)				LINE@L1Md_F2(-)	LINE/LTR
g4	chr1:98657223-98657241	+	Distal Intergenic	Gm7967	+	lincRNA	ENSMUSG00000100009.6	ENSMUST00000190991.1							miR-1249 (1), miR-1943/miR-6967/miR-7016 (1), miR-3103/miR-6965/miR-7047/miR-7235 (1)		miR-298 (1), miR-1943/miR-6967/miR-7016 (1), miR-3103/miR-6965/miR-7047/miR-7235 (1)		miR-6969 (1)			LINE@L1_Mus3(+), LINE@Lx9(-)	LINE/LTR
g4	chr1:99109018-99109070	-	Distal Intergenic	Gm23434	+	snRNA	ENSMUSG00000087804.1	ENSMUST00000157179.1			miR-532 (1)					miR-92a-2 (1), miR-365-1/miR-365-2 (1), miR-698/miR-7078 (2), miR-5129 (1), miR-6941/miR-7023/miR-7024/miR-7119 (2), miR-6956 (2), miR-7072 (1), miR-7073 (1), miR-7233 (1)		miR-6922/miR-6935/miR-6993/miR-7008 (1), miR-6949 (1), miR-6995 (1)				LINE@L1_Mus3(+), LINE@L1Md_F2(-)	LINE/LTR
g4	chr1:99200763-99200786	-	Distal Intergenic	Gm23434	+	snRNA	ENSMUSG00000087804.1	ENSMUST00000157179.1	miR-204/211 (1)						miR-204/miR-211 (1), miR-7211 (1)	miR-6903 (1), miR-6946 (1), miR-6976/miR-7665 (1), miR-7010/miR-7027 (1), miR-7020 (1)		miR-3104 (1), miR-6968 (1), miR-7067 (1)		miR-7018 (1)		LINE@L1_Mus3(-)	LINE/LTR
g4	chr1:99233880-99233934	+	Distal Intergenic	Gm23434	+	snRNA	ENSMUSG00000087804.1	ENSMUST00000157179.1	miR-140 (1)	miR-874 (1)		miR-532 (1)			miR-140 (1), miR-92a-1 (1), miR-3087 (1), miR-6971 (1), miR-6986 (1), miR-7001 (1), miR-7030/miR-7075/miR-7076 (1), miR-7067 (1), miR-7072 (1), miR-12195 (1)		miR-6922/miR-6935/miR-6993/miR-7008 (1), miR-6949 (1), miR-6995 (1)					LINE@L1_Mus1(+)	LINE/LTR
g4	chr1:99245533-99245570	+	Distal Intergenic	Gm23434	+	snRNA	ENSMUSG00000087804.1	ENSMUST00000157179.1							miR-342 (1), miR-6930 (1), miR-6971 (1), miR-7006 (1), miR-7030/miR-7075/miR-7076 (1), miR-7058 (1)	miR-130a (1), miR-3093 (1)	miR-1249 (1), miR-3100 (1), miR-3103/miR-6965/miR-7047/miR-7235 (1), miR-7052 (1)					LTR@RMER17D2(-)	LINE/LTR
g4	chr1:99245747-99245772	+	Distal Intergenic	Gm23434	+	snRNA	ENSMUSG00000087804.1	ENSMUST00000157179.1	miR-185 (1)		miR-185 (1)	miR-504 (1)			miR-185 (1), miR-6958 (1)		miR-185 (1), miR-6990/miR-7032 (1)	miR-6904/miR-6914 (1)				LTR@RMER17D2(-)	LINE/LTR
g4	chr1:99318448-99318524	-	Distal Intergenic	Gm23434	+	snRNA	ENSMUSG00000087804.1	ENSMUST00000157179.1	miR-328 (1), miR-331 (1), miR-483 (1)		miR-486 (1)				miR-221 (1)	miR-326/miR-6954 (1), miR-328/miR-6897 (1), miR-92a-1 (1), miR-365-1/miR-365-2 (1), miR-698/miR-7078 (1), miR-1943/miR-6967/miR-7016 (1), miR-3094 (1), miR-3103/miR-6965/miR-7047/miR-7235 (1), miR-3104 (1), miR-6956 (1), miR-6986 (1), miR-7066 (1), miR-7218 (1), miR-12195 (1)	miR-486a/miR-486b (1)	miR-3076 (1), miR-6418 (1)				LINE@L1M4(+), LINE@L1_Mus2(-)	LINE/LTR
g4	chr1:99373567-99373597	-	Distal Intergenic	Gm18248	-	processed_pseudogene	ENSMUSG00000099453.1	ENSMUST00000191164.1			miR-1249 (1)					miR-698/miR-7078 (1), miR-6418 (1), miR-6956 (2), miR-6980 (1), miR-6998 (1), miR-7001 (1), miR-7067 (1), miR-7072 (1), miR-7085 (1)		miR-6910 (1)	miR-129b (1)			LINE@L1_Mus3(-), LINE@L1Md_F2(-)	LINE/LTR
g4	chr1:99747217-99747239	+	Distal Intergenic	Cntnap5b	+	protein_coding	ENSMUSG00000067028.11	ENSMUST00000086738.9							miR-92a-2 (1), miR-6931 (1), miR-6941/miR-7023/miR-7024/miR-7119 (1), miR-7006 (1), miR-7020 (1)		miR-298 (1), miR-6930 (1), miR-7058 (1)					LINE@Lx(+)	LINE/LTR
g4	chr1:100706854-100706904	+	Distal Intergenic	Gm29334	+	processed_pseudogene	ENSMUSG00000100977.1	ENSMUST00000190334.1							miR-365-1/miR-365-2 (1), miR-6941/miR-7023/miR-7024/miR-7119 (1), miR-6976/miR-7665 (1), miR-7030/miR-7075/miR-7076 (1), miR-7058 (1), miR-7072 (1), miR-12178 (1)							LINE@L1Md_F3(+)	LINE/LTR
g4	chr1:100731123-100731156	+	Distal Intergenic	Gm29334	+	processed_pseudogene	ENSMUSG00000100977.1	ENSMUST00000190334.1		miR-874 (1)					miR-92a-1 (1), miR-3087 (1), miR-3094 (1), miR-6418 (1), miR-6956 (1), miR-6986 (1), miR-7001 (1), miR-7067 (1), miR-7072 (1), miR-7085 (1)		miR-6956 (1)					LINE@L1_Mus2(+), LTR@ORR1A2(+)	LINE/LTR
g4	chr1:100738886-100738961	+	Distal Intergenic	Gm29334	+	processed_pseudogene	ENSMUSG00000100977.1	ENSMUST00000190334.1							miR-7233 (6)	miR-652 (6)		miR-652 (1)
g4	chr1:101021154-101021194	-	Distal Intergenic	Gm20268	+	lincRNA	ENSMUSG00000100684.1	ENSMUST00000187932.1	miR-874 (1)				miR-483 (1)		miR-7660 (1)	miR-92a-1 (1), miR-3094 (1), miR-6986 (1), miR-7030/miR-7075/miR-7076 (1), miR-7072 (1), miR-12187 (1), miR-12195 (1)		miR-3104 (1), miR-6956 (1)				LINE@L1_Mus2(-), LINE@L1_Mus2(-), LTR@ORR1E(-)	LINE/LTR
g4	chr1:101069677-101069701	+	Distal Intergenic	Gm20268	+	lincRNA	ENSMUSG00000100684.1	ENSMUST00000187932.1					let-7/miR-98 (1)		miR-365-1/miR-365-2 (1), miR-7017 (1)		miR-1943/miR-6967/miR-7016 (1)		let-7g/let-7i/let-7d/let-7a/let-7b/let-7c/let-7e/let-7f/miR-98 (1)			LINE@L1_Mus2(+), LTR@RMER15(+)	LINE/LTR
g4	chr1:101577317-101577352	-	Distal Intergenic	Gm18969	-	processed_pseudogene	ENSMUSG00000100065.1	ENSMUST00000189423.1	miR-328 (1), miR-331 (1)							miR-92a-1 (1), miR-3094 (1), miR-3572 (1), miR-6418 (1), miR-7030/miR-7075/miR-7076 (1), miR-7066 (1), miR-7072 (1), miR-7231 (1), miR-12195 (1)		miR-365-1/miR-365-2 (1)				LTR@ORR1C2-int(+), LINE@L1_Mus2(-)	LINE/LTR
g4	chr1:102540640-102540706	+	Distal Intergenic	Gm20281	-	processed_pseudogene	ENSMUSG00000099989.1	ENSMUST00000188225.1		miR-328 (1)		miR-486 (1)			miR-698/miR-7078 (1), miR-6931 (1), miR-6956 (1), miR-6971 (1), miR-7006 (1), miR-7072 (1), miR-7085 (1)	miR-221 (1), miR-129b (1)	miR-3076 (1), miR-6418 (1), miR-6941/miR-7023/miR-7024/miR-7119 (1), miR-7073 (1)	miR-486a/miR-486b (1)				LINE@L1Md_T(+), LTR@IAPEY3_LTR(+)	LINE/LTR
g4	chr1:102828218-102828249	-	Distal Intergenic	Gm22034	-	snoRNA	ENSMUSG00000087908.1	ENSMUST00000157283.1								miR-92a-2 (1), miR-6971 (1), miR-6980 (1), miR-7030/miR-7075/miR-7076 (1), miR-12195 (1)		miR-7218 (1)				LINE@L1_Mus1(-), LINE@L1_Mus1(-)	LINE/LTR
g4	chr1:102989765-102989808	+	Distal Intergenic	Gm22034	-	snoRNA	ENSMUSG00000087908.1	ENSMUST00000157283.1							miR-698/miR-7078 (2), miR-6931 (1), miR-6956 (2), miR-7006 (1), miR-7072 (1), miR-7085 (1)		miR-7072 (1), miR-12187 (1)					LINE@L1Md_A(+)	LINE/LTR
g4	chr1:104002454-104002484	+	Distal Intergenic	Gm37789	+	TEC	ENSMUSG00000102325.1	ENSMUST00000192862.1	miR-874 (1)	miR-324 (1)					miR-6904/miR-6914 (1), miR-6975/miR-7005 (1), miR-7118 (1), miR-7231 (1), miR-12187 (1)	miR-324 (1)	miR-12187 (1)					LTR@RMER17A(-)	LINE/LTR
g4	chr1:104013073-104013095	+	Distal Intergenic	Gm37789	+	TEC	ENSMUSG00000102325.1	ENSMUST00000192862.1							miR-92a-2 (1), miR-6910 (1), miR-6931 (1), miR-6980 (1), miR-7006 (1)							LINE@L1Md_F2(-)	LINE/LTR
g4	chr1:104147387-104147433	-	Distal Intergenic	Gm18447	+	processed_pseudogene	ENSMUSG00000101297.1	ENSMUST00000187501.1	miR-328 (1)		miR-486 (1)				miR-129b (1)	miR-3572 (1), miR-6910 (1), miR-6956 (1), miR-6971 (1), miR-6980 (1), miR-7085 (1)	miR-486a/miR-486b (1)	miR-3076 (1), miR-6418 (1), miR-6928 (1)				LINE@L1_Mus3(-), LINE@L1Md_F2(-)	LINE/LTR
g4	chr1:104448464-104448514	-	Distal Intergenic	Gm29140	-	processed_pseudogene	ENSMUSG00000100059.1	ENSMUST00000190187.1	miR-874 (1)		miR-532 (1)					miR-365-1/miR-365-2 (1), miR-702/miR-3102 (1), miR-3087 (1), miR-6910 (1), miR-6930 (1), miR-6956 (1), miR-6986 (1), miR-7001 (1), miR-7067 (1), miR-7072 (1), miR-12195 (1)		miR-6922/miR-6935/miR-6993/miR-7008 (1), miR-6949 (1), miR-6995 (1)				LINE@Lx8b(+), LINE@L1_Mus1(-), LINE@Lx8b(+)	LINE/LTR
g4	chr1:104654929-104654954	+	Distal Intergenic	Gm29011	-	processed_pseudogene	ENSMUSG00000099801.1	ENSMUST00000191059.1	miR-185 (1)						miR-185 (1), miR-7058 (1), miR-7118 (1), miR-12187 (1)		miR-7000 (1), miR-7058 (1)					LTR@RMER17C(-)	LINE/LTR
g4	chr1:104683197-104683221	-	Distal Intergenic	Gm29011	-	processed_pseudogene	ENSMUSG00000099801.1	ENSMUST00000191059.1					miR-1306 (1)			miR-365-1/miR-365-2 (1), miR-6910 (1), miR-6941/miR-7023/miR-7024/miR-7119 (1)		miR-92a-2 (1), miR-6980 (1)				LINE@Lx4A(+)	LINE/LTR
g4	chr1:104683373-104683388	+	Distal Intergenic	Gm29011	-	processed_pseudogene	ENSMUSG00000099801.1	ENSMUST00000191059.1									miR-6931 (1), miR-6980 (1), miR-7006 (1), miR-7117/miR-7212 (1)					LINE@Lx4A(+)	LINE/LTR
g4	chr1:104724586-104724614	-	Distal Intergenic	Cdh20	+	protein_coding	ENSMUSG00000050840.8	ENSMUST00000062528.8	miR-532 (1)		miR-329/362 (1), miR-532 (1)					miR-698/miR-7078 (1), miR-6922/miR-6935/miR-6993/miR-7008 (1), miR-6958 (1)		miR-6922/miR-6935/miR-6993/miR-7008 (1), miR-6949 (1), miR-6964 (1), miR-6995 (1)		miR-466d/miR-466i (1)		LINE@L1Md_F2(-)	LINE/LTR
g4	chr1:106446525-106446544	-	Distal Intergenic	Gm6651	+	processed_pseudogene	ENSMUSG00000099604.1	ENSMUST00000189471.1								miR-3061 (1), miR-6956 (1), miR-7658 (1)		miR-542/miR-6966 (1), miR-6986 (1)				LINE@Lx5(-), LINE@L1_Mus2(-)	LINE/LTR
g4	chr1:106463751-106463782	+	Distal Intergenic	Gm6651	+	processed_pseudogene	ENSMUSG00000099604.1	ENSMUST00000189471.1				miR-532 (1)			miR-92a-2 (1), miR-698/miR-7078 (3), miR-6956 (1)		miR-6922/miR-6935/miR-6993/miR-7008 (1), miR-6941/miR-7023/miR-7024/miR-7119 (1), miR-6971 (1), miR-6986 (1), miR-6995 (1)					LINE@Lx2(+), LINE@Lx2(+)	LINE/LTR
g4	chr1:106977679-106977700	-	Distal Intergenic	Serpinb13	+	protein_coding	ENSMUSG00000048775.10	ENSMUST00000027564.7								miR-6968 (1)						LINE@L1Md_F2(+)	LINE/LTR
g4	chr1:107130289-107130320	+	Distal Intergenic	Gm15388	-	processed_pseudogene	ENSMUSG00000083884.1	ENSMUST00000121578.1			miR-185 (1)				miR-1249 (1), miR-3103/miR-6965/miR-7047/miR-7235 (2)		miR-185 (1), miR-1982 (1), miR-3103/miR-6965/miR-7047/miR-7235 (1)					LTR@RMER17C-int(-), LTR@RMER17C-int(-)	LINE/LTR
g4	chr1:107130347-107130382	+	Distal Intergenic	Gm15388	-	processed_pseudogene	ENSMUSG00000083884.1	ENSMUST00000121578.1			miR-185 (1)				miR-3103/miR-6965/miR-7047/miR-7235 (1), miR-6971 (2), miR-7030/miR-7075/miR-7076 (2)	miR-1894 (1)	miR-185 (1), miR-3103/miR-6965/miR-7047/miR-7235 (1), miR-7058 (1)					LTR@RMER17C-int(-), LTR@RMER17C-int(-)	LINE/LTR
g4	chr1:107383795-107383828	-	Distal Intergenic	Gm15391	-	lincRNA	ENSMUSG00000087210.1	ENSMUST00000147509.1								miR-3087 (1), miR-6961 (1), miR-7001 (1), miR-7067 (1), miR-7072 (1)		miR-6929 (1), miR-6949 (1), miR-6971 (1), miR-7011 (1), miR-7030/miR-7075/miR-7076 (1)				LINE@L1_Mus1(-)	LINE/LTR
g4	chr1:107464663-107464700	-	Distal Intergenic	Gm24553	-	snoRNA	ENSMUSG00000089278.1	ENSMUST00000158653.1		miR-299 (1)					miR-1894 (1)	miR-299a (1), miR-193b (1), miR-1941 (1), miR-1982 (1), miR-6909 (1), miR-6971 (1), miR-7030/miR-7075/miR-7076 (1), miR-7072 (1)		miR-3572 (1), miR-7067 (1), miR-7073 (1)				LINE@L1Md_A(-), LINE@L1_Mus3(-), LINE@Lx(-)	LINE/LTR
g4	chr1:107464728-107464753	-	Distal Intergenic	Gm24553	-	snoRNA	ENSMUSG00000089278.1	ENSMUST00000158653.1	miR-1306 (1), miR-532 (1)	miR-302c (1)						miR-1943/miR-6967/miR-7016 (1), miR-3060 (1), miR-6922/miR-6935/miR-6993/miR-7008 (1), miR-6995 (1)						LINE@L1_Mus3(-), LINE@Lx(-)	LINE/LTR
g4	chr1:107494931-107494955	+	Distal Intergenic	Serpinb2	+	protein_coding	ENSMUSG00000062345.10	ENSMUST00000009356.10							miR-6909 (1), miR-6971 (1), miR-7030/miR-7075/miR-7076 (1), miR-7058 (1)		miR-1249 (1), miR-3103/miR-6965/miR-7047/miR-7235 (1), miR-7073 (1), miR-7074 (1), miR-7081 (1), miR-7118 (1)
g4	chr1:107494965-107495005	+	Distal Intergenic	Serpinb2	+	protein_coding	ENSMUSG00000062345.10	ENSMUST00000009356.10							miR-1249 (1), miR-1943/miR-6967/miR-7016 (2), miR-3103/miR-6965/miR-7047/miR-7235 (2), miR-6929 (1), miR-6971 (1), miR-7030/miR-7075/miR-7076 (2), miR-7063 (1), miR-7072 (2), miR-7081 (1)		miR-5627 (1), miR-7073 (1), miR-7074 (1), miR-7081 (1), miR-7118 (1)
g4	chr1:107495014-107495053	+	Distal Intergenic	Serpinb2	+	protein_coding	ENSMUSG00000062345.10	ENSMUST00000009356.10				miR-204/211 (1)			miR-1249 (1), miR-3103/miR-6965/miR-7047/miR-7235 (2), miR-7030/miR-7075/miR-7076 (1), miR-7041 (1), miR-7072 (1), miR-12187 (1)		miR-3103/miR-6965/miR-7047/miR-7235 (1), miR-6946 (1)	miR-204/miR-211 (1)
g4	chr1:108212247-108212295	+	Distal Intergenic	Gm5702	-	processed_pseudogene	ENSMUSG00000100041.1	ENSMUST00000185629.1	miR-299 (1), miR-330 (1), miR-760 (1)	miR-150 (1), miR-874 (1)				miR-483 (1)	miR-330 (1), miR-5129 (1), miR-7030/miR-7075/miR-7076 (1), miR-7072 (1), miR-12187 (1)	miR-150 (1), miR-7660 (1)	miR-6956 (1), miR-6975/miR-7005 (1)					LINE@L1_Mus2(+)	LINE/LTR
g4	chr1:108641671-108641722	-	Distal Intergenic	Gm28283	-	processed_pseudogene	ENSMUSG00000101231.1	ENSMUST00000185509.1		miR-299 (1)	miR-532 (1)					miR-92a-2 (1), miR-92a-1 (1), miR-365-1/miR-365-2 (1), miR-698/miR-7078 (2), miR-3094 (1), miR-5129 (1), miR-6941/miR-7023/miR-7024/miR-7119 (2), miR-6956 (2), miR-6971 (1), miR-6986 (1)		miR-6922/miR-6935/miR-6993/miR-7008 (1), miR-6949 (1), miR-6987 (1), miR-6995 (1)		miR-7649 (1)		LINE@Lx(-), LINE@L1Md_F2(-), LINE@L1_Mus3(-)	LINE/LTR
g4	chr1:108921130-108921170	-	Distal Intergenic	Gm17847	-	processed_pseudogene	ENSMUSG00000100831.1	ENSMUST00000188261.1			miR-188 (1)		miR-483 (1)			miR-3083 (1), miR-6940 (1), miR-6975/miR-7005 (1), miR-6986 (1), miR-7030/miR-7075/miR-7076 (1), miR-7058 (1), miR-7072 (1), miR-7218 (1), miR-12195 (1)	miR-188 (1)	miR-541 (1), miR-698/miR-7078 (1), miR-6956 (1)				LINE@L1_Mus2(-)	LINE/LTR
g4	chr1:109343532-109343597	-	Distal Intergenic	Gm28281	-	processed_pseudogene	ENSMUSG00000100884.1	ENSMUST00000185658.1	miR-328 (1)						miR-129b (1)	miR-698/miR-7078 (1), miR-3061 (1), miR-6931 (1), miR-6956 (2), miR-6971 (1), miR-7006 (1), miR-7072 (1), miR-7085 (1), miR-7658 (1)		miR-365-1/miR-365-2 (1), miR-3076 (1), miR-6418 (1), miR-6941/miR-7023/miR-7024/miR-7119 (1)				LINE@L1Md_T(-)	LINE/LTR
g4	chr1:109714031-109714082	-	Distal Intergenic	Gm25293	+	misc_RNA	ENSMUSG00000084741.1	ENSMUST00000122792.1			miR-204/211 (1)					miR-365-1/miR-365-2 (1), miR-6941/miR-7023/miR-7024/miR-7119 (1), miR-6943 (1), miR-6949 (1), miR-6976/miR-7665 (1), miR-6980 (1), miR-7006 (1), miR-7085 (1), miR-12178 (1), miR-12181 (1)	miR-204/miR-211 (1)	miR-6946 (1)				LINE@L1Md_F3(-)	LINE/LTR
g4	chr1:109925722-109925744	+	Distal Intergenic	Cdh7	+	protein_coding	ENSMUSG00000026312.17	ENSMUST00000137092.7							miR-698/miR-7078 (1), miR-6968 (1)		miR-6980 (1), miR-7117/miR-7212 (1), miR-7688 (1)					LINE@Lx3_Mus(-)	LINE/LTR
g4	chr1:110285249-110285271	+	Distal Intergenic	Gm18552	-	processed_pseudogene	ENSMUSG00000100290.1	ENSMUST00000187425.1				miR-874 (1)			miR-6418 (1), miR-7001 (1), miR-7067 (1), miR-7118 (1), miR-12195 (1)		miR-365-1/miR-365-2 (1), miR-3087 (1)		miR-7018 (1)			LINE@L1_Mus1(+), LINE@Lx4A(-)	LINE/LTR
g4	chr1:111003563-111003591	-	Distal Intergenic	Cdh19	-	protein_coding	ENSMUSG00000047216.8	ENSMUST00000094626.4		miR-34/449 (1)						miR-34c/miR-34b/miR-34a/miR-449a/miR-449c (1), miR-326/miR-6954 (1), miR-328/miR-6897 (1), miR-365-1/miR-365-2 (1), miR-5129 (1), miR-6941/miR-7023/miR-7024/miR-7119 (1), miR-7676 (1)		miR-6956 (1), miR-6980 (1), miR-7085 (1)				LINE@Lx5c(+), LINE@L1Md_F2(-)	LINE/LTR
g4	chr1:111025948-111025975	-	Distal Intergenic	Cdh19	-	protein_coding	ENSMUSG00000047216.8	ENSMUST00000094626.4								miR-6971 (1), miR-6980 (1), miR-7030/miR-7075/miR-7076 (1)		miR-6956 (1), miR-6980 (1), miR-7085 (1)				LINE@L1VL2(-), LINE@L1Md_F2(-)	LINE/LTR
g4	chr1:111035089-111035114	+	Distal Intergenic	Cdh19	-	protein_coding	ENSMUSG00000047216.8	ENSMUST00000094626.4			miR-491 (1)				miR-92a-2 (1), miR-92a-1 (1), miR-3094 (1), miR-6986 (1), miR-7066 (1), miR-7218 (1)		miR-491/miR-7003 (1), miR-3061 (1), miR-6929 (1), miR-6956 (1), miR-7011 (1), miR-7030/miR-7075/miR-7076 (1), miR-7658 (1)					LINE@L1_Mus2(+), LINE@Lx7(-)	LINE/LTR
g4	chr1:111636792-111636814	+	Distal Intergenic	Gm8173	-	processed_pseudogene	ENSMUSG00000100555.1	ENSMUST00000186797.1				miR-1306 (1)			miR-128-1/miR-128-2 (1), miR-6971 (1), miR-7030/miR-7075/miR-7076 (1)		miR-7030/miR-7075/miR-7076 (1), miR-7072 (1)					LINE@L1_Mus3(-)	LINE/LTR
g4	chr1:111754303-111754341	+	Distal Intergenic	Gm8173	-	processed_pseudogene	ENSMUSG00000100555.1	ENSMUST00000186797.1							miR-92a-2 (1), miR-92a-1 (1), miR-3094 (1), miR-6931 (1), miR-6978 (1), miR-7009 (1), miR-7066 (1)	miR-345 (1)	miR-5621 (1), miR-6941/miR-7023/miR-7024/miR-7119 (1), miR-6971 (1), miR-7030/miR-7075/miR-7076 (1), miR-7687 (1)					LTR@RLTR1B-int(-), LTR@RLTR1B-int(-)	LINE/LTR
g4	chr1:111829738-111829780	+	Distal Intergenic	Gm37934	+	TEC	ENSMUSG00000102728.1	ENSMUST00000192902.1				miR-532 (1)			miR-298 (1), miR-698/miR-7078 (1), miR-3075 (1), miR-5107 (1), miR-6956 (1), miR-6998 (1), miR-7072 (1), miR-7117/miR-7212 (1)		miR-365-1/miR-365-2 (1), miR-6922/miR-6935/miR-6993/miR-7008 (1), miR-6941/miR-7023/miR-7024/miR-7119 (1), miR-6949 (1), miR-6995 (1)					LINE@L1Md_F2(+), LTR@ERVB7_3-LTR_MM(-)	LINE/LTR
g4	chr1:111918892-111918942	-	Distal Intergenic	Gm6028	-	processed_pseudogene	ENSMUSG00000101875.1	ENSMUST00000077111.4	miR-532 (1)	miR-122 (1)	miR-532 (1)					miR-122 (1), miR-365-1/miR-365-2 (1), miR-698/miR-7078 (1), miR-574 (1), miR-466d/miR-466i (1), miR-1982 (1), miR-6922/miR-6935/miR-6993/miR-7008 (1), miR-6941/miR-7023/miR-7024/miR-7119 (1), miR-6956 (1), miR-7072 (1)		miR-6922/miR-6935/miR-6993/miR-7008 (1), miR-6949 (1), miR-6995 (1)				LINE@L1Md_F2(-)	LINE/LTR
g4	chr1:112093121-112093142	-	Distal Intergenic	Gm17752	-	processed_pseudogene	ENSMUSG00000099732.2	ENSMUST00000185787.2	miR-329/362 (1), miR-532 (1)							miR-466d/miR-466i (1), miR-1982 (1), miR-6922/miR-6935/miR-6993/miR-7008 (1), miR-6961 (1)		miR-1249 (1), miR-3103/miR-6965/miR-7047/miR-7235 (1), miR-7216 (1)				LINE@Lx(-)	LINE/LTR
g4	chr1:112373148-112373191	+	Distal Intergenic	Gm18406	-	processed_pseudogene	ENSMUSG00000101054.1	ENSMUST00000185872.1		miR-532 (1)		miR-532 (1)			miR-92a-2 (1), miR-698/miR-7078 (2), miR-1982 (1), miR-5627 (1), miR-6922/miR-6935/miR-6993/miR-7008 (1), miR-6941/miR-7023/miR-7024/miR-7119 (1), miR-6956 (2), miR-6971 (1)		miR-365-1/miR-365-2 (1), miR-6922/miR-6935/miR-6993/miR-7008 (1), miR-6995 (1)					LINE@L1Md_F2(+), LINE@Lx(+)	LINE/LTR
g4	chr1:112629049-112629067	-	Distal Intergenic	Gm22331	+	snoRNA	ENSMUSG00000088691.1	ENSMUST00000158066.1				miR-330 (1)				miR-6910 (1)		miR-330 (1), miR-6980 (1), miR-7117/miR-7212 (1)				LINE@L1Md_F2(+)	LINE/LTR
g4	chr1:112660369-112660384	-	Distal Intergenic	Gm22331	+	snoRNA	ENSMUSG00000088691.1	ENSMUST00000158066.1								miR-698/miR-7078 (1)		miR-92a-1 (1), miR-698/miR-7078 (1)		miR-5615 (1)
g4	chr1:113208403-113208424	-	Distal Intergenic	Gm28189	+	lincRNA	ENSMUSG00000101453.1	ENSMUST00000190085.1								miR-6968 (1), miR-7036b (1)		miR-6910 (1)				LINE@L1Md_F2(+)	LINE/LTR
g4	chr1:113372217-113372240	+	Distal Intergenic	Gm28189	+	lincRNA	ENSMUSG00000101453.1	ENSMUST00000190085.1	miR-185 (1)						miR-185 (1), miR-1943/miR-6967/miR-7016 (1)	miR-320 (1)			miR-7018 (1)		dELS@EM10E0447795	LINE@L1_Mus4(+), LINE@Lx8(-)	cCRE & LINE/LTR
g4	chr1:113618295-113618325	-	Distal Intergenic	Gm18181	-	processed_pseudogene	ENSMUSG00000099943.1	ENSMUST00000190670.1								miR-6958 (1), miR-6976/miR-7665 (2), miR-7020 (1), miR-7041 (2)		miR-540 (1), miR-7039 (1)				LINE@L1Md_F3(+), LTR@RMER3D-int(-)	LINE/LTR
g4	chr1:113744648-113744714	-	Distal Intergenic	Gm24937	-	snoRNA	ENSMUSG00000084546.1	ENSMUST00000122597.1	miR-328 (1)						miR-129b (1)	miR-376b/miR-376c (1), miR-698/miR-7078 (2), miR-3572 (1), miR-6418 (1), miR-6931 (1), miR-6956 (2), miR-6971 (1), miR-6988 (1), miR-6998 (1), miR-7001 (1), miR-7006 (1), miR-7051 (1), miR-7067 (1), miR-7072 (1), miR-7085 (1)		miR-365-1/miR-365-2 (1), miR-3076 (1), miR-6418 (1), miR-6941/miR-7023/miR-7024/miR-7119 (1), miR-6996 (1)				LINE@L1Md_A(-)	LINE/LTR
g4	chr1:113830230-113830259	+	Distal Intergenic	Gm24937	-	snoRNA	ENSMUSG00000084546.1	ENSMUST00000122597.1							miR-365-1/miR-365-2 (1), miR-6931 (1), miR-6941/miR-7023/miR-7024/miR-7119 (1), miR-6952 (1), miR-7006 (1)		miR-702/miR-3102 (1), miR-6956 (1), miR-7085 (1)					LINE@L1Md_F2(+), LINE@L1_Mus3(-)	LINE/LTR
g4	chr1:114337921-114337993	-	Distal Intergenic	9330185C12Rik	-	lincRNA	ENSMUSG00000097648.1	ENSMUST00000180837.1	miR-328 (1)		miR-486 (1)				miR-129b (1)	miR-365-1/miR-365-2 (1), miR-702/miR-3102 (1), miR-3572 (1), miR-6928 (1), miR-6931 (1), miR-6956 (1), miR-6971 (1), miR-6989 (1), miR-7036a (1), miR-7051 (1)	miR-486a/miR-486b (1)	miR-3076 (1), miR-6418 (1)				LINE@L1_Mus2(-), LINE@L1Md_F2(-), LINE@L1_Mus2(-)	LINE/LTR
g4	chr1:114338110-114338147	-	Distal Intergenic	9330185C12Rik	-	lincRNA	ENSMUSG00000097648.1	ENSMUST00000180837.1							miR-12179 (1)	miR-1966 (1), miR-6931 (1), miR-6978 (1), miR-6987 (1), miR-7067 (1), miR-7233 (1), miR-12195 (1)		miR-365-1/miR-365-2 (1)		miR-466d/miR-466i (1)		LINE@L1Md_F2(-), LINE@L1_Mus2(-)	LINE/LTR
g4	chr1:114566922-114566951	-	Distal Intergenic	9330185C12Rik	-	lincRNA	ENSMUSG00000097648.1	ENSMUST00000180837.1							miR-141 (1)	miR-92a-1 (1), miR-3094 (1), miR-6418 (1), miR-6986 (1), miR-7066 (1), miR-7067 (1), miR-7074 (1), miR-7118 (1)		miR-6961 (1), miR-3547 (1)				LTR@MurERV4_19-int(+), LINE@L1_Mus3(-)	LINE/LTR
g4	chr1:114830286-114830312	+	Distal Intergenic	Gm4854	-	processed_pseudogene	ENSMUSG00000101687.1	ENSMUST00000185902.1		miR-339 (1)		miR-204/211 (1), miR-188 (1)			miR-1943/miR-6967/miR-7016 (1), miR-6903 (1), miR-6912 (1), miR-6929 (1), miR-6987 (1), miR-7684 (1)	miR-339 (1)	miR-6946 (1)	miR-188 (1), miR-204/miR-211 (1)				LINE@Lx(+), LINE@Lx(+), LTR@MTA_Mm(+)	LINE/LTR
g4	chr1:114988431-114988458	+	Distal Intergenic	Gm4854	-	processed_pseudogene	ENSMUSG00000101687.1	ENSMUST00000185902.1	miR-299 (1)			miR-532 (1)			miR-92a-2 (1), miR-698/miR-7078 (1), miR-5129 (1), miR-6941/miR-7023/miR-7024/miR-7119 (1), miR-6956 (1), miR-6971 (1), miR-6986 (1)		miR-365-1/miR-365-2 (1), miR-6922/miR-6935/miR-6993/miR-7008 (1), miR-6941/miR-7023/miR-7024/miR-7119 (1), miR-6949 (1), miR-6995 (1)					LINE@L1Md_F2(+), LINE@Lx3_Mus(-)	LINE/LTR
g4	chr1:115288417-115288464	-	Distal Intergenic	Gm4854	-	processed_pseudogene	ENSMUSG00000101687.1	ENSMUST00000185902.1					miR-483 (1)			miR-92a-2 (1), miR-326/miR-6954 (1), miR-328/miR-6897 (1), miR-92a-1 (1), miR-365-1/miR-365-2 (1), miR-3094 (1), miR-6941/miR-7023/miR-7024/miR-7119 (1), miR-6971 (1), miR-6980 (1), miR-7001 (1), miR-7030/miR-7075/miR-7076 (1), miR-7066 (1), miR-7218 (1), miR-12185 (1), miR-12195 (1)		miR-698/miR-7078 (1), miR-6956 (1)				LINE@Lx4A(-), LINE@L1_Mus2(-)	LINE/LTR
g4	chr1:116706812-116706848	-	Distal Intergenic	Gm28263	+	processed_pseudogene	ENSMUSG00000102033.1	ENSMUST00000185884.1		miR-299 (1)	miR-532 (1)					miR-92a-2 (1), miR-365-1/miR-365-2 (1), miR-698/miR-7078 (1), miR-5129 (1), miR-6941/miR-7023/miR-7024/miR-7119 (2), miR-6956 (1), miR-6971 (1), miR-6986 (1)		miR-6922/miR-6935/miR-6993/miR-7008 (1), miR-6949 (1), miR-6995 (1)				LINE@L1_Mus3(-), LINE@L1Md_F2(-), LTR@RMER6A(+), LINE@L1_Mur1(+)	LINE/LTR
g4	chr1:116753928-116753970	+	Distal Intergenic	Gm19965	+	protein_coding	ENSMUSG00000094429.2	ENSMUST00000179777.2							miR-1249 (1), miR-92b (1), miR-3104 (1), miR-6971 (2), miR-6980 (1), miR-7030/miR-7075/miR-7076 (2), miR-7039 (1), miR-12185 (1)	miR-1247 (1)	miR-3572 (1), miR-7073 (1)					LINE@L1_Mus3(+)	LINE/LTR
g4	chr1:116798368-116798404	+	Distal Intergenic	Gm19965	+	protein_coding	ENSMUSG00000094429.2	ENSMUST00000179777.2		miR-328 (1)		miR-486 (1)			miR-698/miR-7078 (1), miR-3076 (1), miR-3572 (1), miR-6956 (1), miR-6971 (1)		miR-3076 (1), miR-6418 (1)	miR-486a/miR-486b (1)				LTR@ORR1E(-), LINE@L1Md_F2(+)	LINE/LTR
g4	chr1:116798413-116798432	+	Distal Intergenic	Gm19965	+	protein_coding	ENSMUSG00000094429.2	ENSMUST00000179777.2							miR-6931 (1), miR-7006 (1)		miR-365-1/miR-365-2 (1), miR-6941/miR-7023/miR-7024/miR-7119 (1), miR-6956 (1), miR-6980 (1), miR-7085 (1)					LINE@L1Md_F2(+), LINE@Lx2(-)	LINE/LTR
g4	chr1:117240612-117240637	-	Distal Intergenic	Gm17777	-	processed_pseudogene	ENSMUSG00000101154.1	ENSMUST00000189740.1		miR-299 (1)	miR-133 (1)					miR-698/miR-7078 (1), miR-3092/miR-7053 (1)		miR-12187 (1)				LTR@MTA_Mm(-)	LINE/LTR
g4	chr1:117692180-117692207	+	Distal Intergenic	Gm28363	+	protein_coding	ENSMUSG00000100265.1	ENSMUST00000186341.1							miR-365-1/miR-365-2 (1), miR-6941/miR-7023/miR-7024/miR-7119 (1), miR-6971 (1), miR-7030/miR-7075/miR-7076 (1)		miR-6980 (1)					LTR@RLTR45(-), LINE@L1Md_F2(+), LINE@L1_Mus1(+)	LINE/LTR
g4	chr1:117992989-117993021	-	Distal Intergenic	Gm28358	+	transcribed_unprocessed_pseudogene	ENSMUSG00000100703.6	ENSMUST00000187860.6	miR-328 (1)		miR-486 (1)				miR-129b (1)	miR-3572 (1), miR-6956 (1), miR-6971 (1)	miR-486a/miR-486b (1)	miR-323 (1), miR-698/miR-7078 (1), miR-3076 (1), miR-6418 (1)				LTR@IAPLTR2_Mm(+), LINE@L1Md_F3(-)	LINE/LTR
g4	chr1:118108832-118108905	-	Distal Intergenic	Gm29104	+	unprocessed_pseudogene	ENSMUSG00000101590.1	ENSMUST00000186304.1	miR-328 (1)		miR-486 (1)				miR-129b (1)	miR-365-1/miR-365-2 (1), miR-698/miR-7078 (1), miR-3083 (1), miR-3572 (1), miR-6940 (1), miR-6941/miR-7023/miR-7024/miR-7119 (1), miR-6956 (1), miR-6961 (1), miR-6971 (1), miR-6980 (1), miR-7048 (1), miR-7117/miR-7212 (1)	miR-486a/miR-486b (1)	miR-3076 (1), miR-6418 (1)				LINE@L1Md_F2(-), LINE@L1Md_F2(-)	LINE/LTR
g4	chr1:118206575-118206599	-	Distal Intergenic	Gm29106	+	protein_coding	ENSMUSG00000102030.1	ENSMUST00000186264.1		miR-491 (1)		miR-184 (1)				miR-92a-2 (1), miR-491/miR-7003 (1), miR-5129 (1), miR-6931 (1), miR-7006 (1), miR-7030/miR-7075/miR-7076 (1)		miR-92b (1), miR-7115 (1)				LINE@L1_Mus2(+)	LINE/LTR
g4	chr1:118237293-118237325	-	Distal Intergenic	Gm7200	+	processed_pseudogene	ENSMUSG00000099870.1	ENSMUST00000188426.1			miR-532 (1)					miR-1249 (1), miR-698/miR-7078 (1), miR-1943/miR-6967/miR-7016 (1), miR-3103/miR-6965/miR-7047/miR-7235 (1), miR-6928 (1), miR-6956 (1)		miR-6922/miR-6935/miR-6993/miR-7008 (1), miR-6949 (1), miR-6995 (1)				LINE@L1Md_F2(-)	LINE/LTR
g4	chr1:120283582-120283609	+	Distal Intergenic	Steap3	-	protein_coding	ENSMUSG00000026389.16	ENSMUST00000112643.1							miR-1249 (2), miR-1843a (3), miR-7020 (3), miR-7039 (2)	miR-1930 (3)	miR-1249 (2), miR-1843a (1), miR-7020 (1), miR-7039 (2)	miR-1930 (1)				LTR@MTC(-)	LINE/LTR
g4	chr1:120283686-120283721	+	Distal Intergenic	Steap3	-	protein_coding	ENSMUSG00000026389.16	ENSMUST00000112643.1							miR-1249 (3), miR-1843a (4), miR-7020 (4), miR-7039 (3)	miR-1930 (4)	miR-1249 (2), miR-1843a (1), miR-7039 (2)	miR-448 (1), miR-1930 (1)				LTR@MTC(-)	LINE/LTR
g4	chr1:121426287-121426339	+	Distal Intergenic	Ccdc93	+	protein_coding	ENSMUSG00000026339.18	ENSMUST00000036025.15	miR-147 (1), miR-299 (1)	miR-329/362 (1)					miR-92a-2 (1), miR-675 (1), miR-698/miR-7078 (1), miR-466d/miR-466i (1), miR-6941/miR-7023/miR-7024/miR-7119 (1), miR-7014 (1), miR-7020 (1), miR-7045 (2)	miR-5626 (1)	miR-137 (1), miR-6941/miR-7023/miR-7024/miR-7119 (1)
g4	chr1:122153407-122153430	+	Distal Intergenic	Gm8392	+	processed_pseudogene	ENSMUSG00000100913.1	ENSMUST00000185647.1							miR-698/miR-7078 (1), miR-6956 (1)		miR-6986 (1), miR-7072 (1)		miR-6977 (1)			LINE@Lx2(+), LINE@Lx2(+)	LINE/LTR
g4	chr1:122820189-122820214	-	Distal Intergenic	Gm29192	+	processed_pseudogene	ENSMUSG00000099451.1	ENSMUST00000190942.1		miR-330 (1)						miR-92a-2 (1), miR-330 (1), miR-6931 (1), miR-6964 (1), miR-6980 (1)	miR-7226 (1)	miR-3100 (1), miR-6945 (1), miR-7684 (1)				LINE@Lx(+)	LINE/LTR
g4	chr1:123080826-123080857	+	Distal Intergenic	Gm8403	-	processed_pseudogene	ENSMUSG00000100762.1	ENSMUST00000189712.1						miR-483 (1)	miR-1249 (1), miR-1943/miR-6967/miR-7016 (1), miR-3103/miR-6965/miR-7047/miR-7235 (1), miR-6929 (1), miR-6986 (1), miR-6988 (1), miR-7081 (1)		miR-698/miR-7078 (1), miR-5627 (1), miR-6956 (1)					LINE@L1_Mus2(+)	LINE/LTR
g4	chr1:123228553-123228599	+	Distal Intergenic	Gm28911	+	processed_pseudogene	ENSMUSG00000100405.1	ENSMUST00000188837.1			miR-423 (1)				miR-326/miR-6954 (1), miR-6418 (1), miR-3547 (1), miR-7001 (1), miR-7020 (1), miR-7067 (1), miR-7684 (1)	miR-5626 (1)	miR-423/miR-6921 (1), miR-6927/miR-7070 (1), miR-6953 (1), miR-12187 (1)					LINE@Lx2(+)	LINE/LTR
g4	chr1:124939734-124939803	+	Distal Intergenic	Dpp10	-	protein_coding	ENSMUSG00000036815.17	ENSMUST00000239072.1							miR-1943/miR-6967/miR-7016 (1), miR-3103/miR-6965/miR-7047/miR-7235 (3), miR-6929 (1), miR-6971 (1), miR-7012/miR-7057 (2), miR-7030/miR-7075/miR-7076 (1), miR-7058 (2), miR-7072 (1), miR-7073 (1), miR-7118 (1), miR-12201 (1)	miR-1894 (1)	miR-6909 (1), miR-7058 (1), miR-7072 (1)	miR-1894 (1)		miR-320 (1)
g4	chr1:124939853-124939895	+	Distal Intergenic	Dpp10	-	protein_coding	ENSMUSG00000036815.17	ENSMUST00000239072.1			miR-185 (1)				miR-1943/miR-6967/miR-7016 (2), miR-3103/miR-6965/miR-7047/miR-7235 (3), miR-6929 (2), miR-7012/miR-7057 (2), miR-7058 (1)	miR-1894 (1)	miR-185 (1), miR-6971 (1), miR-7058 (1), miR-7072 (1)	miR-1894 (1)	miR-7012/miR-7057 (1)
g4	chr1:128449005-128449033	+	Distal Intergenic	Dars	-	protein_coding	ENSMUSG00000026356.15	ENSMUST00000064309.8							miR-326/miR-6954 (2), miR-6953 (2), miR-7001 (2), miR-7067 (2)	miR-3070 (2)	miR-25 (1), miR-6953 (1), miR-7067 (1)	miR-3070 (2)				LINE@Lx5b(+)	LINE/LTR
g4	chr1:128449046-128449067	+	Distal Intergenic	Dars	-	protein_coding	ENSMUSG00000026356.15	ENSMUST00000064309.8							miR-3087 (1), miR-7001 (1), miR-7010/miR-7027 (1)	miR-7211 (1)	miR-326/miR-6954 (1), miR-6953 (1), miR-7067 (1), miR-7653 (1)					LINE@Lx5b(+)	LINE/LTR
g4	chr1:130307641-130307660	-	Distal Intergenic	Gm16081	-	lincRNA	ENSMUSG00000086633.1	ENSMUST00000155992.1								miR-6931 (1), miR-6980 (1), miR-7006 (1)						LTR@LTRIS_Mus(+)	LINE/LTR
g4	chr1:131721883-131721910	-	Distal Intergenic	Slc26a9	+	protein_coding	ENSMUSG00000042268.10	ENSMUST00000049027.9		miR-296 (1)					miR-652 (1)	miR-92a-1 (1), miR-3094 (1), miR-7066 (1), miR-7233 (2)						LINE@L1Md_A(+)	LINE/LTR
g4	chr1:131881889-131881925	-	Distal Intergenic	Rab29	+	protein_coding	ENSMUSG00000026433.13	ENSMUST00000027693.7							miR-130b (1), miR-5626 (1), miR-7211 (1)	miR-3092/miR-7053 (1), miR-6927/miR-7070 (1), miR-6943 (1), miR-6978 (1), miR-7020 (1), miR-7216 (1), miR-7231 (1)		miR-3103/miR-6965/miR-7047/miR-7235 (2)				LINE@Lx8(+), LTR@RMER17C(+), LINE@Lx8(+)	LINE/LTR
g4	chr1:132265832-132265868	-	Distal Intergenic	Gm29630	-	lincRNA	ENSMUSG00000101549.1	ENSMUST00000185761.1	miR-1306 (1), miR-532 (1)							miR-1941 (1), miR-1943/miR-6967/miR-7016 (1), miR-6922/miR-6935/miR-6993/miR-7008 (1), miR-6931 (1), miR-6958 (1)		miR-6978 (1), miR-7058 (1)	miR-301a/miR-301b (1)		dELS@EM10E0450430	LTR@ORR1A3(+), LTR@MMERGLN_LTR(+)	cCRE & LINE/LTR
g4	chr1:132776311-132776332	-	Distal Intergenic	Nfasc	-	protein_coding	ENSMUSG00000026442.14	ENSMUST00000188307.1			miR-204/211 (1)	miR-185 (1)				miR-1249 (1), miR-1943/miR-6967/miR-7016 (1), miR-3103/miR-6965/miR-7047/miR-7235 (1), miR-6976/miR-7665 (1), miR-7041 (1), miR-12201 (1)	miR-204/miR-211 (1), miR-1894 (1)	miR-185 (1), miR-1943/miR-6967/miR-7016 (1), miR-6946 (1), miR-6971 (1)				LTR@RLTR31D_MM(-), LTR@ORR1B1(-), LTR@ORR1B1(-), LTR@RMER4A(+)	LINE/LTR
g4	chr1:133164558-133164586	-	Distal Intergenic	Plekha6	+	protein_coding	ENSMUSG00000041757.17	ENSMUST00000187285.6							miR-5626 (1)	miR-92a-2 (1), miR-6906 (1), miR-6928 (1), miR-6931 (1), miR-6941/miR-7023/miR-7024/miR-7119 (1), miR-7006 (1)	miR-1894 (1)	miR-6941/miR-7023/miR-7024/miR-7119 (1), miR-6971 (1), miR-6991 (1)			dELS@EM10E0450861		cCRE
g4	chr1:136360315-136360350	+	Distal Intergenic	Camsap2	-	protein_coding	ENSMUSG00000041570.14	ENSMUST00000048309.11							miR-193b (1), miR-5132 (1), miR-6971 (1), miR-7020 (1), miR-7030/miR-7075/miR-7076 (1)		miR-3076 (1), miR-6941/miR-7023/miR-7024/miR-7119 (1), miR-7000 (1)					LINE@Lx(+)	LINE/LTR
g4	chr1:137296650-137296678	+	Distal Intergenic	1700006P03Rik	-	TEC	ENSMUSG00000102738.1	ENSMUST00000191810.1	miR-185 (2)						miR-185 (2), miR-881 (1), miR-1943/miR-6967/miR-7016 (1), miR-3103/miR-6965/miR-7047/miR-7235 (1), miR-6971 (1), miR-7058 (1)	miR-1894 (2)	miR-1249 (1), miR-3103/miR-6965/miR-7047/miR-7235 (1), miR-7058 (1), miR-7072 (1)		miR-7012/miR-7057 (1)			LTR@ORR1E(+)	LINE/LTR
g4	chr1:137556592-137556665	-	Distal Intergenic	Gm37903	-	TEC	ENSMUSG00000103070.1	ENSMUST00000192122.1	miR-328 (1)		miR-486 (1)				miR-320 (1), miR-221 (1), miR-1894 (1), miR-129b (1)	miR-698/miR-7078 (1), miR-3572 (1), miR-6909 (1), miR-6956 (1), miR-6971 (2), miR-7030/miR-7075/miR-7076 (1), miR-7072 (1), miR-7231 (1)	miR-486a/miR-486b (1)	miR-3076 (1), miR-6418 (1)				LTR@ORR1D1(+), LINE@L1Md_F2(-)	LINE/LTR
g4	chr1:140026790-140026856	+	Distal Intergenic	Gm38019	-	processed_pseudogene	ENSMUSG00000103691.1	ENSMUST00000195133.1		miR-328 (1)		miR-486 (1)			miR-92a-1 (1), miR-698/miR-7078 (2), miR-3094 (1), miR-6931 (1), miR-6956 (2), miR-6971 (1), miR-7006 (1), miR-7066 (1), miR-7085 (1)	miR-221 (1), miR-129b (1)	miR-365-1/miR-365-2 (1), miR-3076 (1), miR-6418 (1), miR-6941/miR-7023/miR-7024/miR-7119 (1)	miR-486a/miR-486b (1)				LINE@L1Md_T(+), LINE@L1Md_A(+)	LINE/LTR
g4	chr1:140722407-140722460	+	Distal Intergenic	4930590L20Rik	-	antisense	ENSMUSG00000102368.1	ENSMUST00000193820.1				miR-532 (1)			miR-698/miR-7078 (1), miR-6956 (1), miR-6986 (1), miR-7072 (1), miR-7118 (1), miR-7687 (1), miR-12195 (1)		miR-6922/miR-6935/miR-6993/miR-7008 (1), miR-6949 (1), miR-6995 (1)					LINE@L1_Mus1(+), LINE@L1Md_F3(+)	LINE/LTR
g4	chr1:140993303-140993324	+	Distal Intergenic	Gm37371	+	TEC	ENSMUSG00000102500.1	ENSMUST00000194837.1							miR-92a-2 (1), miR-6931 (1), miR-6941/miR-7023/miR-7024/miR-7119 (1), miR-7073 (1), miR-7118 (1)		miR-6964 (1), miR-7046 (1)	miR-652 (1)		miR-206 (1)		LINE@L1_Mus3(+)	LINE/LTR
g4	chr1:141010351-141010374	-	Distal Intergenic	Gm37371	+	TEC	ENSMUSG00000102500.1	ENSMUST00000194837.1	miR-339 (1)						miR-339 (1)	miR-615 (1), miR-3076 (1), miR-6987 (1), miR-7009 (1)	miR-1894 (1)	miR-6418 (1), miR-6913 (1), miR-6952 (1), miR-6769b (1), miR-7072 (1)				LTR@MMERVK9C_I-int(-)	LINE/LTR
g4	chr1:141474940-141474967	-	Distal Intergenic	Gm37142	-	TEC	ENSMUSG00000104147.1	ENSMUST00000193718.1		miR-185 (1)		miR-185 (1)				miR-185 (1), miR-1249 (1), miR-881 (1), miR-1943/miR-6967/miR-7016 (1), miR-3103/miR-6965/miR-7047/miR-7235 (2)		miR-185 (1), miR-3103/miR-6965/miR-7047/miR-7235 (1)				LTR@RMER17D(+), LTR@RMER17A(+)	LINE/LTR
g4	chr1:141474995-141475038	-	Distal Intergenic	Gm37142	-	TEC	ENSMUSG00000104147.1	ENSMUST00000193718.1		miR-185 (2)		miR-185 (1)			miR-1894 (1)	miR-185 (2), miR-1249 (1), miR-881 (1), miR-1943/miR-6967/miR-7016 (1), miR-3103/miR-6965/miR-7047/miR-7235 (3), miR-6971 (1), miR-7058 (1)		miR-185 (1), miR-3103/miR-6965/miR-7047/miR-7235 (2)				LTR@RMER17A(+)	LINE/LTR
g4	chr1:141475304-141475365	-	Distal Intergenic	Gm37142	-	TEC	ENSMUSG00000104147.1	ENSMUST00000193718.1	miR-204/211 (1)	miR-185 (2)		miR-185 (1)			miR-204/miR-211 (1), miR-130b (1), miR-12196 (1)	miR-185 (2), miR-1249 (1), miR-881 (1), miR-1943/miR-6967/miR-7016 (2), miR-3103/miR-6965/miR-7047/miR-7235 (5), miR-6946 (1), miR-7661 (1)	miR-1894 (1)	miR-185 (1), miR-3103/miR-6965/miR-7047/miR-7235 (1), miR-6971 (1)		miR-7012/miR-7057 (1)		LTR@RMER17A(+), LTR@RMER17A(+)	LINE/LTR
g4	chr1:141479768-141479785	+	Distal Intergenic	Gm37142	-	TEC	ENSMUSG00000104147.1	ENSMUST00000193718.1			miR-330 (1)				miR-6968 (1), miR-7687 (1)		miR-330 (1), miR-6910 (1), miR-7069 (1), miR-7117/miR-7212 (1)					LINE@L1_Mus2(-)	LINE/LTR
g4	chr1:141785029-141785059	-	Distal Intergenic	Gm37604	+	TEC	ENSMUSG00000103858.1	ENSMUST00000191749.1								miR-92a-1 (1), miR-1943/miR-6967/miR-7016 (1), miR-5129 (1), miR-5627 (1)		miR-365-1/miR-365-2 (1), miR-6941/miR-7023/miR-7024/miR-7119 (1)				LINE@Lx6(-), LINE@L1Md_F3(-)	LINE/LTR
g4	chr1:141835216-141835249	+	Distal Intergenic	Gm37604	+	TEC	ENSMUSG00000103858.1	ENSMUST00000191749.1	miR-491 (1)					miR-483 (1)	miR-92a-2 (2), miR-365-1/miR-365-2 (1), miR-491/miR-7003 (1), miR-698/miR-7078 (1), miR-3572 (1), miR-6941/miR-7023/miR-7024/miR-7119 (1), miR-7231 (1)		miR-698/miR-7078 (1), miR-6956 (1)					LINE@L1Md_F2(+)	LINE/LTR
g4	chr1:141856821-141856854	+	Distal Intergenic	Gm37604	+	TEC	ENSMUSG00000103858.1	ENSMUST00000191749.1		miR-874 (1)					miR-92a-1 (1), miR-3087 (1), miR-3094 (1), miR-6986 (1), miR-7001 (1), miR-7066 (1), miR-7067 (1)		miR-6995 (1), miR-7073 (1), miR-7118 (1)					LINE@L1_Mus2(-), LINE@L1_Mus2(+), LTR@MTD(+)	LINE/LTR
g4	chr1:141860035-141860075	+	Distal Intergenic	Gm37604	+	TEC	ENSMUSG00000103858.1	ENSMUST00000191749.1						miR-483 (1)	miR-92a-1 (1), miR-3094 (1), miR-6971 (1), miR-6986 (1), miR-7030/miR-7075/miR-7076 (1), miR-7066 (1), miR-7067 (1), miR-7118 (1), miR-12195 (1)		miR-698/miR-7078 (1), miR-6928 (1), miR-6956 (1)					LINE@L1_Mus2(-), LINE@L1_Mus3(+)	LINE/LTR
g4	chr1:142119019-142119043	-	Distal Intergenic	Gm18183	-	processed_pseudogene	ENSMUSG00000099671.2	ENSMUST00000191024.2				miR-330 (1)				miR-92a-2 (1), miR-6910 (1), miR-6931 (1), miR-6978 (1), miR-6980 (1), miR-7006 (1), miR-7091 (1)		miR-330 (1), miR-7006 (1), miR-7117/miR-7212 (1)				LINE@L1_Mus2(+), LINE@L1_Mus2(+)	LINE/LTR
g4	chr1:142191786-142191822	-	Distal Intergenic	Gm18183	-	processed_pseudogene	ENSMUSG00000099671.2	ENSMUST00000191024.2								miR-1966 (1), miR-6971 (1), miR-7030/miR-7075/miR-7076 (1), miR-12195 (1)		miR-6906 (1), miR-6928 (1)				LINE@L1_Mus3(-), LTR@MTD(+)	LINE/LTR
g4	chr1:142218010-142218040	+	Distal Intergenic	Gm18183	-	processed_pseudogene	ENSMUSG00000099671.2	ENSMUST00000191024.2							miR-92a-2 (1), miR-3090 (1), miR-6930 (1), miR-6931 (1), miR-7006 (1), miR-7009 (1), miR-12192 (1)		miR-298 (1), miR-7058 (1)					LINE@Lx3A(+), LINE@Lx3A(+), LTR@RLTR10C(-)	LINE/LTR
g4	chr1:142233815-142233843	+	Distal Intergenic	Gm18183	-	processed_pseudogene	ENSMUSG00000099671.2	ENSMUST00000191024.2		miR-125 (1)		miR-339 (1)			miR-6418 (1), miR-6986 (1), miR-7010/miR-7027 (1), miR-7072 (1), miR-7659 (1)	miR-125a/miR-125b/miR-351 (1), miR-7211 (1)	miR-6912 (1), miR-12187 (1)	miR-339 (1)				LINE@Lx(+)	LINE/LTR
g4	chr1:142531485-142531551	-	Distal Intergenic	Gm18183	-	processed_pseudogene	ENSMUSG00000099671.2	ENSMUST00000191024.2	miR-328 (1)		miR-486 (1)				miR-221 (1), miR-129b (1)	miR-698/miR-7078 (2), miR-6931 (1), miR-6956 (2), miR-6971 (1), miR-7006 (1), miR-7072 (1), miR-7085 (1)	miR-486a/miR-486b (1)	miR-365-1/miR-365-2 (1), miR-3076 (1), miR-6418 (1), miR-6941/miR-7023/miR-7024/miR-7119 (1)				LTR@MTB(-), LINE@L1Md_T(-)	LINE/LTR
g4	chr1:142715033-142715055	+	Distal Intergenic	Gm28724	+	processed_pseudogene	ENSMUSG00000103890.1	ENSMUST00000194218.1							miR-6931 (1), miR-6963/miR-7656 (1), miR-7006 (1)		miR-1943/miR-6967/miR-7016 (1), miR-6909 (1), miR-6927/miR-7070 (1)		miR-329 (1)			LINE@L1_Mus4(+)	LINE/LTR
g4	chr1:142863050-142863101	+	Distal Intergenic	Gm37796	+	TEC	ENSMUSG00000102818.1	ENSMUST00000195327.1	miR-491 (1)			miR-532 (1)			miR-92a-2 (1), miR-365-1/miR-365-2 (1), miR-491/miR-7003 (1), miR-698/miR-7078 (1), miR-5129 (1), miR-6941/miR-7023/miR-7024/miR-7119 (1), miR-6956 (1), miR-6986 (1), miR-6995 (1)		miR-6922/miR-6935/miR-6993/miR-7008 (1), miR-6949 (1), miR-6995 (1)					LINE@L1Md_F2(+), LTR@MT2A(-), LTR@MT2A(-)	LINE/LTR
g4	chr1:143231956-143231991	-	Distal Intergenic	Gm5835	-	processed_pseudogene	ENSMUSG00000101795.2	ENSMUST00000185806.2	miR-204/211 (1)		miR-328 (1)				miR-204/miR-211 (1)	miR-1943/miR-6967/miR-7016 (1), miR-3087 (1), miR-6909 (1), miR-6929 (1), miR-6946 (1), miR-7001 (1), miR-7012/miR-7057 (1), miR-7067 (1), miR-7073 (1), miR-7118 (1)	miR-6904/miR-6914 (1)	miR-3060 (1), miR-6971 (1)				LTR@RMER17B(+)	LINE/LTR
g4	chr1:143387929-143387962	-	Distal Intergenic	B3galt2	+	protein_coding	ENSMUSG00000033849.3	ENSMUST00000038252.3	miR-874 (1)		miR-532 (1)					miR-698/miR-7078 (1), miR-3087 (1), miR-6956 (1), miR-6986 (1), miR-7001 (1), miR-7067 (1)		miR-6922/miR-6935/miR-6993/miR-7008 (1), miR-6929 (1), miR-6949 (1), miR-6971 (1), miR-6995 (1), miR-7011 (1), miR-7030/miR-7075/miR-7076 (1)				LINE@L1_Mus2(-)	LINE/LTR
g4	chr1:143556051-143556071	+	Distal Intergenic	B3galt2	+	protein_coding	ENSMUSG00000033849.3	ENSMUST00000038252.3	miR-542 (1)	miR-339 (1)		miR-532 (1)	miR-542 (1)		miR-1943/miR-6967/miR-7016 (1), miR-6912 (1), miR-6943 (1), miR-6978 (1), miR-12193 (1)	miR-339 (1)	miR-1982 (1), miR-5627 (1), miR-6922/miR-6935/miR-6993/miR-7008 (1), miR-12193 (1)					LINE@Lx4A(+), LINE@L1MCa(-)	LINE/LTR
g4	chr1:144083930-144083951	+	Distal Intergenic	Rgs2	-	protein_coding	ENSMUSG00000026360.9	ENSMUST00000127206.7			miR-491 (1)				miR-92a-2 (1), miR-5627 (1), miR-6931 (1), miR-6943 (1), miR-7006 (1), miR-12181 (1)		miR-92a-2 (1), miR-491/miR-7003 (1), miR-6952 (1), miR-6964 (1), miR-6989 (1), miR-7000 (1), miR-6769b (1), miR-12192 (1)					LINE@Lx3B(+)	LINE/LTR
g4	chr1:144235990-144236016	-	Distal Intergenic	Rbm6-ps2	-	processed_pseudogene	ENSMUSG00000100389.1	ENSMUST00000186440.1								miR-92a-2 (2), miR-6931 (3), miR-6980 (2), miR-7006 (3)		miR-7117/miR-7212 (1), miR-7688 (1)				LINE@L1Md_F2(+)	LINE/LTR
g4	chr1:144241958-144241995	-	Distal Intergenic	Rgs1	-	protein_coding	ENSMUSG00000026358.13	ENSMUST00000189061.6								miR-92a-2 (1), miR-6909 (1), miR-6931 (1), miR-6971 (1), miR-6980 (1), miR-6986 (1), miR-7006 (1)	miR-504 (1), miR-7226 (1)	miR-6945 (1), miR-7218 (1)		miR-344d-2 (1)		LINE@Lx(+)	LINE/LTR
g4	chr1:144330958-144331018	+	Distal Intergenic	Gm7266	-	processed_pseudogene	ENSMUSG00000100441.1	ENSMUST00000187999.1		miR-874 (1)					miR-92a-2 (1), miR-1966 (1), miR-3087 (1), miR-6930 (1), miR-6931 (1), miR-6941/miR-7023/miR-7024/miR-7119 (1), miR-6956 (1), miR-6971 (1), miR-6986 (1), miR-7001 (1), miR-7006 (1), miR-7030/miR-7075/miR-7076 (1), miR-7067 (1), miR-7072 (1), miR-7223 (1), miR-12195 (1)							LINE@L1_Mus1(+)	LINE/LTR
g4	chr1:144570797-144570817	+	Distal Intergenic	Rgs21	-	protein_coding	ENSMUSG00000098509.2	ENSMUST00000184189.2				miR-874 (1)			miR-92a-1 (1), miR-3094 (1), miR-6986 (1), miR-7066 (1)		miR-698/miR-7078 (1), miR-6949 (1)					LINE@L1_Mus2(+)	LINE/LTR
g4	chr1:144795784-144795813	-	Distal Intergenic	Rgs18	-	protein_coding	ENSMUSG00000026357.3	ENSMUST00000027603.3	miR-150 (1)		miR-339 (1)	miR-491 (1)			miR-150 (1), miR-345 (1)	miR-92a-2 (1), miR-698/miR-7078 (1), miR-6926/miR-7055 (1), miR-6956 (1), miR-6995 (1)	miR-339 (1)	miR-541 (1), miR-491/miR-7003 (1), miR-6912 (1), miR-6989 (1), miR-7000 (1)				LINE@L1_Rod(-), LINE@Lx(-), LINE@L1_Mus3(-)	LINE/LTR
g4	chr1:145016393-145016419	-	Distal Intergenic	Gm25708	-	miRNA	ENSMUSG00000096352.1	ENSMUST00000177687.1	miR-532 (1)							miR-1941 (1), miR-1943/miR-6967/miR-7016 (1), miR-6922/miR-6935/miR-6993/miR-7008 (1), miR-6931 (1), miR-6958 (1), miR-6979 (1)		miR-6978 (1), miR-7058 (1)	miR-301a/miR-301b (1)			LTR@MMERGLN_LTR(+)	LINE/LTR
g4	chr1:145110410-145110442	-	Distal Intergenic	Gm6550	-	processed_pseudogene	ENSMUSG00000099617.1	ENSMUST00000187574.1	miR-193 (1)							miR-7000 (1)	miR-874 (1), miR-7655 (1)	miR-92a-2 (1), miR-6955 (1)				LTR@RLTR1B-int(+)	LINE/LTR
g4	chr1:145207218-145207266	-	Distal Intergenic	Gm5262	+	processed_pseudogene	ENSMUSG00000097130.1	ENSMUST00000180655.1								miR-365-1/miR-365-2 (1), miR-698/miR-7078 (1), miR-6898 (1), miR-6956 (1), miR-6980 (1), miR-7006 (1), miR-7085 (1)		miR-698/miR-7078 (1), miR-6949 (1)				LINE@L1_Mus3(+), LINE@L1Md_F2(-)	LINE/LTR
g4	chr1:145464692-145464725	-	Distal Intergenic	Gm38269	-	TEC	ENSMUSG00000103055.1	ENSMUST00000194549.1			miR-532 (1)					miR-6956 (1), miR-6968 (1), miR-7069 (1), miR-7072 (1), miR-7085 (1), miR-7687 (1)		miR-6922/miR-6935/miR-6993/miR-7008 (1), miR-6949 (1), miR-6995 (1), miR-7115 (1)				LTR@ORR1A2-int(-), LINE@L1Md_F2(-)	LINE/LTR
g4	chr1:145481278-145481303	-	Distal Intergenic	Gm38269	-	TEC	ENSMUSG00000103055.1	ENSMUST00000194549.1								miR-365-1/miR-365-2 (1), miR-6941/miR-7023/miR-7024/miR-7119 (1), miR-7030/miR-7075/miR-7076 (1)		miR-7072 (1)				LINE@L1Md_F2(-)	LINE/LTR
g4	chr1:145775772-145775802	-	Distal Intergenic	Gm38269	-	TEC	ENSMUSG00000103055.1	ENSMUST00000194549.1			miR-339 (1)					miR-698/miR-7078 (1)	miR-339 (1)	miR-6912 (1), miR-6976/miR-7665 (1), miR-7041 (1)				LINE@Lx7(+), LINE@Lx(-)	LINE/LTR
g4	chr1:146103357-146103405	-	Distal Intergenic	Gm5263	+	processed_pseudogene	ENSMUSG00000090323.2	ENSMUST00000163646.2								miR-6941/miR-7023/miR-7024/miR-7119 (2), miR-6949 (1), miR-3547 (1), miR-6971 (1), miR-6976/miR-7665 (1), miR-7030/miR-7075/miR-7076 (1), miR-7052 (1), miR-7073 (1), miR-7085 (1), miR-12178 (1)						LTR@MTA_Mm(-), LINE@L1Md_F3(-)	LINE/LTR
g4	chr1:146378763-146378805	+	Distal Intergenic	Gm5263	+	processed_pseudogene	ENSMUSG00000090323.2	ENSMUST00000163646.2							miR-698/miR-7078 (1), miR-702/miR-3102 (1), miR-6928 (1), miR-6931 (1), miR-6956 (1), miR-6964 (1), miR-6971 (1)		miR-6913 (1), miR-6958 (1)			miR-129b (1)		LINE@L1Md_F2(+)	LINE/LTR
g4	chr1:146970359-146970432	+	Distal Intergenic	Gm37749	+	TEC	ENSMUSG00000104269.1	ENSMUST00000193917.1		miR-328 (1)					miR-698/miR-7078 (1), miR-3572 (2), miR-6909 (1), miR-6931 (1), miR-6956 (2), miR-6971 (1), miR-6980 (1), miR-7006 (1), miR-7072 (1), miR-7085 (1), miR-7231 (1)	miR-129b (1)	miR-3076 (1), miR-6418 (1)					LINE@L1Md_F2(+), LINE@L1Md_F3(+)	LINE/LTR
g4	chr1:147276093-147276132	-	Distal Intergenic	Gm9931	-	TEC	ENSMUSG00000102134.1	ENSMUST00000193584.1	miR-204/211 (1), miR-874 (1)						miR-204/miR-211 (1), miR-7660 (1)	miR-1943/miR-6967/miR-7016 (1), miR-6946 (1), miR-6986 (1), miR-12195 (1)		miR-7072 (1)				LINE@L1_Mus1(-), LINE@L1Md_F2(+)	LINE/LTR
g4	chr1:147294013-147294076	-	Distal Intergenic	Gm9931	-	TEC	ENSMUSG00000102134.1	ENSMUST00000193584.1	miR-532 (1)			miR-185 (1)				miR-3103/miR-6965/miR-7047/miR-7235 (4), miR-5627 (1), miR-6898 (1), miR-6922/miR-6935/miR-6993/miR-7008 (1), miR-6956 (1), miR-6958 (1)		miR-185 (1), miR-3103/miR-6965/miR-7047/miR-7235 (2)
g4	chr1:147294091-147294115	-	Distal Intergenic	Gm9931	-	TEC	ENSMUSG00000102134.1	ENSMUST00000193584.1				miR-185 (1)				miR-1249 (1), miR-3103/miR-6965/miR-7047/miR-7235 (1), miR-6971 (1), miR-7030/miR-7075/miR-7076 (1)		miR-185 (1), miR-3103/miR-6965/miR-7047/miR-7235 (1), miR-6909 (1), miR-7058 (1)
g4	chr1:147434871-147434923	-	Distal Intergenic	Gm17867	-	unprocessed_pseudogene	ENSMUSG00000100380.1	ENSMUST00000188981.1		miR-299 (1)	miR-532 (1)					miR-92a-2 (2), miR-365-1/miR-365-2 (1), miR-698/miR-7078 (2), miR-5129 (1), miR-6941/miR-7023/miR-7024/miR-7119 (3), miR-6956 (2), miR-6971 (2), miR-6986 (1)		miR-6922/miR-6935/miR-6993/miR-7008 (1), miR-6949 (1), miR-6995 (1)				LINE@L1_Rod(-), LINE@L1Md_F2(-)	LINE/LTR
g4	chr1:147474773-147474806	+	Distal Intergenic	Gm17867	-	unprocessed_pseudogene	ENSMUSG00000100380.1	ENSMUST00000188981.1		miR-874 (1)					miR-698/miR-7078 (1), miR-6956 (1), miR-6986 (1), miR-7072 (1)		miR-7118 (1), miR-7231 (1)					LINE@L1_Mus1(-), LINE@L1_Mus1(+)	LINE/LTR
g4	chr1:147587695-147587728	+	Distal Intergenic	Gm38284	+	TEC	ENSMUSG00000104331.1	ENSMUST00000194803.1			miR-122 (1)	miR-532 (1)			miR-675 (1), miR-698/miR-7078 (1), miR-6956 (1), miR-6986 (1), miR-7072 (1), miR-7218 (1)		miR-122 (1), miR-6922/miR-6935/miR-6993/miR-7008 (1), miR-6949 (1), miR-6995 (1)					LINE@L1_Mus1(+)	LINE/LTR
g4	chr1:147670472-147670524	-	Distal Intergenic	Gm38284	+	TEC	ENSMUSG00000104331.1	ENSMUST00000194803.1		miR-122 (1), miR-299 (1)	miR-532 (1)					miR-122 (1), miR-92a-2 (1), miR-365-1/miR-365-2 (1), miR-698/miR-7078 (1), miR-574 (1), miR-466d/miR-466i (1), miR-3060 (1), miR-5129 (2), miR-6941/miR-7023/miR-7024/miR-7119 (3), miR-6971 (2), miR-6986 (1)		miR-6922/miR-6935/miR-6993/miR-7008 (1), miR-6949 (1), miR-6995 (1)				LINE@L1Md_F2(-)	LINE/LTR
g4	chr1:147710557-147710583	+	Distal Intergenic	Gm38284	+	TEC	ENSMUSG00000104331.1	ENSMUST00000194803.1							miR-92a-2 (1), miR-365-1/miR-365-2 (1), miR-698/miR-7078 (1), miR-6941/miR-7023/miR-7024/miR-7119 (1), miR-6956 (1), miR-6971 (1)		miR-5132 (1), miR-6941/miR-7023/miR-7024/miR-7119 (1)					LINE@L1Md_F2(+)	LINE/LTR
g4	chr1:147769797-147769851	-	Distal Intergenic	Gm29516	+	processed_pseudogene	ENSMUSG00000101973.1	ENSMUST00000190402.1							miR-652 (4)	miR-7233 (4)	miR-652 (2)					LINE@Lx2B(-), LINE@Lx2B2(+)	LINE/LTR
g4	chr1:147805249-147805276	+	Distal Intergenic	Gm29516	+	processed_pseudogene	ENSMUSG00000101973.1	ENSMUST00000190402.1		miR-188 (1)		miR-339 (1)	miR-542 (1)		miR-6963/miR-7656 (1)	miR-188 (1), miR-320 (1)	miR-193b (1), miR-6912 (1), miR-6930 (1)	miR-339 (1)	miR-452 (1)			LINE@Lx2(+), LINE@Lx3_Mus(+), LTR@ORR1A3-int(+)	LINE/LTR
g4	chr1:147884700-147884744	+	Distal Intergenic	Gm29516	+	processed_pseudogene	ENSMUSG00000101973.1	ENSMUST00000190402.1							miR-365-1/miR-365-2 (1), miR-540 (1), miR-3075 (1), miR-6941/miR-7023/miR-7024/miR-7119 (1), miR-6976/miR-7665 (1), miR-7041 (1), miR-7072 (1), miR-7117/miR-7212 (1)		miR-12178 (1)					LINE@L1_Mus1(+)	LINE/LTR
g4	chr1:148159231-148159278	+	Distal Intergenic	Gm29515	-	lincRNA	ENSMUSG00000099629.1	ENSMUST00000188273.1		miR-874 (1)					miR-92a-1 (1), miR-1943/miR-6967/miR-7016 (1), miR-3087 (1), miR-3094 (1), miR-6956 (1), miR-6971 (1), miR-6986 (1), miR-6987 (1), miR-6999/miR-7054 (1), miR-7001 (1)	miR-7681 (1)	miR-1249 (1), miR-1943/miR-6967/miR-7016 (1), miR-3103/miR-6965/miR-7047/miR-7235 (1), miR-6929 (1), miR-7226 (1)	miR-221 (1)				LINE@L1_Mus2(+)	LINE/LTR
g4	chr1:148228655-148228721	+	Distal Intergenic	Gm29515	-	lincRNA	ENSMUSG00000099629.1	ENSMUST00000188273.1		miR-328 (1)		miR-486 (1)			miR-698/miR-7078 (1), miR-6931 (1), miR-7006 (1), miR-7073 (1), miR-12178 (1)	miR-221 (1), miR-129b (1)	miR-365-1/miR-365-2 (1), miR-3076 (1), miR-6418 (1), miR-6941/miR-7023/miR-7024/miR-7119 (1)	miR-486a/miR-486b (1)				LINE@L1Md_F2(+)	LINE/LTR
g4	chr1:148388886-148388928	-	Distal Intergenic	Gm22966	-	snoRNA	ENSMUSG00000088582.1	ENSMUST00000157957.1					miR-483 (1)		miR-141 (1), miR-5626 (1)	miR-1249 (1), miR-3061 (1), miR-6971 (1), miR-6976/miR-7665 (1), miR-6998 (1), miR-7001 (1), miR-7030/miR-7075/miR-7076 (1), miR-7041 (1), miR-7067 (1), miR-7074 (1)		miR-698/miR-7078 (1), miR-193b (1), miR-6930 (1), miR-6956 (1)				LINE@L1_Mus4(-)	LINE/LTR
g4	chr1:148524877-148524897	-	Distal Intergenic	Gm19891	+	processed_pseudogene	ENSMUSG00000101208.1	ENSMUST00000189771.1								miR-6956 (1), miR-7072 (1), miR-7085 (1)		miR-6931 (1), miR-6964 (1), miR-6988 (1), miR-12178 (1), miR-12192 (1)				LINE@L1Md_F3(-)	LINE/LTR
g4	chr1:149016445-149016498	+	Distal Intergenic	Gm15443	-	processed_pseudogene	ENSMUSG00000082588.1	ENSMUST00000118947.1		miR-150 (1)		miR-532 (1)			miR-92a-2 (1), miR-365-1/miR-365-2 (1), miR-698/miR-7078 (1), miR-1982 (1), miR-5129 (1), miR-5627 (1), miR-6941/miR-7023/miR-7024/miR-7119 (2), miR-6952 (1), miR-6956 (1), miR-6971 (1)	miR-150 (1)	miR-6922/miR-6935/miR-6993/miR-7008 (1), miR-6995 (1)					LINE@L1Md_F2(+)	LINE/LTR
g4	chr1:149784792-149784848	+	Distal Intergenic	n-R5s218	-	rRNA	ENSMUSG00000084532.1	ENSMUST00000122583.1							miR-365-1/miR-365-2 (1), miR-5129 (1), miR-6941/miR-7023/miR-7024/miR-7119 (1), miR-7072 (1), miR-7073 (1), miR-7118 (1)							LINE@L1Md_F3(+)	LINE/LTR
g4	chr1:151083901-151083957	+	Distal Intergenic	Gm37671	+	TEC	ENSMUSG00000102628.1	ENSMUST00000193198.1		miR-329/362 (1)					miR-92a-2 (1), miR-92b (1), miR-466d/miR-466i (1), miR-5129 (3), miR-5627 (1), miR-6931 (1), miR-6943 (1), miR-6980 (2), miR-7006 (4), miR-12181 (1)	miR-1247 (1)	miR-3620 (1)					LTR@ORR1D2(+)	LINE/LTR
g4	chr1:151104899-151104954	-	Distal Intergenic	Gm19087	+	processed_pseudogene	ENSMUSG00000100595.1	ENSMUST00000191430.1	miR-532 (1)		miR-339 (1)					miR-92a-2 (1), miR-92a-1 (1), miR-3094 (1), miR-6906 (1), miR-6922/miR-6935/miR-6993/miR-7008 (1), miR-6931 (1), miR-6949 (1), miR-6978 (1), miR-6980 (1), miR-6986 (1), miR-6995 (1), miR-7066 (1), miR-7067 (1), miR-7073 (1), miR-7118 (1)	miR-339 (1)	miR-6912 (1), miR-6928 (1), miR-6976/miR-7665 (1)				LINE@L1_Mus4(-)	LINE/LTR
g4	chr1:151122874-151122894	+	Distal Intergenic	Gm8941	+	processed_pseudogene	ENSMUSG00000097426.1	ENSMUST00000181451.1		miR-532 (1)		miR-339 (1)			miR-698/miR-7078 (1), miR-6922/miR-6935/miR-6993/miR-7008 (1), miR-6949 (1), miR-6956 (1), miR-6995 (1)		miR-6912 (1), miR-6976/miR-7665 (1), miR-7066 (1)	miR-339 (1)				LINE@L1_Mus4(+), LTR@MTD(+), LTR@MTD(+)	LINE/LTR
g4	chr1:151122904-151122945	+	Distal Intergenic	Gm8941	+	processed_pseudogene	ENSMUSG00000097426.1	ENSMUST00000181451.1							miR-193b (1), miR-6909 (2), miR-6930 (1), miR-7020 (1), miR-7073 (1), miR-7118 (1)	miR-7236 (1)	miR-3572 (1), miR-7067 (1), miR-7073 (1)					LINE@L1_Mus4(+), LTR@MTD(+), LTR@MTD(+)	LINE/LTR
g4	chr1:151220141-151220179	-	Distal Intergenic	Gm47996	+	protein_coding	ENSMUSG00000114591.1	ENSMUST00000224757.1		miR-491 (1)						miR-92a-2 (2), miR-491/miR-7003 (1), miR-6931 (2), miR-6968 (2), miR-7006 (2), miR-7069 (1), miR-7115 (1), miR-7231 (1), miR-7687 (2)		miR-92a-2 (1), miR-6952 (1), miR-6769b (1), miR-7069 (1)				LTR@MLT1A(+), LTR@RLTR9D(-)	LINE/LTR
g4	chr1:151726188-151726214	-	Distal Intergenic	2810414N06Rik	-	lincRNA	ENSMUSG00000100594.1	ENSMUST00000186444.1			miR-532 (1)					miR-698/miR-7078 (1), miR-6956 (1), miR-6986 (1), miR-6988 (1), miR-7659 (1)		miR-6922/miR-6935/miR-6993/miR-7008 (1), miR-6949 (1), miR-6995 (1), miR-7034/miR-7071 (1)				LTR@RMER4B(-), LINE@L1_Mus2(-), LTR@RMER4B(-)	LINE/LTR
g4	chr1:151850158-151850179	-	Distal Intergenic	Gm25279	-	snRNA	ENSMUSG00000084557.1	ENSMUST00000122608.1								miR-92a-2 (1), miR-3083 (1), miR-6931 (1), miR-6940 (1), miR-7048 (1), miR-7069 (1)		miR-1943/miR-6967/miR-7016 (1), miR-6978 (1), miR-6979 (1)	miR-6984 (1)			LTR@RMER13B(+)	LINE/LTR
g4	chr1:152205732-152205775	-	Distal Intergenic	Gm8964	+	processed_pseudogene	ENSMUSG00000102090.1	ENSMUST00000165944.2	miR-296 (1)	miR-185 (1), miR-296 (1)					miR-296 (1), miR-760 (1), miR-6904/miR-6914 (1)	miR-185 (1), miR-296 (1), miR-874 (1), miR-6911/miR-7028/miR-7079/miR-7662 (1), miR-6918 (1), miR-6927/miR-7070 (1), miR-6958 (1), miR-7226 (1)	miR-212 (1)	miR-7073 (1), miR-7077 (1), miR-7118 (1), miR-7653 (1)				LTR@RMER17D2(+)	LINE/LTR
g4	chr1:152306974-152306998	-	Distal Intergenic	Gm38238	-	TEC	ENSMUSG00000103744.1	ENSMUST00000194334.1	miR-188 (1)						miR-188 (1)	miR-6971 (1), miR-7030/miR-7075/miR-7076 (1), miR-7073 (1), miR-7118 (1)		miR-6909 (1), miR-6928 (1), miR-7067 (1)		miR-7018 (1)		LINE@L1_Mus3(-)	LINE/LTR
g4	chr1:153769375-153769418	+	Distal Intergenic	Rnasel	+	protein_coding	ENSMUSG00000066800.11	ENSMUST00000182538.2	miR-185 (1)						miR-185 (1), miR-1943/miR-6967/miR-7016 (1), miR-3087 (1), miR-6911/miR-7028/miR-7079/miR-7662 (1), miR-6929 (1), miR-7001 (1), miR-7012/miR-7057 (1), miR-7048 (1), miR-7049 (1), miR-7058 (1)	miR-448 (1)	miR-6904/miR-6914 (1), miR-7014 (1)					LTR@RMER17B(-)	LINE/LTR
g4	chr1:154238224-154238247	-	Distal Intergenic	4930532M18Rik	+	lincRNA	ENSMUSG00000100221.6	ENSMUST00000187189.6			miR-532 (1)					miR-698/miR-7078 (2), miR-6931 (1), miR-7006 (1)		miR-1982 (1), miR-6922/miR-6935/miR-6993/miR-7008 (1), miR-6929 (1), miR-6930 (1)				LINE@Lx2(-)	LINE/LTR
g4	chr1:154334920-154334971	+	Distal Intergenic	Gm18727	-	processed_pseudogene	ENSMUSG00000100031.1	ENSMUST00000185981.1		miR-532 (1)					miR-92a-1 (1), miR-365-1/miR-365-2 (1), miR-1982 (1), miR-3094 (1), miR-6922/miR-6935/miR-6993/miR-7008 (1), miR-6929 (1), miR-6952 (1), miR-6986 (1), miR-7066 (1), miR-7081 (1), miR-7218 (1), miR-12195 (1)							LINE@L1_Mus2(+)	LINE/LTR
g4	chr1:154354583-154354604	-	Distal Intergenic	Gm18727	-	processed_pseudogene	ENSMUSG00000100031.1	ENSMUST00000185981.1					miR-483 (1)			miR-698/miR-7078 (1), miR-6906 (1), miR-6956 (1), miR-6988 (1), miR-6995 (1)		miR-698/miR-7078 (1), miR-6956 (1)				LINE@L1MA5(-), LINE@Lx(-)	LINE/LTR
g4	chr1:154962600-154962639	+	Distal Intergenic	Gm29441	+	processed_pseudogene	ENSMUSG00000101433.1	ENSMUST00000191584.1		miR-874 (1)		miR-532 (1)			miR-6971 (1), miR-6976/miR-7665 (1), miR-7030/miR-7075/miR-7076 (1), miR-12195 (1)	miR-7660 (1)	miR-1982 (1), miR-6922/miR-6935/miR-6993/miR-7008 (1), miR-6956 (1)					LINE@L1_Mus1(+)	LINE/LTR
g4	chr1:154966033-154966068	-	Distal Intergenic	Gm29441	+	processed_pseudogene	ENSMUSG00000101433.1	ENSMUST00000191584.1		miR-185 (1)						miR-185 (1), miR-3087 (1), miR-6925 (1), miR-6929 (1), miR-6976/miR-7665 (1), miR-6999/miR-7054 (1), miR-7001 (1), miR-7058 (1), miR-7074 (1)	miR-3093 (1), miR-6904/miR-6914 (1)	miR-342 (1), miR-1943/miR-6967/miR-7016 (1), miR-6930 (1), miR-7006 (1), miR-7226 (1)				LTR@RMER17B(+)	LINE/LTR
g4	chr1:156750191-156750229	+	Distal Intergenic	Fam20b	-	protein_coding	ENSMUSG00000033557.17	ENSMUST00000086153.7							miR-92a-2 (2), miR-5621 (1), miR-6931 (2), miR-6941/miR-7023/miR-7024/miR-7119 (1), miR-6952 (1), miR-6964 (1), miR-6971 (1), miR-6980 (1), miR-7006 (2), miR-7030/miR-7075/miR-7076 (1), miR-12192 (1)							LINE@Lx3B(-), LTR@MTD(-)	LINE/LTR
g4	chr1:157084885-157084925	+	Distal Intergenic	Tex35	-	protein_coding	ENSMUSG00000026592.13	ENSMUST00000119526.1							miR-92a-2 (1), miR-6931 (1), miR-7006 (1)
g4	chr1:157113332-157113369	-	Distal Intergenic	Tex35	-	protein_coding	ENSMUSG00000026592.13	ENSMUST00000121911.7								miR-3075 (1), miR-5627 (1), miR-7063 (1), miR-7072 (1), miR-7117/miR-7212 (1), miR-12181 (1)		miR-365-1/miR-365-2 (1), miR-698/miR-7078 (1), miR-6941/miR-7023/miR-7024/miR-7119 (1), miR-6956 (1)				LINE@L1Md_F2(-)	LINE/LTR
g4	chr1:159226608-159226638	-	Distal Intergenic	Cop1	+	protein_coding	ENSMUSG00000040782.12	ENSMUST00000076894.10								miR-92a-2 (2), miR-6931 (2), miR-6968 (1), miR-6971 (1), miR-6980 (2), miR-7006 (1), miR-7030/miR-7075/miR-7076 (1), miR-7036a (1), miR-7687 (1)		miR-1249 (1), miR-3103/miR-6965/miR-7047/miR-7235 (1), miR-6913 (1), miR-6980 (1), miR-12185 (1)				LTR@ORR1A2(+), LTR@RMER2(+), LTR@RMER2(-)	LINE/LTR
g4	chr1:159474235-159474256	-	Distal Intergenic	Gm37757	+	processed_pseudogene	ENSMUSG00000103389.1	ENSMUST00000193072.1		miR-491 (1)						miR-491/miR-7003 (1), miR-5132 (1), miR-7030/miR-7075/miR-7076 (1), miR-12195 (1)						LTR@ORR1A2(-), LINE@L1Md_F2(-), LTR@ORR1A2(-)	LINE/LTR
g4	chr1:160083469-160083494	-	Distal Intergenic	4930562F07Rik	-	lincRNA	ENSMUSG00000026729.9	ENSMUST00000028061.8				miR-423 (1)				miR-6929 (1), miR-6971 (1), miR-6998 (1), miR-7001 (1), miR-7030/miR-7075/miR-7076 (2), miR-7067 (1)	miR-12182 (1)	miR-423/miR-6921 (1), miR-6927/miR-7070 (1), miR-7072 (1)				LTR@RMER17B(+)	LINE/LTR
g4	chr1:160083711-160083735	-	Distal Intergenic	4930562F07Rik	-	lincRNA	ENSMUSG00000026729.9	ENSMUST00000028061.8			miR-204/211 (1)				miR-7211 (1)	miR-698/miR-7078 (1), miR-3092/miR-7053 (1), miR-5129 (1), miR-6941/miR-7023/miR-7024/miR-7119 (1), miR-7010/miR-7027 (1), miR-7073 (1), miR-12191 (1)	miR-204/miR-211 (1)	miR-6946 (1)				LTR@RMER17B(+)	LINE/LTR
g4	chr1:161170652-161170677	-	Distal Intergenic	Gm6185	+	transcribed_unprocessed_pseudogene	ENSMUSG00000102817.2	ENSMUST00000193379.1							miR-5626 (1)	miR-7020 (1), miR-7226 (1)		miR-25 (1)			DNase-H3K4me3 (CTCF-bound)@EM10E0456858		cCRE & CTCF
g4	chr1:161316686-161316722	-	Distal Intergenic	Gm19057	-	processed_pseudogene	ENSMUSG00000104163.1	ENSMUST00000194329.1							miR-760 (2)	miR-92a-2 (2), miR-6911/miR-7028/miR-7079/miR-7662 (2), miR-6918 (2), miR-6931 (2), miR-6978 (1), miR-7041 (1), miR-7048 (2)		miR-1943/miR-6967/miR-7016 (1), miR-3103/miR-6965/miR-7047/miR-7235 (1), miR-6929 (1), miR-6978 (1)				LTR@RLTR1B(+)	LINE/LTR
g4	chr1:161427773-161427799	-	Distal Intergenic	Tnfsf4	+	protein_coding	ENSMUSG00000026700.4	ENSMUST00000028024.4								miR-365-1/miR-365-2 (1), miR-6971 (1), miR-6986 (1), miR-7045 (1)		miR-5129 (1), miR-6941/miR-7023/miR-7024/miR-7119 (1)		miR-466d/miR-466i (1)		LTR@MTC(-), LINE@L1Md_F2(-)	LINE/LTR
g4	chr1:161427808-161427825	-	Distal Intergenic	Tnfsf4	+	protein_coding	ENSMUSG00000026700.4	ENSMUST00000028024.4			miR-532 (2)					miR-698/miR-7078 (1), miR-6956 (1)		miR-6922/miR-6935/miR-6993/miR-7008 (2), miR-6949 (1), miR-6958 (1), miR-6995 (1)				LTR@MTC(-), LINE@L1Md_F2(-)	LINE/LTR
g4	chr1:161770534-161770558	+	Distal Intergenic	Fasl	-	protein_coding	ENSMUSG00000000817.10	ENSMUST00000193648.1							miR-6968 (1), miR-7030/miR-7075/miR-7076 (1), miR-7687 (1)		miR-6909 (1), miR-7067 (1), miR-7653 (1), miR-3473h (1)					LINE@Lx2(+)	LINE/LTR
g4	chr1:162616524-162616549	+	Distal Intergenic	Gm5705	-	processed_pseudogene	ENSMUSG00000091743.2	ENSMUST00000066241.6				miR-193 (1), miR-1249 (1)			miR-1941 (1), miR-1943/miR-6967/miR-7016 (1), miR-6979 (1)	miR-6546 (1)						LTR@RLTR1B(-), LTR@RMER17C-int(+)	LINE/LTR
g4	chr1:163460712-163460779	+	Distal Intergenic	Gorab	-	protein_coding	ENSMUSG00000040124.5	ENSMUST00000045138.5							miR-698/miR-7078 (1), miR-3061 (1), miR-3572 (1), miR-6909 (1), miR-6931 (1), miR-6956 (2), miR-6971 (1), miR-7006 (1), miR-7072 (1), miR-7085 (1), miR-7658 (1)		miR-365-1/miR-365-2 (1), miR-3076 (1), miR-6418 (1), miR-6941/miR-7023/miR-7024/miR-7119 (1)					LINE@L1Md_T(+)	LINE/LTR
g4	chr1:163500281-163500299	+	Distal Intergenic	Gorab	-	protein_coding	ENSMUSG00000040124.5	ENSMUST00000045138.5			miR-491 (1)	miR-532 (1)			miR-92a-2 (1), miR-698/miR-7078 (1), miR-6956 (1)		miR-491/miR-7003 (1), miR-6922/miR-6935/miR-6993/miR-7008 (1), miR-6949 (1), miR-6995 (1), miR-7118 (1), miR-7231 (1)					LINE@L1Md_F2(+), LTR@MLT1D(-)	LINE/LTR
g4	chr1:163738446-163738478	+	Distal Intergenic	Gm2343	+	processed_pseudogene	ENSMUSG00000089700.1	ENSMUST00000161177.1							miR-92a-2 (1), miR-5627 (1), miR-6910 (1), miR-6931 (1), miR-6988 (1), miR-7006 (1), miR-7056 (1)		miR-7046 (1)			miR-6902 (1)		LINE@Lx3_Mus(+)	LINE/LTR
g4	chr1:164775531-164775579	+	Distal Intergenic	Dpt	+	protein_coding	ENSMUSG00000026574.5	ENSMUST00000027861.5		miR-874 (1)				miR-483 (1)	miR-3087 (1), miR-6971 (1), miR-6986 (1), miR-7001 (1), miR-7030/miR-7075/miR-7076 (1), miR-7067 (1), miR-7072 (1), miR-12195 (1)		miR-698/miR-7078 (1), miR-6956 (1)					LINE@L1_Mus1(+), LINE@Lx(+)	LINE/LTR
g4	chr1:165103939-165103967	+	Distal Intergenic	4930568G15Rik	-	lincRNA	ENSMUSG00000102408.1	ENSMUST00000195635.1							miR-1249 (1), miR-1943/miR-6967/miR-7016 (1), miR-3103/miR-6965/miR-7047/miR-7235 (1), miR-6929 (1), miR-6971 (2), miR-7030/miR-7075/miR-7076 (2), miR-7081 (1)		miR-1943/miR-6967/miR-7016 (1), miR-3103/miR-6965/miR-7047/miR-7235 (1), miR-7000 (1)					LTR@RLTR51A_Mm(-), LTR@ORR1A4(-)	LINE/LTR
g4	chr1:165281805-165281850	+	Distal Intergenic	Gpr161	+	protein_coding	ENSMUSG00000040836.15	ENSMUST00000178700.7	miR-744 (2)		miR-744 (2)				miR-744 (2), miR-7036b (2), miR-7687 (1)		miR-744 (2)				dELS@EM10E0457953		cCRE
g4	chr1:165282101-165282124	+	Distal Intergenic	Gpr161	+	protein_coding	ENSMUSG00000040836.15	ENSMUST00000178700.7				miR-324 (1)			miR-92b (1), miR-6931 (1)	miR-1247 (1)	miR-7059 (1)	miR-324 (1)			dELS@EM10E0457954, dELS@EM10E0457953		cCRE
g4	chr1:165282179-165282217	-	Distal Intergenic	Gpr161	+	protein_coding	ENSMUSG00000040836.15	ENSMUST00000178700.7								miR-326/miR-6954 (1), miR-698/miR-7078 (1), miR-92b (1), miR-6927/miR-7070 (1), miR-6973a (1), miR-7001 (1), miR-7067 (1), miR-7226 (1)		miR-6953 (1), miR-6986 (1), miR-7072 (1), miR-7653 (1)			dELS@EM10E0457954, dELS@EM10E0457953		cCRE
g4	chr1:166069023-166069054	-	Distal Intergenic	Gm37923	+	lincRNA	ENSMUSG00000102484.1	ENSMUST00000191624.1		miR-330 (1), miR-760 (1)	miR-296 (1)					miR-92a-2 (1), miR-330 (1), miR-6941/miR-7023/miR-7024/miR-7119 (1), miR-6971 (1), miR-6975/miR-7005 (1), miR-6979 (1), miR-7030/miR-7075/miR-7076 (1), miR-7074 (1), miR-7118 (1), miR-7231 (1)	miR-296 (1)	miR-7653 (1)				LTR@RMER17A(+), LTR@ORR1A2(+)	LINE/LTR
g4	chr1:166528442-166528491	-	Distal Intergenic	Gm4846	-	protein_coding	ENSMUSG00000086056.1	ENSMUST00000143922.1								miR-365-1/miR-365-2 (1), miR-6928 (1), miR-6941/miR-7023/miR-7024/miR-7119 (1), miR-6971 (1), miR-6980 (1), miR-7030/miR-7075/miR-7076 (1), miR-12178 (1), miR-12185 (1)		miR-6949 (1), miR-7052 (1)				LINE@L1Md_F(-), LINE@L1Md_F3(-)	LINE/LTR
g4	chr1:166569108-166569140	+	Distal Intergenic	Gm22992	+	miRNA	ENSMUSG00000096172.1	ENSMUST00000179496.1							miR-698/miR-7078 (1), miR-7226 (1), miR-12186 (1)	miR-7059 (1)	miR-3091 (1)		miR-6900 (1)	miR-3113 (1)		LINE@L1Md_A(-)	LINE/LTR
g4	chr1:166872074-166872101	+	Distal Intergenic	Gm37904	-	processed_pseudogene	ENSMUSG00000103073.1	ENSMUST00000195591.1				miR-532 (1)			miR-698/miR-7078 (2), miR-6956 (1)		miR-6922/miR-6935/miR-6993/miR-7008 (1), miR-6949 (1), miR-6995 (1), miR-7041 (1)					LINE@Lx(+)	LINE/LTR
g4	chr1:167144854-167144890	+	Distal Intergenic	Gm17868	+	unprocessed_pseudogene	ENSMUSG00000102870.1	ENSMUST00000192761.1						miR-483 (1)	miR-365-1/miR-365-2 (1), miR-6941/miR-7023/miR-7024/miR-7119 (1), miR-6971 (1), miR-7030/miR-7075/miR-7076 (1)		miR-6956 (1), miR-6980 (1), miR-7085 (1), miR-7242 (1)					LINE@L1Md_F3(+), LTR@RMER15(-)	LINE/LTR
g4	chr1:167191044-167191066	-	Distal Intergenic	Gm37994	-	processed_pseudogene	ENSMUSG00000103333.1	ENSMUST00000192124.1							miR-7015 (1)	miR-698/miR-7078 (1), miR-3076 (1), miR-6931 (1), miR-6996 (1), miR-7006 (1), miR-7014 (1)	miR-1894 (1)	miR-5129 (1), miR-6913 (1), miR-6971 (1), miR-6980 (1)		miR-466d/miR-466i (1)
g4	chr1:167208018-167208034	+	Distal Intergenic	Gm37994	-	processed_pseudogene	ENSMUSG00000103333.1	ENSMUST00000192124.1									miR-3083 (1), miR-6980 (1), miR-7117/miR-7212 (1)					LTR@ORR1B2(+)	LINE/LTR
g4	chr1:167581072-167581091	-	Distal Intergenic	Rxrg	+	protein_coding	ENSMUSG00000015843.10	ENSMUST00000015987.9								miR-92a-2 (1), miR-6980 (1)		miR-6961 (1)				LINE@L1_Mus2(+), LTR@ERVB7_2-LTR_MM(+)	LINE/LTR
g4	chr1:167673026-167673060	+	Distal Intergenic	Lmx1a	+	protein_coding	ENSMUSG00000026686.14	ENSMUST00000111377.7				miR-140 (1)			miR-6909 (1), miR-6933 (1), miR-6968 (1), miR-7001 (1), miR-7067 (1), miR-7658 (1)		miR-698/miR-7078 (1)				DNase-H3K4me3@EM10E0458709		cCRE
g4	chr1:168907103-168907120	+	Distal Intergenic	Mir6354	-	miRNA	ENSMUSG00000098829.1	ENSMUST00000184979.1							miR-698/miR-7078 (1)		miR-698/miR-7078 (1), miR-3572 (1), miR-6956 (1)					LINE@Lx(+)	LINE/LTR
g4	chr1:169181244-169181287	+	Distal Intergenic	Mir6354	-	miRNA	ENSMUSG00000098829.1	ENSMUST00000184979.1							miR-698/miR-7078 (2), miR-6930 (1), miR-6931 (1), miR-6956 (1), miR-7006 (1), miR-7058 (1)		miR-365-1/miR-365-2 (1), miR-6941/miR-7023/miR-7024/miR-7119 (1)					LINE@L1Md_F2(-), LINE@L1Md_F2(+), LINE@L1Md_T(+)	LINE/LTR
g4	chr1:169846048-169846073	-	Distal Intergenic	Gm37586	+	unprocessed_pseudogene	ENSMUSG00000103110.1	ENSMUST00000193654.1	miR-331 (1), miR-483 (1)		miR-328 (1)					miR-326/miR-6954 (1), miR-328/miR-6897 (1), miR-698/miR-7078 (1), miR-3104 (1), miR-6956 (1)		miR-7066 (1)	miR-7241 (1)			LTR@MTE-int(-), LINE@L1_Mus4(-)	LINE/LTR
g4	chr1:170988095-170988130	+	Distal Intergenic	Gm10522	+	lincRNA	ENSMUSG00000104340.1	ENSMUST00000194503.1	miR-185 (1)		miR-185 (1)				miR-185 (1), miR-3103/miR-6965/miR-7047/miR-7235 (3)		miR-185 (1), miR-3103/miR-6965/miR-7047/miR-7235 (2)					LTR@BGLII_Mus(+), LTR@BGLII_Mus(+)	LINE/LTR
g4	chr1:171102645-171102691	-	Distal Intergenic	Cfap126	+	protein_coding	ENSMUSG00000026649.14	ENSMUST00000129651.7							miR-760 (1)	miR-92a-1 (1), miR-1982 (1), miR-6911/miR-7028/miR-7079/miR-7662 (1), miR-6918 (1), miR-7020 (1), miR-7048 (1), miR-7066 (1), miR-7687 (1)		miR-92a-1 (1), miR-3094 (1), miR-12181 (1)			dELS (CTCF-bound)@EM10E0459591, dELS (CTCF-bound)@EM10E0459592, dELS (CTCF-bound)@EM10E0459593		cCRE & CTCF
g4	chr1:172575820-172575847	-	Distal Intergenic	Slamf8	-	protein_coding	ENSMUSG00000053318.7	ENSMUST00000065679.7								miR-6998 (1), miR-7001 (1), miR-5104b (1)		miR-7083 (1)				LTR@RMER13B(+)	LINE/LTR
g4	chr1:172791343-172791365	-	Distal Intergenic	Gm38051	+	processed_pseudogene	ENSMUSG00000102430.1	ENSMUST00000193740.1				miR-491 (1)				miR-92a-2 (1), miR-698/miR-7078 (2), miR-6956 (1)		miR-1249 (1), miR-491/miR-7003 (1), miR-3103/miR-6965/miR-7047/miR-7235 (1), miR-7081 (1), miR-7118 (1), miR-7231 (1)		miR-6981 (1)		LINE@Lx2(-)	LINE/LTR
g4	chr1:173032356-173032389	+	Distal Intergenic	Gm42472	-	unprocessed_pseudogene	ENSMUSG00000106730.1	ENSMUST00000201626.1		miR-874 (1)					miR-698/miR-7078 (1), miR-3087 (1), miR-3094 (1), miR-6956 (1), miR-6986 (1), miR-7001 (1), miR-7067 (1)		miR-6971 (1)	miR-1894 (1)				LINE@L1_Mus2(+), LINE@L1MD(+)	LINE/LTR
g4	chr1:173625272-173625294	+	Distal Intergenic	Ifi209	+	protein_coding	ENSMUSG00000043263.13	ENSMUST00000056071.12		miR-148/152 (1)					miR-342 (1), miR-6909 (1), miR-7006 (1)	miR-3093 (1)	miR-342 (1), miR-6964 (1)	miR-3093 (1)				LINE@Lx2(+), LTR@RLTR13A3(-)	LINE/LTR
g4	chr1:173959647-173959710	+	Distal Intergenic	Ifi203	-	protein_coding	ENSMUSG00000039997.16	ENSMUST00000156895.7		miR-328 (1), miR-329/362 (1)		miR-486 (1)			miR-326/miR-6954 (1), miR-328/miR-6897 (1), miR-698/miR-7078 (1), miR-3092/miR-7053 (1), miR-6956 (2), miR-6971 (1), miR-7001 (1), miR-7069 (1), miR-7072 (1), miR-7085 (1)	miR-7211 (1)	miR-365-1/miR-365-2 (1), miR-3076 (1), miR-6418 (1), miR-6941/miR-7023/miR-7024/miR-7119 (1)	miR-486a/miR-486b (1)				LINE@L1Md_F2(+), LTR@RLTR22_Mus(+)	LINE/LTR
g4	chr1:176634774-176634814	-	Distal Intergenic	Gm17966	-	processed_pseudogene	ENSMUSG00000103471.1	ENSMUST00000193453.1								miR-326/miR-6954 (1), miR-328/miR-6897 (1), miR-92a-1 (1), miR-3094 (1), miR-6971 (1), miR-6980 (1), miR-7001 (1), miR-7030/miR-7075/miR-7076 (1), miR-7066 (1), miR-7218 (1), miR-7658 (1), miR-7687 (1), miR-12185 (1)		miR-1249 (1), miR-1943/miR-6967/miR-7016 (1), miR-3103/miR-6965/miR-7047/miR-7235 (1), miR-6929 (1), miR-7011 (1), miR-7045 (1)				LINE@L1_Mus2(-)	LINE/LTR
g4	chr1:176725404-176725430	-	Distal Intergenic	3110062G12Rik	-	TEC	ENSMUSG00000103634.1	ENSMUST00000192113.1			miR-665 (1)	miR-185 (1)				miR-328/miR-6897 (1), miR-675 (1), miR-6910 (1), miR-6930 (1), miR-7046 (1)		miR-185 (1), miR-6904/miR-6914 (1), miR-6980 (1), miR-7117/miR-7212 (1)	miR-7050 (1)			LTR@RLTR30D2_MM(+)	LINE/LTR
g4	chr1:180533072-180533105	+	Distal Intergenic	Gm37267	-	lincRNA	ENSMUSG00000102608.1	ENSMUST00000194222.1		miR-1251 (1)					miR-326/miR-6954 (1), miR-328/miR-6897 (1), miR-1943/miR-6967/miR-7016 (1), miR-3104 (1), miR-6929 (1), miR-7001 (1), miR-7081 (1)	miR-1251 (1)		miR-467a (1), miR-6904/miR-6914 (1)	miR-7222 (1)			LTR@RMER17B(-)	LINE/LTR
g4	chr1:181515899-181515929	+	Distal Intergenic	Ccdc121	-	protein_coding	ENSMUSG00000050625.4	ENSMUST00000058825.4							miR-27a (1), miR-193b (1), miR-6898 (1), miR-7653 (1), miR-3473h (1)		miR-6978 (1), miR-7091 (2)					LTR@RLTR1D(-)	LINE/LTR
g4	chr1:181563883-181563929	-	Distal Intergenic	Dnah14	+	protein_coding	ENSMUSG00000047369.17	ENSMUST00000208001.1		miR-185 (2)					miR-320 (1)	miR-185 (2), miR-881 (1), miR-3103/miR-6965/miR-7047/miR-7235 (2)		miR-3103/miR-6965/miR-7047/miR-7235 (2)	miR-320 (1)			LINE@L1MA4(-)	LINE/LTR
g4	chr1:182036714-182036746	-	Distal Intergenic	Enah	-	protein_coding	ENSMUSG00000022995.16	ENSMUST00000111024.9				miR-744 (1)				miR-3083 (2), miR-6940 (2), miR-6968 (1), miR-6980 (2), miR-7048 (1), miR-7117/miR-7212 (2), miR-7687 (1)		miR-744 (1), miR-7083 (1)				LTR@MTC(+)	LINE/LTR
g4	chr1:182231291-182231320	-	Distal Intergenic	Degs1	-	protein_coding	ENSMUSG00000038633.5	ENSMUST00000035295.5							miR-345 (1)	miR-92a-2 (1), miR-665 (1), miR-6904/miR-6914 (1), miR-6931 (1), miR-6978 (1), miR-6980 (1), miR-7009 (1)	miR-874 (1)	miR-92a-2 (1), miR-341 (1)				LTR@RLTR1B-int(+), LTR@RLTR1B-int(+)	LINE/LTR
g4	chr1:182984814-182984834	+	Distal Intergenic	Gm38079	+	lincRNA	ENSMUSG00000104367.1	ENSMUST00000195603.1							miR-698/miR-7078 (1), miR-6949 (1)		miR-12178 (1)					LTR@RMER12C(-)	LINE/LTR
g4	chr1:182984917-182984937	+	Distal Intergenic	Gm38079	+	lincRNA	ENSMUSG00000104367.1	ENSMUST00000195603.1							miR-698/miR-7078 (1)		miR-12178 (1)
g4	chr1:182985054-182985073	+	Distal Intergenic	Gm38079	+	lincRNA	ENSMUSG00000104367.1	ENSMUST00000195603.1							miR-698/miR-7078 (2)		miR-698/miR-7078 (1), miR-6906 (1), miR-6988 (1), miR-12178 (1)		miR-3109 (1)			LTR@RMER12C(-)	LINE/LTR
g4	chr1:183617250-183617298	+	Distal Intergenic	Gm33973	+	lincRNA	ENSMUSG00000103451.1	ENSMUST00000195148.1		miR-324 (3)					miR-1943/miR-6967/miR-7016 (2), miR-6979 (3)	miR-324 (3)	miR-1943/miR-6967/miR-7016 (2), miR-6979 (1)
g4	chr1:183617685-183617733	+	Distal Intergenic	Gm33973	+	lincRNA	ENSMUSG00000103451.1	ENSMUST00000195148.1		miR-324 (4)					miR-1943/miR-6967/miR-7016 (1), miR-6979 (2)	miR-324 (4)	miR-1943/miR-6967/miR-7016 (2), miR-6979 (1)
g4	chr1:183617955-183617988	+	Distal Intergenic	Gm33973	+	lincRNA	ENSMUSG00000103451.1	ENSMUST00000195148.1		miR-1306 (1), miR-324 (2)					miR-1943/miR-6967/miR-7016 (1), miR-6963/miR-7656 (1), miR-6979 (1)	miR-324 (2)	miR-1943/miR-6967/miR-7016 (2), miR-6979 (1)
g4	chr1:183729743-183729768	+	Distal Intergenic	Gm34068	+	lincRNA	ENSMUSG00000103305.1	ENSMUST00000193310.1			miR-140 (1)		miR-140 (1)		miR-3087 (1), miR-6971 (1), miR-7001 (1), miR-7030/miR-7075/miR-7076 (1), miR-7067 (1)		miR-326/miR-6954 (1), miR-6912 (1), miR-6953 (1), miR-7087 (1)	miR-3070 (1)				LTR@ORR1A2(-), LTR@ORR1F(+)	LINE/LTR
g4	chr1:184524258-184524306	-	Distal Intergenic	1700112H15Rik	-	lincRNA	ENSMUSG00000101574.1	ENSMUST00000188766.1					miR-483 (1)			miR-92a-1 (1), miR-3094 (1), miR-3104 (1), miR-6971 (1), miR-6986 (1), miR-7030/miR-7075/miR-7076 (1), miR-7066 (1), miR-7687 (1), miR-12195 (1)		miR-698/miR-7078 (1), miR-6956 (1)				LINE@L1_Mus2(-)	LINE/LTR
g4	chr1:184765136-184765169	-	Distal Intergenic	Gm34342	+	lincRNA	ENSMUSG00000102158.1	ENSMUST00000192139.1								miR-6971 (1), miR-7017 (1), miR-7030/miR-7075/miR-7076 (1), miR-7073 (1), miR-7118 (1)		miR-7017 (1), miR-7067 (1)		miR-7018 (1)		LINE@L1_Mus3(-)	LINE/LTR
g4	chr1:184862509-184862542	-	Distal Intergenic	Gm23780	-	misc_RNA	ENSMUSG00000088562.2	ENSMUST00000157937.2	miR-133 (1), miR-331 (1)						miR-760 (1), miR-1934 (1), miR-1955 (1)	miR-6911/miR-7028/miR-7079/miR-7662 (1), miR-6918 (1), miR-6945 (1), miR-7048 (1), miR-7688 (1), miR-12181 (1)	miR-1894 (1)	miR-1966 (1), miR-6418 (1), miR-7072 (1), miR-7226 (1)
g4	chr1:185478190-185478230	+	Distal Intergenic	5033404E19Rik	+	transcribed_processed_pseudogene	ENSMUSG00000102185.1	ENSMUST00000194748.1		miR-874 (1)					miR-3087 (1), miR-6956 (1)	miR-221 (1)	miR-1982 (1), miR-6929 (1), miR-7011 (1)					LINE@L1_Mus3(-), LINE@Lx(+)	LINE/LTR
g4	chr1:185521977-185522000	-	Distal Intergenic	5033404E19Rik	+	transcribed_processed_pseudogene	ENSMUSG00000102185.1	ENSMUST00000192616.1								miR-698/miR-7078 (1), miR-6906 (2), miR-6988 (2), miR-12178 (1)		miR-6906 (1), miR-6988 (1), miR-12178 (2)		miR-3109 (1)		LTR@ORR1E(-)	LINE/LTR
g4	chr1:185704578-185704630	-	Distal Intergenic	Gm38093	+	lincRNA	ENSMUSG00000103799.1	ENSMUST00000195210.1			miR-532 (1)					miR-92a-2 (1), miR-365-1/miR-365-2 (1), miR-698/miR-7078 (2), miR-6941/miR-7023/miR-7024/miR-7119 (2), miR-6956 (2), miR-6971 (1), miR-7030/miR-7075/miR-7076 (1), miR-7072 (1)		miR-6922/miR-6935/miR-6993/miR-7008 (1), miR-6949 (1), miR-6995 (1)				LINE@L1Md_F2(-)	LINE/LTR
g4	chr1:185804141-185804162	+	Distal Intergenic	Gm38093	+	lincRNA	ENSMUSG00000103799.1	ENSMUST00000195210.1			miR-491 (1)				miR-6971 (1), miR-7020 (1), miR-7030/miR-7075/miR-7076 (1)		miR-92a-2 (1), miR-491/miR-7003 (1)					LINE@Lx3C(+)	LINE/LTR
g4	chr1:186234362-186234390	+	Distal Intergenic	Gm37272	+	TEC	ENSMUSG00000102790.1	ENSMUST00000193401.1			miR-34/449 (1)				miR-6943 (1), miR-6978 (1), miR-7034/miR-7071 (1), miR-7073 (1), miR-7118 (1), miR-12193 (1)		miR-34c/miR-34b/miR-34a/miR-449a/miR-449c (1), miR-326/miR-6954 (1), miR-328/miR-6897 (1), miR-3104 (1), miR-6941/miR-7023/miR-7024/miR-7119 (1), miR-7676 (1)					LINE@Lx4A(+), LINE@Lx5(-)	LINE/LTR
g4	chr1:186426116-186426191	-	Distal Intergenic	Gm37491	+	TEC	ENSMUSG00000102217.1	ENSMUST00000192552.1								miR-1943/miR-6967/miR-7016 (3), miR-6909 (1), miR-6971 (1), miR-6976/miR-7665 (2), miR-7030/miR-7075/miR-7076 (2), miR-7072 (1), miR-7073 (2), miR-7118 (4)		miR-6929 (1), miR-7030/miR-7075/miR-7076 (1), miR-7058 (1), miR-7072 (1)
g4	chr1:186446859-186446884	+	Distal Intergenic	Gm37491	+	TEC	ENSMUSG00000102217.1	ENSMUST00000192552.1		miR-1306 (1), miR-532 (1)	miR-296 (1)				miR-92a-2 (1), miR-1982 (1), miR-6922/miR-6935/miR-6993/miR-7008 (1), miR-6931 (1), miR-7006 (1), miR-7030/miR-7075/miR-7076 (1), miR-7687 (1)		miR-7017 (1), miR-7066 (1)	miR-6904/miR-6914 (1)				LINE@L1_Mus4(+), LINE@Lx8(+)	LINE/LTR
g4	chr1:186833584-186833607	-	Distal Intergenic	A430105J06Rik	+	lincRNA	ENSMUSG00000097784.1	ENSMUST00000180869.1	miR-1306 (1)			miR-744 (1)				miR-675 (1), miR-7030/miR-7075/miR-7076 (1), miR-7072 (1), miR-7687 (1)		miR-744 (1), miR-7059 (1)			dELS@EM10E0463821, dELS@EM10E0463822		cCRE
g4	chr1:187513011-187513046	+	Distal Intergenic	Gm37896	+	lincRNA	ENSMUSG00000103923.1	ENSMUST00000195611.1							miR-6976/miR-7665 (2), miR-6999/miR-7054 (1), miR-7010/miR-7027 (1), miR-7118 (1), miR-12187 (1)	miR-7211 (1)	miR-6976/miR-7665 (1), miR-6999/miR-7054 (1), miR-12187 (1), miR-12201 (1)					LTR@MTEa(-)	LINE/LTR
g4	chr1:187605642-187605664	+	Distal Intergenic	Esrrg	+	protein_coding	ENSMUSG00000026610.13	ENSMUST00000110939.7							miR-92a-2 (1), miR-342 (1), miR-667 (1), miR-6931 (1), miR-7006 (1)	miR-3093 (1)	miR-6906 (1), miR-6964 (1)	miR-5626 (1)			DNase-H3K4me3@EM10E0463922		cCRE
g4	chr1:188227476-188227506	-	Distal Intergenic	Gm38064	+	lincRNA	ENSMUSG00000104482.1	ENSMUST00000194032.1			miR-532 (1)					miR-92a-1 (1), miR-698/miR-7078 (1), miR-3094 (1), miR-6956 (1), miR-6986 (1), miR-7066 (1)		miR-666 (1), miR-5107 (1), miR-6922/miR-6935/miR-6993/miR-7008 (1), miR-6949 (1), miR-6995 (1)				LINE@Lx2(-), LINE@L1_Mus2(-)	LINE/LTR
g4	chr1:189486073-189486100	+	Distal Intergenic	Kcnk2	-	protein_coding	ENSMUSG00000037624.15	ENSMUST00000194172.5							miR-6927/miR-7070 (1), miR-6930 (1), miR-6943 (1), miR-7006 (1), miR-7118 (1)		miR-1943/miR-6967/miR-7016 (1), miR-3100 (1), miR-6929 (1), miR-7011 (1), miR-7052 (1)					LTR@RMER17D(-)	LINE/LTR
g4	chr1:189508129-189508148	+	Distal Intergenic	Kcnk2	-	protein_coding	ENSMUSG00000037624.15	ENSMUST00000194172.5							miR-6976/miR-7665 (1), miR-7118 (1)		miR-7081 (1)	miR-7211 (1)		miR-130b (1)
g4	chr1:189582044-189582071	-	Distal Intergenic	Gm38122	-	TEC	ENSMUSG00000103087.1	ENSMUST00000192679.1				miR-185 (1)			miR-760 (1)	miR-3087 (1), miR-3092/miR-7053 (1), miR-6927/miR-7070 (1), miR-6985 (1), miR-7001 (1), miR-7067 (1), miR-7652 (1)	miR-1894 (1)	miR-185 (1), miR-6971 (1), miR-7059 (1)				LTR@RMER17B(+)	LINE/LTR
g4	chr1:190259751-190259770	-	Distal Intergenic	Prox1	-	protein_coding	ENSMUSG00000010175.13	ENSMUST00000175916.7		miR-423 (1)						miR-128-1/miR-128-2 (2), miR-423/miR-6921 (1), miR-7034/miR-7071 (1)
g4	chr1:191157022-191157044	-	Distal Intergenic	Fam71a	-	protein_coding	ENSMUSG00000091017.1	ENSMUST00000171798.1								miR-6949 (1), miR-7001 (1), miR-7046 (1), miR-7067 (1)		miR-698/miR-7078 (1), miR-3084 (1), miR-3087 (1), miR-7652 (1)				LTR@MURVY-int(+)	LINE/LTR
g4	chr1:191419953-191419990	-	Distal Intergenic	Gm2272	+	processed_pseudogene	ENSMUSG00000103433.1	ENSMUST00000194903.1								miR-1249 (1), miR-1943/miR-6967/miR-7016 (1), miR-3103/miR-6965/miR-7047/miR-7235 (1), miR-6971 (2), miR-7030/miR-7075/miR-7076 (2), miR-7072 (1), miR-7118 (1), miR-12187 (1)		miR-6929 (1), miR-7030/miR-7075/miR-7076 (1), miR-7072 (1), miR-7081 (1)		miR-7081 (1)	dELS@EM10E0464787, dELS@EM10E0464788	LTR@RMER17C2(+)	cCRE & LINE/LTR
g4	chr1:192796815-192796875	-	Distal Intergenic	Gm38360	-	processed_pseudogene	ENSMUSG00000103874.1	ENSMUST00000195130.1								miR-6909 (1), miR-6968 (2), miR-6971 (1), miR-6986 (1)					dELS@EM10E0465242, dELS@EM10E0465243		cCRE
g4	chr1:193403969-193403995	-	Distal Intergenic	Camk1g	-	protein_coding	ENSMUSG00000016179.11	ENSMUST00000016323.10			miR-874 (1)					miR-3084 (1), miR-7118 (1), miR-7231 (1)						LTR@RMER17C(+), LINE@Lx9(-)	LINE/LTR
g4	chr1:193553090-193553108	-	Distal Intergenic	Mir205hg	-	lincRNA	ENSMUSG00000097850.2	ENSMUST00000180420.2								miR-92a-1 (1), miR-3094 (1), miR-6980 (1), miR-7066 (1), miR-12185 (1)	miR-1894 (1)	miR-6971 (1), miR-6991 (1), miR-7117/miR-7212 (1), miR-7688 (1)				LINE@Lx(-)	LINE/LTR
g4	chr1:193676004-193676030	-	Distal Intergenic	Mir205hg	-	lincRNA	ENSMUSG00000097850.2	ENSMUST00000180420.2							miR-1894 (1)	miR-6929 (1), miR-7058 (1), miR-7072 (1), miR-7073 (1), miR-7081 (1), miR-7118 (1), miR-12187 (1)		miR-1943/miR-6967/miR-7016 (1), miR-3103/miR-6965/miR-7047/miR-7235 (1), miR-6929 (1), miR-6971 (1), miR-7030/miR-7075/miR-7076 (1)
g4	chr1:193858142-193858191	+	Distal Intergenic	Gm21362	+	processed_pseudogene	ENSMUSG00000104182.1	ENSMUST00000194272.1	miR-122 (1)			miR-532 (1)			miR-122 (1), miR-92a-2 (1), miR-365-1/miR-365-2 (1), miR-698/miR-7078 (1), miR-574 (1), miR-466d/miR-466i (1), miR-3094 (1), miR-5129 (1), miR-6941/miR-7023/miR-7024/miR-7119 (3), miR-6956 (1), miR-6971 (2), miR-12185 (1)		miR-6922/miR-6935/miR-6993/miR-7008 (1), miR-6949 (1), miR-6995 (1)					LINE@L1Md_F2(+), LTR@MTE2a(-)	LINE/LTR
g4	chr1:194445250-194445282	+	Distal Intergenic	Plxna2	+	protein_coding	ENSMUSG00000026640.12	ENSMUST00000027952.11							miR-92a-1 (1), miR-3094 (1), miR-6956 (1), miR-6971 (1), miR-6986 (1), miR-7030/miR-7075/miR-7076 (1), miR-7067 (1)		miR-5627 (1), miR-6988 (1), miR-6995 (1)		miR-7056 (1)			LINE@L1_Mus3(+)	LINE/LTR
g4	chr1:194890699-194890722	+	Distal Intergenic	Gm23885	+	misc_RNA	ENSMUSG00000084631.1	ENSMUST00000122682.1							miR-6956 (1), miR-7684 (1)		miR-1249 (1), miR-3103/miR-6965/miR-7047/miR-7235 (1)					LTR@ORR1B1-int(+)	LINE/LTR
g4	chr1:194917994-194918022	+	Distal Intergenic	Cd34	+	protein_coding	ENSMUSG00000016494.9	ENSMUST00000016638.7				miR-532 (1)			miR-6928 (1), miR-6956 (1), miR-6980 (1), miR-12185 (1)		miR-6922/miR-6935/miR-6993/miR-7008 (1), miR-6949 (1), miR-6995 (1), miR-7066 (1)					LINE@L1Md_F2(+), LTR@ORR1A2(-)	LINE/LTR
g4	chr1:194922765-194922791	+	Distal Intergenic	Cd34	+	protein_coding	ENSMUSG00000016494.9	ENSMUST00000016638.7	miR-185 (1)		miR-31 (1)	miR-339 (1)			miR-185 (1), miR-1943/miR-6967/miR-7016 (1), miR-7058 (1), miR-7072 (1), miR-7073 (1), miR-7118 (1)	miR-1894 (1)	miR-31 (1), miR-328/miR-6897 (1), miR-3076 (1), miR-3104 (1), miR-6909 (1)	miR-339 (1)				LTR@RMER17B(-), LTR@RMER17B(-)	LINE/LTR
g4	chr1:195207242-195207279	+	Distal Intergenic	Gm37887	-	TEC	ENSMUSG00000102236.1	ENSMUST00000192752.1							miR-365-1/miR-365-2 (1), miR-6903 (1), miR-6980 (1), miR-7010/miR-7027 (1), miR-7073 (1), miR-7074 (1), miR-7117/miR-7212 (1), miR-7118 (1)	miR-7211 (1)	miR-12187 (1)					LINE@Lx(+), LTR@ORR1C2-int(+), LTR@ORR1C2(+)	LINE/LTR
[truncated: 76,405 more rows]

## Sheet: 3. Flipon c-miR mapping
Flipon	Coordinates	Strand	Gene Name	Gene Strand	Gene Feature	miRNA (+)	miRNA (-)	miRNA (intersection)	cCRE (+-200bp)	LINE/LTR (+-200bp)	Feature Group
[truncated: 77,708 more rows]

[truncated: 14 more sheets: 4. Figure 2 Data, 5. Figure 3 M & J, 6. Figure 3 Promoter Overlaps, 7.Figure 3 Flipons Per Promoter, 8. Fig.5 Data Coding Transcript, 9. Figure 5 Data AGO ChIP-Seq, 10. Flipons miR in PP, 11. Flipons c.miR cCRE in  PP, 12.DAVID PP-Coding G-orZ-Flipon, 13. DAVID c-miR PP G or Z, 14. DAVID miR-210, 15. DAVID miR-423, 16. DAVID miR-744, 17. Heptamer Counts]
